# Supplementary material for: Engineered reduction of S-adenosylmethionine alters lignin in sorghum
Source: Biotechnol Biofuels Bioprod. 2024 Oct 15;17:128. doi: 10.1186/s13068-024-02572-8 (PMC11481400; doi:10.1186/s13068-024-02572-8)
Supplement: Supplementary file 2 — Additional file 2. [file 13068_2024_2572_MOESM2_ESM.xlsx]

## Sheet: WT transcript profile
Data S1: Gene expression levels of sorghum genes (DESeq2 normalized counts) identified in stems of WT plants at three developmental stages.
Values are the average from four biological replicates.
Gene ID	3-Leaf	GPD	Boot
Sobic.001G000100.v5.1	2.625	2.33	0.2225
Sobic.001G000200.v5.1	1598.98	1726.73	1844.59
Sobic.001G000300.v5.1	0.8425	0.8425	0.4025
Sobic.001G000400.v5.1	1025.02	637.495	381.697
Sobic.001G000700.v5.1	912.17	874.405	863.28
Sobic.001G000800.v5.1	4403.79	4907.94	5509.21
Sobic.001G000900.v5.1	1.29	0.995	0.87
Sobic.001G001000.v5.1	24.0775	13.55	1.435
Sobic.001G001066.v5.1	0	0	0
Sobic.001G001200.v5.1	52.8725	46.755	45.3525
Sobic.001G001300.v5.1	296.055	292.405	271.265
Sobic.001G001400.v5.1	4842.72	4485.59	5066.33
Sobic.001G001800.v5.1	4.345	7.93	6.4275
Sobic.001G001900.v5.1	1674.02	1874.45	2166.7
Sobic.001G002000.v5.1	4318.58	4670.5	5379.09
Sobic.001G002200.v5.1	0	0	0
Sobic.001G002300.v5.1	175.375	222.767	308.38
Sobic.001G002400.v5.1	362.048	419.26	541.007
Sobic.001G002500.v5.1	17.4725	17.06	16.9475
Sobic.001G002600.v5.1	709.235	711.638	690.168
Sobic.001G002700.v5.1	432.4	460.623	479.312
Sobic.001G002800.v5.1	1496.44	1520.35	1828.1
Sobic.001G003000.v5.1	941.43	1011.33	1184.26
Sobic.001G003100.v5.1	5168.33	3682.19	1922
Sobic.001G003200.v5.1	2113.35	3034.5	3686.91
Sobic.001G003300.v5.1	463.755	372.602	284.035
Sobic.001G003400.v5.1	1.7775	0.895	1.4325
Sobic.001G003500.v5.1	1714.64	1765.13	1735.19
Sobic.001G003600.v5.1	105.37	71.44	14.9425
Sobic.001G003700.v5.1	286.073	342.64	420.408
Sobic.001G003766.v5.1	401.76	410.34	380.137
Sobic.001G003832.v5.1	309.7	300.228	292.192
Sobic.001G003900.v5.1	0	0	0
Sobic.001G004000.v5.1	272.027	324.007	379.362
Sobic.001G004100.v5.1	1711.87	1791.99	1845.89
Sobic.001G004200.v5.1	829.518	832.388	843.015
Sobic.001G004300.v5.1	214.992	254.507	295.852
Sobic.001G004400.v5.1	4115.54	3514.8	3175.67
Sobic.001G004500.v5.1	22.075	26.955	28.3925
Sobic.001G004600.v5.1	104.668	77.91	72.825
Sobic.001G004700.v5.1	327.938	351.217	376.323
Sobic.001G004800.v5.1	415.005	273.52	107.65
Sobic.001G004901.v5.1	1.1925	1.545	1.725
Sobic.001G005000.v5.1	126.618	61.1675	14.9925
Sobic.001G005100.v5.1	0	0	0
Sobic.001G005200.v5.1	1164.47	1185.92	1004.58
Sobic.001G005300.v5.1	494.598	588.09	674.915
Sobic.001G005400.v5.1	0	0	0
Sobic.001G005500.v5.1	1502.39	2148.43	2423.87
Sobic.001G005600.v5.1	3072.54	3200.97	3224.25
Sobic.001G005700.v5.1	78.395	56.46	35.03
Sobic.001G005800.v5.1	794.918	644.37	625.7
Sobic.001G005900.v5.1	1530.93	1345.21	1195.22
Sobic.001G006000.v5.1	539.29	641.54	771.233
Sobic.001G006101.v5.1	22.185	27.7125	31.685
Sobic.001G006201.v5.1	89.825	100.057	107.925
Sobic.001G006300.v5.1	708.015	763.167	790.947
Sobic.001G006400.v5.1	1571.84	1724.59	1792.06
Sobic.001G006500.v5.1	80.235	84.35	79.87
Sobic.001G006600.v5.1	128.012	120.25	99.84
Sobic.001G006700.v5.1	4844.32	5484.37	6505.99
Sobic.001G006800.v5.1	1359.52	1295.52	1182.19
Sobic.001G006900.v5.1	28.4	31.515	38.08
Sobic.001G007000.v5.1	2569.78	2967.43	3319.88
Sobic.001G007100.v5.1	852.845	852.185	938.885
Sobic.001G007200.v5.1	3218.24	3974.03	4508.11
Sobic.001G007300.v5.1	413.212	470.188	473.832
Sobic.001G007400.v5.1	1275.74	1349.1	1351.48
Sobic.001G007500.v5.1	489.522	446.06	386.81
Sobic.001G007600.v5.1	4561.42	3868.01	3008.64
Sobic.001G007700.v5.1	160.338	197.263	209.102
Sobic.001G007800.v5.1	765.915	672.408	576.455
Sobic.001G007900.v5.1	450.418	413.835	354.092
Sobic.001G008000.v5.1	217.613	192.617	162.11
Sobic.001G008100.v5.1	1458.43	1311.93	1223.02
Sobic.001G008200.v5.1	796.64	786.69	795.13
Sobic.001G008300.v5.1	283.143	187.995	61.17
Sobic.001G008400.v5.1	81.96	45.97	9.1475
Sobic.001G008500.v5.1	1380.79	1209.65	1030.24
Sobic.001G008600.v5.1	36.21	21.0375	14.1575
Sobic.001G008700.v5.1	420.812	420.452	424.967
Sobic.001G008800.v5.1	878.707	787.61	664.11
Sobic.001G008900.v5.1	182.645	140.423	60.205
Sobic.001G009200.v5.1	627.515	679.312	751.987
Sobic.001G009300.v5.1	3762.46	4394.65	4881.21
Sobic.001G009400.v5.1	32.755	23.7	26.3575
Sobic.001G009500.v5.1	962.142	1323.41	1662.12
Sobic.001G009600.v5.1	2204.08	2216.92	2205.84
Sobic.001G009700.v5.1	629.178	411.718	8.8875
Sobic.001G009800.v5.1	5693.56	6190.7	6315.98
Sobic.001G009900.v5.1	126.16	130.627	124.675
Sobic.001G010000.v5.1	27.6225	20.6225	16.7825
Sobic.001G010100.v5.1	1835.98	1821.5	1562.92
Sobic.001G010200.v5.1	171.94	177.877	187.647
Sobic.001G010300.v5.1	876.69	1109.36	1267.4
Sobic.001G010400.v5.1	1452.35	1727.11	1817.04
Sobic.001G010500.v5.1	9.8575	9.5625	6.9125
Sobic.001G010600.v5.1	3869.69	3606.6	3315.71
Sobic.001G010700.v5.1	5101.14	4483.63	3853.64
Sobic.001G010800.v5.1	674.96	647.37	575.293
Sobic.001G010900.v5.1	365.525	412.442	422.493
Sobic.001G011000.v5.1	3187.81	2156.65	1279.74
Sobic.001G011100.v5.1	0.77	0.77	0.77
Sobic.001G011200.v5.1	6902.83	6335.28	5643.52
Sobic.001G011300.v5.1	721.78	679.43	648.59
Sobic.001G011400.v5.1	252.09	242.267	212.205
Sobic.001G011600.v5.1	322.29	327.46	309.538
Sobic.001G011700.v5.1	2640.8	2590.78	2670.78
Sobic.001G011800.v5.1	207.055	281.555	300.387
Sobic.001G012000.v5.1	209.637	203.698	185.562
Sobic.001G012100.v5.1	718.645	637.253	529.237
Sobic.001G012200.v5.1	6548.43	4014.07	438.94
Sobic.001G012300.v5.1	9372.31	5258.64	369.355
Sobic.001G012400.v5.1	1951.44	1201.21	219.352
Sobic.001G012500.v5.1	13264.8	7537.33	614.872
Sobic.001G012600.v5.1	1952.53	1890.89	1890.86
Sobic.001G012700.v5.1	94.04	92.6275	88.4525
Sobic.001G012800.v5.1	286.653	267.597	247.085
Sobic.001G012900.v5.1	1807.82	1625.97	1399.42
Sobic.001G013000.v5.1	1299.62	1240.62	1179.75
Sobic.001G013100.v5.1	1004.15	916.993	809.483
Sobic.001G013200.v5.1	678.595	553.688	422.363
Sobic.001G013300.v5.1	1151.87	1323.32	1468.83
Sobic.001G013400.v5.1	438.303	239.012	46.835
Sobic.001G013500.v5.1	1648.7	1686.49	1768.39
Sobic.001G013600.v5.1	309.697	289.407	255.505
Sobic.001G013701.v5.1	1.165	2.2225	1.6025
Sobic.001G013800.v5.1	290.142	267.795	286.648
Sobic.001G013900.v5.1	143.067	121.073	107.832
Sobic.001G014000.v5.1	109.442	88.215	53.46
Sobic.001G014100.v5.1	1559.85	1668.96	1786.3
Sobic.001G014200.v5.1	4503.19	5091.9	5496.89
Sobic.001G014300.v5.1	3054.06	3235.24	3409.88
Sobic.001G014500.v5.1	889.597	879.645	801.025
Sobic.001G014700.v5.1	0.7725	0.7725	0.6475
Sobic.001G014800.v5.1	3296.75	3433.06	3420.43
Sobic.001G014900.v5.1	238.665	212.082	206.91
Sobic.001G015000.v5.1	10.9675	7.4975	1.8725
Sobic.001G015100.v5.1	513.48	541.345	523.382
Sobic.001G015200.v5.1	354.175	352.17	349.952
Sobic.001G015300.v5.1	139.305	257.613	304.227
Sobic.001G015400.v5.1	3340.53	3171.76	3230.13
Sobic.001G015500.v5.1	865.31	878.585	951.015
Sobic.001G015600.v5.1	0	0	0
Sobic.001G015700.v5.1	352.225	206.155	33.5625
Sobic.001G015800.v5.1	1565.23	1570.15	1629.16
Sobic.001G015901.v5.1	0	0	0
Sobic.001G016000.v5.1	861.158	929.353	980.185
Sobic.001G016050.v5.1	0	0	0
Sobic.001G016100.v5.1	66.555	70.3775	66.365
Sobic.001G016200.v5.1	1214.34	1109.42	796.972
Sobic.001G016201.v5.1	1197.06	889.735	714.502
Sobic.001G016300.v5.1	9.2625	7.9075	5.73
Sobic.001G016350.v5.1	0.495	0.495	0
Sobic.001G016400.v5.1	6056.3	5168.75	4150.42
Sobic.001G016500.v5.1	4940.65	3850.37	2657.33
Sobic.001G016600.v5.1	1146.51	1260.62	1384.68
Sobic.001G016700.v5.1	1405.51	1667.63	2045.98
Sobic.001G016800.v5.1	84.3425	47.59	3.8
Sobic.001G016900.v5.1	4961.92	5560.15	6235.48
Sobic.001G017000.v5.1	236.425	207.49	148.588
Sobic.001G017100.v5.1	5375.14	4943.55	4001.9
Sobic.001G017200.v5.1	3011.87	3343.69	3628.97
Sobic.001G017300.v5.1	556.103	677.52	806.178
Sobic.001G017400.v5.1	198.722	266.048	320.062
Sobic.001G017500.v5.1	0.4475	0.4475	0.4475
Sobic.001G017600.v5.1	684.285	792.707	885.175
Sobic.001G017700.v5.1	1124.34	1219.7	1263.02
Sobic.001G017800.v5.1	621.038	736.338	834.218
Sobic.001G017900.v5.1	812.46	1111.34	1260.28
Sobic.001G018000.v5.1	201.795	197.792	182.653
Sobic.001G018100.v5.1	2553.55	2650.23	2692.35
Sobic.001G018200.v5.1	923.898	759.06	623.215
Sobic.001G018300.v5.1	0	0	0
Sobic.001G018350.v5.1	0	0	0
Sobic.001G018400.v5.1	0	0	0
Sobic.001G018500.v5.1	1204.44	1141.92	1007.18
Sobic.001G018600.v5.1	0	0	0
Sobic.001G018700.v5.1	0	0	0
Sobic.001G018800.v5.1	3732.09	3625.78	3354.34
Sobic.001G018900.v5.1	17611.7	13878.1	10347.4
Sobic.001G019100.v5.1	0.125	0.125	0
Sobic.001G019200.v5.1	455.505	384.875	295.438
Sobic.001G019300.v5.1	761.33	1178.46	1526.87
Sobic.001G019400.v5.1	849.035	753.763	655.425
Sobic.001G019500.v5.1	5.36	10.005	8.75
Sobic.001G019700.v5.1	169.51	196.44	219.413
Sobic.001G019800.v5.1	702.455	699.325	680.617
Sobic.001G019900.v5.1	1034.22	1167.74	1150.97
Sobic.001G020000.v5.1	2676.34	2449.55	2357.55
Sobic.001G020100.v5.1	1109.93	1192.06	1173.48
Sobic.001G020200.v5.1	36.4025	28.0525	20.0075
Sobic.001G020301.v5.1	0	0	0
Sobic.001G020401.v5.1	36.055	35.5275	43.445
Sobic.001G020500.v5.1	727.298	870.175	1054.49
Sobic.001G020600.v5.1	1433.85	1603.76	1712.52
Sobic.001G020700.v5.1	15.2625	8.735	4.86
Sobic.001G020900.v5.1	0	0	0
Sobic.001G021000.v5.1	1832.3	1905.78	2139.11
Sobic.001G021100.v5.1	1.1175	1.47	2.06
Sobic.001G021200.v5.1	0	0	0
Sobic.001G021300.v5.1	9848.05	7791.25	6292.3
Sobic.001G021400.v5.1	9758.74	7882.29	6272.15
Sobic.001G021500.v5.1	13750.3	13143.1	11091.4
Sobic.001G021601.v5.1	8.5775	9.87	10.445
Sobic.001G021700.v5.1	917.607	924.298	967.75
Sobic.001G021800.v5.1	526.76	607.665	687.183
Sobic.001G021900.v5.1	176.637	204.507	243.315
Sobic.001G022000.v5.1	264.585	259.702	238.81
Sobic.001G022100.v5.1	887.495	1026.61	1172.89
Sobic.001G022200.v5.1	8.0275	5.3825	0.67
Sobic.001G022300.v5.1	239.188	224.955	196.825
Sobic.001G022400.v5.1	160.978	157.095	127.648
Sobic.001G022500.v5.1	2427.03	2710.06	2931.08
Sobic.001G022600.v5.1	9805.51	11661.3	13002.8
Sobic.001G022700.v5.1	0.125	0.125	0
Sobic.001G022800.v5.1	5057.3	4966.6	4959.75
Sobic.001G022900.v5.1	7715.02	6646.17	4911.16
Sobic.001G023000.v5.1	1375.87	1433.23	1536.41
Sobic.001G023100.v5.1	4336.17	4023.09	3737.37
Sobic.001G023200.v5.1	1122.04	1091.38	1032.55
Sobic.001G023300.v5.1	970.455	857.72	875.445
Sobic.001G023400.v5.1	537.68	551.077	570.377
Sobic.001G023500.v5.1	785.903	569.378	380.18
Sobic.001G023600.v5.1	154.27	132.395	121.153
Sobic.001G023700.v5.1	1.1575	0.57	0.3225
Sobic.001G023800.v5.1	757.763	816.023	835.94
Sobic.001G023900.v5.1	1905.09	1870.02	1566.43
Sobic.001G024000.v5.1	2125.28	1731.44	1514.32
Sobic.001G024100.v5.1	0.2475	0.6	0.3525
Sobic.001G024200.v5.1	1478.67	1835.45	2021.19
Sobic.001G024250.v5.1	2.04	0.57	0.5025
Sobic.001G024300.v5.1	0	0	0
Sobic.001G024400.v5.1	133.625	179.487	205.553
Sobic.001G024501.v5.1	2022.09	2698.88	3232.93
Sobic.001G024601.v5.1	11.7825	12.96	11.4575
Sobic.001G024700.v5.1	1.2125	0.9175	0.545
Sobic.001G024800.v5.1	0.3225	0.3225	0.3225
Sobic.001G024900.v5.1	0	0	0
Sobic.001G025000.v5.1	5776.27	6244.05	6683.73
Sobic.001G025102.v5.1	30.85	30.085	20.5675
Sobic.001G025201.v5.1	0	0	0
Sobic.001G025300.v5.1	144.143	175.127	202.07
Sobic.001G025400.v5.1	1578.26	1605.34	1547.08
Sobic.001G025500.v5.1	644.43	391.157	56.38
Sobic.001G025600.v5.1	1349.73	1296.67	1238.07
Sobic.001G025700.v5.1	644.133	713.097	794.53
Sobic.001G025800.v5.1	268.913	244.978	226.2
Sobic.001G025900.v5.1	127.55	78.095	39.765
Sobic.001G026000.v5.1	1686.68	2121.49	2266.52
Sobic.001G026100.v5.1	0.3725	0.3725	0
Sobic.001G026200.v5.1	2055.86	2463.74	2877.31
Sobic.001G026300.v5.1	0.3725	0.725	0.3525
Sobic.001G026400.v5.1	365.12	355.178	332.3
Sobic.001G026500.v5.1	5483.59	5477.91	5729.94
Sobic.001G026600.v5.1	612.21	538.757	386.403
Sobic.001G026700.v5.1	267.642	296.745	331.865
Sobic.001G026800.v5.1	2272.46	1971.23	1645.55
Sobic.001G026900.v5.1	1332.34	801.442	359.15
Sobic.001G027000.v5.1	0	0	0
Sobic.001G027100.v5.1	567.183	539.358	542.392
Sobic.001G027200.v5.1	0	0	0
Sobic.001G027300.v5.1	19.23	20.1125	26.005
Sobic.001G027401.v5.1	135.032	93.3975	72.185
Sobic.001G027501.v5.1	124.282	119.458	96.3875
Sobic.001G027600.v5.1	846.295	764.723	573.403
Sobic.001G027700.v5.1	24.2	19.4975	15.2075
Sobic.001G027800.v5.1	96.9675	68.6225	41.05
Sobic.001G027900.v5.1	3.1375	1.6675	1.295
Sobic.001G028000.v5.1	176.382	171.678	158.62
Sobic.001G028100.v5.1	3236.54	3950.56	4481.14
Sobic.001G028200.v5.1	208.44	264.827	312.873
Sobic.001G028301.v5.1	13.1	9.7475	4.865
Sobic.001G028400.v5.1	3356.3	4352.18	4985.5
Sobic.001G028500.v5.1	1576.95	2318.95	2781.74
Sobic.001G028600.v5.1	69.0325	164.23	184.252
Sobic.001G028700.v5.1	1277.37	1900.18	2131.13
Sobic.001G028800.v5.1	6061.53	11428.4	12489.6
Sobic.001G028900.v5.1	307.345	412.125	479.533
Sobic.001G029000.v5.1	205.692	197.045	159.373
Sobic.001G029100.v5.1	50.08	50.725	41.5125
Sobic.001G029200.v5.1	11102.7	15140.2	19509.4
Sobic.001G029300.v5.1	5.78	4.78	4.0075
Sobic.001G029400.v5.1	557.107	680.935	731.258
Sobic.001G029500.v5.1	2.7625	1.94	0.575
Sobic.001G029600.v5.1	10.4625	11.405	8.99
Sobic.001G029700.v5.1	1.7825	1.4875	0
Sobic.001G029800.v5.1	266.965	143.532	11.5
Sobic.001G029900.v5.1	65.09	68.91	82.2225
Sobic.001G030000.v5.1	3281.54	3181.39	3322.83
Sobic.001G030100.v5.1	154.942	112.31	71.8175
Sobic.001G030200.v5.1	121.975	70.52	32.565
Sobic.001G030300.v5.1	893.545	788.745	651.908
Sobic.001G030400.v5.1	1119.28	986.305	858.122
Sobic.001G030500.v5.1	261.58	394.115	522.585
Sobic.001G030600.v5.1	0	0.705	0.885
Sobic.001G030701.v5.1	673.342	747.248	778.897
Sobic.001G030800.v5.1	0	0	0
Sobic.001G030900.v5.1	30.175	14.885	0
Sobic.001G031000.v5.1	0	0.3525	0.3525
Sobic.001G031100.v5.1	1884.31	1969.07	1892.06
Sobic.001G031200.v5.1	1268.93	1648.48	1898.78
Sobic.001G031300.v5.1	2958.01	4537.97	5524.56
Sobic.001G031400.v5.1	527.715	582.275	608.803
Sobic.001G031500.v5.1	37.125	43.71	48.4375
Sobic.001G031600.v5.1	1502.62	1932.02	2289.61
Sobic.001G031700.v5.1	616.128	333.335	53.47
Sobic.001G031800.v5.1	320.675	311.205	280.423
Sobic.001G031900.v5.1	1880.37	1738.91	1514.12
Sobic.001G032000.v5.1	4554.17	5606.08	6740.61
Sobic.001G032100.v5.1	2477.1	4051.71	4631.79
Sobic.001G032200.v5.1	1075.65	1100.57	1141.41
Sobic.001G032300.v5.1	28.1475	33.4375	40.1125
Sobic.001G032400.v5.1	94.1925	108.13	144.215
Sobic.001G032550.v5.1	214.3	253.4	270.928
Sobic.001G032700.v5.1	337.562	394.947	414.707
Sobic.001G032800.v5.1	2356.86	2356.53	2198.19
Sobic.001G032900.v5.1	373.133	468.325	425.683
Sobic.001G033000.v5.1	294.42	285.477	270.78
Sobic.001G033100.v5.1	1684.69	1411.06	933.658
Sobic.001G033200.v5.1	747.803	823.88	936.905
Sobic.001G033300.v5.1	1104.45	795.788	390.715
Sobic.001G033400.v5.1	702.015	775.447	861.375
Sobic.001G033500.v5.1	856.795	916.643	932.055
Sobic.001G033600.v5.1	77.59	64.535	57.0875
Sobic.001G033701.v5.1	0	0	0
Sobic.001G033900.v5.1	125.785	114.14	93.7125
Sobic.001G034000.v5.1	129.27	104.925	78.5525
Sobic.001G034050.v5.1	0	0	0
Sobic.001G034100.v5.1	447.155	482.433	489.015
Sobic.001G034200.v5.1	1.725	0.8425	0.2225
Sobic.001G034300.v5.1	454.39	478.493	488.505
Sobic.001G034500.v5.1	1940.6	1739.58	1524.95
Sobic.001G034600.v5.1	918.64	947.203	902.668
Sobic.001G034700.v5.1	20904.3	23088.5	24047.5
Sobic.001G034900.v5.1	70.745	84.1525	99.0925
Sobic.001G035000.v5.1	31.3125	27.9025	25.86
Sobic.001G035100.v5.1	5.98	6.5075	4.8275
Sobic.001G035200.v5.1	1587.59	1479.9	1433.1
Sobic.001G035300.v5.1	0.6475	0.6475	0.6475
Sobic.001G035400.v5.1	3837.61	3627.62	3264.57
Sobic.001G035450.v5.1	2.7225	3.1925	5.09
Sobic.001G035500.v5.1	2694.75	3408.87	4182.14
Sobic.001G035600.v5.1	1828.32	1737.29	1775.96
Sobic.001G035800.v5.1	1223.51	873.497	347.438
Sobic.001G035900.v5.1	1601.15	1779	2072.59
Sobic.001G036050.v5.1	913.628	997.875	1072.55
Sobic.001G036200.v5.1	8.4675	4.94	2.515
Sobic.001G036300.v5.1	2023.22	1916.99	1844.51
Sobic.001G036400.v5.1	0	0	0
Sobic.001G036600.v5.1	2.64	1.465	0.97
Sobic.001G036700.v5.1	865.415	905.68	962.38
Sobic.001G036800.v5.1	564.878	533.648	553.852
Sobic.001G036900.v5.1	7077.58	6030.41	4652.87
Sobic.001G037000.v5.1	934.628	1074.38	1084.1
Sobic.001G037066.v5.1	0.125	0.125	0
Sobic.001G037100.v5.1	3777.6	3474.94	3717.7
Sobic.001G037275.v5.1	9.985	9.8075	11.885
Sobic.001G037400.v5.1	464.975	363.475	190.435
Sobic.001G037500.v5.1	457.25	477.352	433.252
Sobic.001G037550.v5.1	0	0	0
Sobic.001G037600.v5.1	0.7425	2.2125	3.5175
Sobic.001G037700.v5.1	0	0	0
Sobic.001G037800.v5.1	150.983	201.2	233.145
Sobic.001G037900.v5.1	1140.72	1181.68	1243.89
Sobic.001G038000.v5.1	1385.99	1265.72	1197.67
Sobic.001G038100.v5.1	785.005	915.71	974.768
Sobic.001G038200.v5.1	2773.16	2236.78	1691.66
Sobic.001G038300.v5.1	9264	9848.98	11292
Sobic.001G038400.v5.1	157.355	162.998	218.535
Sobic.001G038450.v5.1	18.375	14.1975	7.04
Sobic.001G038500.v5.1	440.428	683.978	753.945
Sobic.001G038602.v5.1	6.18	5.2975	4.9675
Sobic.001G038700.v5.1	132.782	164.828	203.463
Sobic.001G038800.v5.1	4101.66	4025.08	4755.76
Sobic.001G038900.v5.1	39.03	38.3225	26.86
Sobic.001G039000.v5.1	1.1125	0.8175	0.3225
Sobic.001G039100.v5.1	2.3675	1.545	0.8
Sobic.001G039200.v5.1	1.565	1.565	1.855
Sobic.001G039300.v5.1	820.74	776.39	775.623
Sobic.001G039400.v5.1	4981.01	4442.19	3614.65
Sobic.001G039500.v5.1	2332.67	2854.09	3542.78
Sobic.001G039600.v5.1	1101.28	1279.08	1364.73
Sobic.001G039700.v5.1	5445.42	6000.77	6227.8
Sobic.001G039800.v5.1	1950.15	2176.23	2340.14
Sobic.001G039900.v5.1	1523.74	1361.31	1064.91
Sobic.001G040000.v5.1	579.14	534.38	457.7
Sobic.001G040100.v5.1	9832.08	8853.74	8381.33
Sobic.001G040200.v5.1	934.035	693.223	428.555
Sobic.001G040300.v5.1	2117.53	2129.31	2082.5
Sobic.001G040400.v5.1	5.135	6.665	8.7425
Sobic.001G040500.v5.1	9688.33	12471.3	14489.3
Sobic.001G040600.v5.1	1044.94	814.48	650.967
Sobic.001G040701.v5.1	0.6175	0.3225	0.3225
Sobic.001G040800.v5.1	15916.2	14623.7	11684.3
Sobic.001G040850.v5.1	0.295	1.0575	1.0575
Sobic.001G040900.v5.1	0	0	0
Sobic.001G041000.v5.1	465.938	475.518	445.07
Sobic.001G041100.v5.1	1333.39	1411.75	1390.54
Sobic.001G041200.v5.1	831.138	833.77	759.678
Sobic.001G041300.v5.1	0	0	0
Sobic.001G041400.v5.1	1164.25	1423.72	1588.04
Sobic.001G041500.v5.1	248.447	257.442	255.875
Sobic.001G041600.v5.1	0	0	0
Sobic.001G041700.v5.1	199.125	162.43	126.432
Sobic.001G041800.v5.1	1584.43	1652.19	1525.37
Sobic.001G041900.v5.1	461.157	525.89	594.512
Sobic.001G042000.v5.1	695.002	764.38	775.238
Sobic.001G042100.v5.1	0	0	0
Sobic.001G042200.v5.1	6487.04	6936.04	7110.93
Sobic.001G042400.v5.1	55.0925	78.555	85.39
Sobic.001G042500.v5.1	331.108	250.603	119.03
Sobic.001G042700.v5.1	14.165	6.6375	3.82
Sobic.001G042800.v5.1	328.805	338.502	311.9
Sobic.001G042901.v5.1	81.4475	98.1475	97.2225
Sobic.001G043000.v5.1	331.83	402.093	399.16
Sobic.001G043100.v5.1	1163.47	1183.8	1297.77
Sobic.001G043200.v5.1	326.962	290.205	267.542
Sobic.001G043301.v5.1	17.0675	13.4225	6.24
Sobic.001G043400.v5.1	2863.22	3757.12	4738.67
Sobic.001G043500.v5.1	231.398	318.245	339.002
Sobic.001G043601.v5.1	811.782	1012.46	1090.47
Sobic.001G043700.v5.1	723.852	504.743	310.593
Sobic.001G043800.v5.1	2380.41	2497.09	2528.86
Sobic.001G043900.v5.1	409.065	453.63	468.865
Sobic.001G044000.v5.1	142.945	133.77	133.752
Sobic.001G044100.v5.1	0.295	0	0.18
Sobic.001G044200.v5.1	0.8175	1.875	1.38
Sobic.001G044300.v5.1	18.465	23.8725	31.545
Sobic.001G044400.v5.1	26.6325	30.69	27.5725
Sobic.001G044500.v5.1	442.502	517.82	619.622
Sobic.001G044600.v5.1	318.685	364.43	412.242
Sobic.001G044700.v5.1	1.42	1.42	1.475
Sobic.001G044800.v5.1	211.365	218.065	196.055
Sobic.001G044901.v5.1	709.365	646.493	660.567
Sobic.001G045000.v5.1	2047.05	2550.31	2988.78
Sobic.001G045100.v5.1	3.4825	2.0125	1.005
Sobic.001G045201.v5.1	574.98	590.967	553.48
Sobic.001G045300.v5.1	9.9075	6.7325	2.82
Sobic.001G045400.v5.1	0.3225	0.3225	0.5025
Sobic.001G045500.v5.1	0.295	0	0
Sobic.001G045600.v5.1	3325.59	4331.41	4964.63
Sobic.001G045700.v5.1	4471.52	3942.62	3295.16
Sobic.001G045800.v5.1	15	14.3525	23.6625
Sobic.001G045900.v5.1	0	0	0
Sobic.001G046000.v5.1	555.49	603.525	610.225
Sobic.001G046100.v5.1	3022.44	2583.31	1881.21
Sobic.001G046201.v5.1	1112.02	1104.88	1175.18
Sobic.001G046300.v5.1	3249.54	2876.91	2237.2
Sobic.001G046400.v5.1	2979.88	1739.87	113.147
Sobic.001G046500.v5.1	111.222	97.8725	85.52
Sobic.001G046600.v5.1	1544.82	1835.87	2030.65
Sobic.001G046701.v5.1	43.1475	45.205	43.64
Sobic.001G046800.v5.1	505.577	280.765	95.3675
Sobic.001G046900.v5.1	2759.62	2937.03	2567.56
Sobic.001G047000.v5.1	914.467	867.94	778.635
Sobic.001G047100.v5.1	1481.04	1402.57	1265.7
Sobic.001G047200.v5.1	3045.05	2742.87	2073.07
Sobic.001G047400.v5.1	2072.19	2141.78	2158.78
Sobic.001G047600.v5.1	2590.14	2246.99	1934.81
Sobic.001G047700.v5.1	86.285	127.035	144.135
Sobic.001G047800.v5.1	3356.1	2734.16	2095.11
Sobic.001G047900.v5.1	676.832	549.223	411.382
Sobic.001G048000.v5.1	310.618	273.447	147.63
Sobic.001G048100.v5.1	2480.65	2905.22	3049.89
Sobic.001G048200.v5.1	849.153	871.955	877.658
Sobic.001G048400.v5.1	482.192	622.72	626.595
Sobic.001G048500.v5.1	0.2475	0.2475	0
Sobic.001G048600.v5.1	0.995	0.995	1.2275
Sobic.001G048700.v5.1	1138.25	1193.86	1284.19
Sobic.001G048766.v5.1	109.265	111.793	109.452
Sobic.001G048832.v5.1	1941.47	1748.51	1536.38
Sobic.001G048900.v5.1	271.46	280.098	258.627
Sobic.001G049000.v5.1	4.72	2.955	1.275
Sobic.001G049200.v5.1	1545.72	1652.48	1917.43
Sobic.001G049300.v5.1	900.137	970.925	1027.95
Sobic.001G049400.v5.1	3278.05	2833.28	2382.21
Sobic.001G049500.v5.1	3824.83	3784.97	3688.17
Sobic.001G049600.v5.1	2505.91	2245.19	1804.45
Sobic.001G049700.v5.1	0	0	0
Sobic.001G049800.v5.1	1334.82	1350.91	1538.32
Sobic.001G049900.v5.1	0.765	0.8225	0.575
Sobic.001G050000.v5.1	1.67	0.495	0
Sobic.001G050100.v5.1	12.9825	19.1575	24.835
Sobic.001G050200.v5.1	1138.12	1253.24	1359.01
Sobic.001G050300.v5.1	674.295	570.265	463.37
Sobic.001G050400.v5.1	233.982	233.392	220.63
Sobic.001G050500.v5.1	1201.34	1274.94	1373.62
Sobic.001G050600.v5.1	2502.11	2414.39	2777.78
Sobic.001G050700.v5.1	908.505	895.26	830.143
Sobic.001G050800.v5.1	165.235	107.665	36.0725
Sobic.001G050900.v5.1	154.455	114.293	67.29
Sobic.001G050966.v5.1	0	0	0
Sobic.001G051032.v5.1	37.815	26.8175	11.415
Sobic.001G051100.v5.1	28.605	21.135	7.2925
Sobic.001G051200.v5.1	5082.73	5688.07	6062.95
Sobic.001G051300.v5.1	489.423	348.585	190.74
Sobic.001G051400.v5.1	1003.15	950.983	897.79
Sobic.001G051500.v5.1	1432.63	1081.33	771.213
Sobic.001G051600.v5.1	253.785	212.21	177.798
Sobic.001G051700.v5.1	975.388	970.9	1006.68
Sobic.001G051800.v5.1	293.005	214.44	114.65
Sobic.001G052000.v5.1	21728.2	20980.5	20972.4
Sobic.001G052050.v5.1	0.3225	0.3225	0.3225
Sobic.001G052100.v5.1	63.125	55.8325	52.975
Sobic.001G052200.v5.1	169.075	162.488	144.43
Sobic.001G052300.v5.1	327.825	302.3	256.978
Sobic.001G052400.v5.1	1447.85	1433.12	1452.57
Sobic.001G052500.v5.1	0	0	0
Sobic.001G052600.v5.1	426.055	431.752	444.242
Sobic.001G052700.v5.1	3894.42	3677.26	3580.87
Sobic.001G052800.v5.1	160.2	152.613	163.54
Sobic.001G052900.v5.1	3703.13	4038.79	4309.51
Sobic.001G053000.v5.1	221.178	235.993	239.447
Sobic.001G053200.v5.1	2626.92	2753.12	2926.72
Sobic.001G053250.v5.1	2723.3	2882.72	3089.58
Sobic.001G053301.v5.1	856.652	962.775	1009.93
Sobic.001G053350.v5.1	129.76	173.565	196.805
Sobic.001G053500.v5.1	0	0	0
Sobic.001G053601.v5.1	0	0	0
Sobic.001G053700.v5.1	38.3275	37.915	45.43
Sobic.001G053800.v5.1	1610.2	1761.06	1797.09
Sobic.001G053900.v5.1	552.785	784.222	1060.04
Sobic.001G054000.v5.1	102.713	140.227	181.192
Sobic.001G054100.v5.1	319.663	388.102	432.63
Sobic.001G054200.v5.1	510.34	556.315	535.622
Sobic.001G054300.v5.1	0.895	0.895	0.6475
Sobic.001G054400.v5.1	4.2075	4.2075	4.3875
Sobic.001G054500.v5.1	0.865	0.57	0.3225
Sobic.001G054600.v5.1	995.277	1113.1	1370.02
Sobic.001G054700.v5.1	2432.64	2247.54	2010.38
Sobic.001G054800.v5.1	4169.02	3369.43	2015.72
Sobic.001G054900.v5.1	3116.04	2724.77	2186.24
Sobic.001G055100.v5.1	0	0	0
Sobic.001G055300.v5.1	0	0	0
Sobic.001G055400.v5.1	6.4275	2.605	0.895
Sobic.001G055600.v5.1	105.04	107.333	97.5775
Sobic.001G055700.v5.1	5.3375	1.81	0.3225
Sobic.001G055900.v5.1	537.355	602.145	610.317
Sobic.001G056000.v5.1	0	0	0
Sobic.001G056100.v5.1	280.877	186.435	109.975
Sobic.001G056200.v5.1	1616.28	1835.7	1990.83
Sobic.001G056300.v5.1	1050.27	1254.71	1383.95
Sobic.001G056400.v5.1	1.035	0.4475	0.5025
Sobic.001G056500.v5.1	38.07	33.72	19.3775
Sobic.001G056602.v5.1	2733.82	3489.56	3934.83
Sobic.001G056700.v5.1	994.207	1126.14	1125.66
Sobic.001G056800.v5.1	1953.13	1635.98	1272.26
Sobic.001G057100.v5.1	1254.31	1455.05	1742.55
Sobic.001G057200.v5.1	756.342	824.247	868.955
Sobic.001G057300.v5.1	6090.42	5087.8	3995.75
Sobic.001G057400.v5.1	186.885	184.765	184.975
Sobic.001G057500.v5.1	0.3225	0.3225	0.3225
Sobic.001G057600.v5.1	106.065	228.545	269.845
Sobic.001G057700.v5.1	2389.93	2913.58	3398.17
Sobic.001G057800.v5.1	1754.05	1995.46	2247.8
Sobic.001G057900.v5.1	11.085	9.6725	7.6575
Sobic.001G058100.v5.1	1328.49	1204.04	1022.41
Sobic.001G058200.v5.1	554.263	524.733	468.735
Sobic.001G058300.v5.1	72.5575	67.5575	81.1825
Sobic.001G058400.v5.1	44.91	50.32	55.65
Sobic.001G058500.v5.1	1065.82	1379.1	1518.71
Sobic.001G058600.v5.1	474.545	536.043	577.263
Sobic.001G058700.v5.1	3757.27	4250.03	5088.64
Sobic.001G058800.v5.1	0	0	0
Sobic.001G058900.v5.1	7304.5	5847.08	4273.57
Sobic.001G059001.v5.1	0.87	0.87	0.87
Sobic.001G059100.v5.1	3737.9	2763.43	2186.54
Sobic.001G059200.v5.1	188.293	222.338	266.875
Sobic.001G059300.v5.1	6.0475	6.6375	7.5325
Sobic.001G059400.v5.1	67.455	77.8625	80.5225
Sobic.001G059500.v5.1	5.44	3.675	2.7925
Sobic.001G059600.v5.1	15.3775	16.4375	16.7425
Sobic.001G059700.v5.1	98.3025	72.31	56.0425
Sobic.001G059800.v5.1	86.3375	55.465	13.4175
Sobic.001G059900.v5.1	320.873	176.743	38.2325
Sobic.001G060001.v5.1	0	0	0
Sobic.001G060100.v5.1	1810.69	2204.23	2896.38
Sobic.001G060300.v5.1	659.96	587.095	486.928
Sobic.001G060500.v5.1	736.225	764.263	786.255
Sobic.001G060600.v5.1	0.125	0.125	0
Sobic.001G060732.v5.1	1.485	1.19	0.5025
Sobic.001G060800.v5.1	0.3225	0.3225	0.3225
Sobic.001G061000.v5.1	2.125	2.3	2.285
Sobic.001G061102.v5.1	111.328	129.377	125.073
Sobic.001G061200.v5.1	1358.26	1457.03	1421.06
Sobic.001G061400.v5.1	1046.47	665.94	213.053
Sobic.001G061500.v5.1	5477.93	6175.82	6685.87
Sobic.001G061600.v5.1	754.918	905.557	1073.97
Sobic.001G061700.v5.1	1997.92	2105.08	2097.78
Sobic.001G061800.v5.1	1519.7	1469.69	1301.74
Sobic.001G061900.v5.1	442.007	268.358	60.155
Sobic.001G061983.v5.1	0	0	0
Sobic.001G062066.v5.1	0	0	0
Sobic.001G062132.v5.1	0	0	0
Sobic.001G062200.v5.1	0	0	0
Sobic.001G062250.v5.1	0	0	0
Sobic.001G062300.v5.1	1557.86	2045.89	2435.23
Sobic.001G062400.v5.1	0	0	0
Sobic.001G062500.v5.1	224.475	223	303.605
Sobic.001G062600.v5.1	14.99	12.345	10.4225
Sobic.001G062700.v5.1	87.53	46.72	0.755
Sobic.001G062800.v5.1	0.125	0.125	0
Sobic.001G062900.v5.1	1709.32	2221.46	2754.17
Sobic.001G063000.v5.1	23.85	30.0825	38.895
Sobic.001G063100.v5.1	1774.62	2039.68	2269.83
Sobic.001G063200.v5.1	8.9125	11.5	14.76
Sobic.001G063300.v5.1	5.745	3.1	0
Sobic.001G063400.v5.1	952.972	1173.94	1374.75
Sobic.001G063500.v5.1	4471.07	4164.41	3924.04
Sobic.001G063600.v5.1	222.038	181.403	106.588
Sobic.001G063700.v5.1	2604.56	2530.48	2689.09
Sobic.001G063800.v5.1	687.64	706.21	717.832
Sobic.001G063900.v5.1	11.2475	12.835	15.03
Sobic.001G064000.v5.1	2810.59	3031.11	3199.2
Sobic.001G064200.v5.1	8586.99	9748.06	11132.1
Sobic.001G064300.v5.1	391.58	392.28	378.9
Sobic.001G064400.v5.1	0	0	0
Sobic.001G064500.v5.1	18157.8	12018.7	5933.33
Sobic.001G064600.v5.1	1387.78	1206.7	1021.68
Sobic.001G064700.v5.1	138.79	125.675	124.052
Sobic.001G064800.v5.1	347.393	385.728	398.72
Sobic.001G064900.v5.1	353.075	377.475	386.722
Sobic.001G065000.v5.1	3478.74	3418.05	3857.07
Sobic.001G065100.v5.1	3453.5	3431.57	3597.98
Sobic.001G065200.v5.1	74.34	70.105	68.4775
Sobic.001G065300.v5.1	90.6725	72.2675	47.51
Sobic.001G065500.v5.1	190.178	182.885	176.578
Sobic.001G065600.v5.1	426.405	346.368	242.757
Sobic.001G065700.v5.1	1905.49	2431.97	2734.76
Sobic.001G065800.v5.1	718.728	766.227	642.188
Sobic.001G065901.v5.1	19.385	16.385	11.1325
Sobic.001G066000.v5.1	24.1425	28.61	28.5975
Sobic.001G066100.v5.1	261.06	228.007	155.63
Sobic.001G066201.v5.1	0	0	0
Sobic.001G066300.v5.1	740.707	869.765	931.033
Sobic.001G066500.v5.1	7399.84	6966.46	7132.37
Sobic.001G066600.v5.1	391.903	495.447	572.325
Sobic.001G066700.v5.1	1226.6	1394.52	1463.73
Sobic.001G066800.v5.1	1.58	0.9925	0.9925
Sobic.001G066900.v5.1	168.26	125.802	114.515
Sobic.001G067000.v5.1	542.473	516.65	497.102
Sobic.001G067100.v5.1	3278.51	2697.27	2020.71
Sobic.001G067200.v5.1	1238.99	1742.85	2265.51
Sobic.001G067300.v5.1	1659.96	1676.28	1701.71
Sobic.001G067400.v5.1	543.357	614.618	628.582
Sobic.001G067500.v5.1	148.123	175.877	190.395
Sobic.001G067601.v5.1	122.492	138.778	145.76
Sobic.001G067700.v5.1	546.597	525.48	445.685
Sobic.001G067800.v5.1	161.752	80.425	6.74
Sobic.001G067900.v5.1	3802.47	4419.54	4557.11
Sobic.001G068301.v5.1	1833	3003.18	3285.61
Sobic.001G068500.v5.1	37.5225	28.1725	27.3575
Sobic.001G068600.v5.1	0.3725	0.3725	0
Sobic.001G068700.v5.1	1331.89	1190.34	1133.03
Sobic.001G068800.v5.1	1.4375	2.2	1.705
Sobic.001G069000.v5.1	1110.29	1325.55	1355.51
Sobic.001G069100.v5.1	0	0	0
Sobic.001G069150.v5.1	0	0	0
Sobic.001G069200.v5.1	180.025	221.477	238.87
Sobic.001G069300.v5.1	68.19	58.6025	48.2475
Sobic.001G069400.v5.1	292.183	294.178	263.175
Sobic.001G069500.v5.1	193.512	112.185	45.5225
Sobic.001G069600.v5.1	529.82	474.36	392.632
Sobic.001G069700.v5.1	2206.08	1891.91	1483.28
Sobic.001G069800.v5.1	4475.59	4813.16	5261
Sobic.001G069900.v5.1	2124.35	2178.59	2080.7
Sobic.001G070000.v5.1	10332.9	10960.3	10424.9
Sobic.001G070100.v5.1	0.295	0	0
Sobic.001G070201.v5.1	291.4	172.088	9.0475
Sobic.001G070300.v5.1	70.385	42.7475	4.8275
Sobic.001G070402.v5.1	0.3225	0.3225	0.68
Sobic.001G070500.v5.1	5351.15	6855.1	6888.08
Sobic.001G070600.v5.1	1330.48	1268.95	1295.69
Sobic.001G070700.v5.1	622.973	604.732	579.112
Sobic.001G070800.v5.1	1134.29	1279.16	1266.76
Sobic.001G070900.v5.1	210.777	117.045	29.9275
Sobic.001G071000.v5.1	119.715	154.878	209.37
Sobic.001G071100.v5.1	108.162	106.045	89.6825
Sobic.001G071250.v5.1	0.2225	1.28	1.46
Sobic.001G071300.v5.1	32.6625	33.66	36.43
Sobic.001G071400.v5.1	1930.25	1856.83	1848.78
Sobic.001G071500.v5.1	0	0.3525	0.3525
Sobic.001G071600.v5.1	210.817	128.43	72.24
Sobic.001G071700.v5.1	99.0275	89.6175	71.6475
Sobic.001G071800.v5.1	6051.34	6459.15	6712.9
Sobic.001G071900.v5.1	16.03	15.6775	18.1325
Sobic.001G072000.v5.1	1076.69	641.765	334.95
Sobic.001G072100.v5.1	0	0.3525	0.3525
Sobic.001G072200.v5.1	116.88	120.582	122.94
Sobic.001G072250.v5.1	12.5525	11.2575	5.29
Sobic.001G072300.v5.1	108.267	119.203	111.87
Sobic.001G072500.v5.1	3052.49	3433.3	4254.55
Sobic.001G072550.v5.1	3.6275	5.45	5.4925
Sobic.001G072600.v5.1	822.207	832.842	1244.81
Sobic.001G072700.v5.1	2131.59	2918.97	3527.59
Sobic.001G072800.v5.1	571.07	718.125	842.395
Sobic.001G072900.v5.1	84.4225	58.96	43.865
Sobic.001G073000.v5.1	307.695	326.213	331.077
Sobic.001G073075.v5.1	648.803	593.872	547.805
Sobic.001G073150.v5.1	1494.16	1289.97	1201.88
Sobic.001G073300.v5.1	123.287	102.293	56.0825
Sobic.001G073400.v5.1	137.227	114.88	68.1025
Sobic.001G073500.v5.1	1651.57	1936.5	2253.98
Sobic.001G073600.v5.1	3037.92	2662.54	2237.07
Sobic.001G073700.v5.1	5901.28	4662.17	3502.91
Sobic.001G073800.v5.1	69.4375	61.735	62.6975
Sobic.001G073900.v5.1	2242.64	2789.59	3096.41
Sobic.001G074000.v5.1	2683.55	1658.16	760.27
Sobic.001G074100.v5.1	1091.02	598.123	125.638
Sobic.001G074150.v5.1	0	0	0
Sobic.001G074200.v5.1	1028.76	1026.58	1108.98
Sobic.001G074300.v5.1	1769.45	1589.25	1360.65
Sobic.001G074350.v5.1	0	0	0
Sobic.001G074400.v5.1	1197.77	964.425	354.355
Sobic.001G074500.v5.1	0.125	0.125	0
Sobic.001G074601.v5.1	3.3125	2.7825	0.675
Sobic.001G074700.v5.1	2730.84	2526.52	2228.54
Sobic.001G074800.v5.1	4.5	8.0275	10.1725
Sobic.001G074900.v5.1	0.3225	0.3225	1.575
Sobic.001G075000.v5.1	232.06	255.99	276.415
Sobic.001G075101.v5.1	1287.48	1447.11	1989.24
Sobic.001G075200.v5.1	0	0	0
Sobic.001G075201.v5.1	0.2475	0.2475	0
Sobic.001G075300.v5.1	12.5775	6.4025	1.3425
Sobic.001G075400.v5.1	484.548	271.263	13.7525
Sobic.001G075500.v5.1	0	0	0
Sobic.001G075600.v5.1	1899.28	1015.44	289.505
Sobic.001G075700.v5.1	87.3475	68.6475	32.9325
Sobic.001G075800.v5.1	136.613	112.208	85.3425
Sobic.001G075900.v5.1	8.3575	11.77	11.0675
Sobic.001G076000.v5.1	993.3	1269.07	1370.27
Sobic.001G076200.v5.1	675	927.303	1062.58
Sobic.001G076300.v5.1	0.7175	0.7175	0.2225
Sobic.001G076400.v5.1	4667.27	4687.65	4951.3
Sobic.001G076500.v5.1	298.62	218.82	132.76
Sobic.001G076600.v5.1	295.19	284.13	285.16
Sobic.001G076700.v5.1	1203.38	852.02	467.162
Sobic.001G076800.v5.1	119.61	77.565	15.84
Sobic.001G076900.v5.1	110.04	104.338	90.0825
Sobic.001G077000.v5.1	2581.72	2737.49	2627.86
Sobic.001G077100.v5.1	49.8525	51.0875	51.075
Sobic.001G077200.v5.1	702.18	481.013	203.21
Sobic.001G077300.v5.1	887.485	934.922	927.992
Sobic.001G077400.v5.1	328.107	266.48	193.433
Sobic.001G077500.v5.1	476.038	414.462	338.522
Sobic.001G077600.v5.1	1.9525	1.365	0
Sobic.001G077700.v5.1	57.6275	41.5725	28.9225
Sobic.001G077800.v5.1	19.9075	21.1425	15.925
Sobic.001G077900.v5.1	1821.17	1564.53	1312.89
Sobic.001G078000.v5.1	905.155	873.743	576.118
Sobic.001G078100.v5.1	1506.78	1680.46	1896.84
Sobic.001G078200.v5.1	5354.73	8595.87	10167.9
Sobic.001G078300.v5.1	73.64	71.3475	61.72
Sobic.001G078400.v5.1	1831.6	1907.31	1890.38
Sobic.001G078500.v5.1	697.61	900.17	1058.12
Sobic.001G078600.v5.1	251.952	139.34	10.645
Sobic.001G078700.v5.1	53.845	44.025	29.78
Sobic.001G078800.v5.1	3737.53	4141.8	4273.9
Sobic.001G078900.v5.1	9136.43	12185.8	13919.4
Sobic.001G079100.v5.1	1510.2	1535.05	1423.38
Sobic.001G079200.v5.1	2078.69	2278	2489.54
Sobic.001G079300.v5.1	1.255	0.3725	0
Sobic.001G079500.v5.1	1845.6	1828.3	1775.1
Sobic.001G079600.v5.1	100.83	132.935	148.035
Sobic.001G079700.v5.1	1117.39	1214.28	1338.24
Sobic.001G079801.v5.1	3.05	0.9925	0
Sobic.001G079900.v5.1	363.865	293.06	230.332
Sobic.001G080000.v5.1	535.788	534.602	496.845
Sobic.001G080100.v5.1	218.5	167.162	137.015
Sobic.001G080200.v5.1	539.67	353.14	201.762
Sobic.001G080300.v5.1	27.5925	31.8275	43.47
Sobic.001G080450.v5.1	12.605	14.4275	19.24
Sobic.001G080600.v5.1	266.207	166.593	82.755
Sobic.001G080700.v5.1	3617.59	4151.63	4509.61
Sobic.001G080800.v5.1	455.007	469.877	478.892
Sobic.001G080900.v5.1	664.27	819.378	903.918
Sobic.001G081000.v5.1	1140.7	1238.06	1343.42
Sobic.001G081100.v5.1	1034.13	654.545	171.623
Sobic.001G081200.v5.1	1891.67	2122.44	2343.47
Sobic.001G081300.v5.1	73.8975	47.3175	44.7925
Sobic.001G081400.v5.1	369.975	353.683	314.723
Sobic.001G081475.v5.1	0	0	0
Sobic.001G081500.v5.1	0	0	0
Sobic.001G081600.v5.1	1028.13	982.49	934.83
Sobic.001G081700.v5.1	317.09	223.12	85.8675
Sobic.001G081800.v5.1	1513.41	1435.24	1043.97
Sobic.001G081900.v5.1	726.528	522.413	317.462
Sobic.001G082000.v5.1	1200.24	1003.93	808.528
Sobic.001G082100.v5.1	1210.02	1213.23	1197.46
Sobic.001G082200.v5.1	81.165	113.152	137.748
Sobic.001G082300.v5.1	136.52	221.193	263.775
Sobic.001G082400.v5.1	57.6525	53.4775	50.14
Sobic.001G082500.v5.1	6.0925	9.2675	12.65
Sobic.001G082600.v5.1	124.24	90.78	55.7425
Sobic.001G082700.v5.1	0.7125	0.125	0
Sobic.001G082800.v5.1	60.5475	29.675	3.98
Sobic.001G082900.v5.1	477.76	343.86	197.89
Sobic.001G083000.v5.1	5.335	5.1	5.4
Sobic.001G083100.v5.1	438.588	486.15	509.072
Sobic.001G083200.v5.1	4604.38	5022.62	4874.13
Sobic.001G083300.v5.1	97.11	53.655	11.5725
Sobic.001G083400.v5.1	3656.36	4110.55	4715.14
Sobic.001G083500.v5.1	680.885	434.553	64.3125
Sobic.001G083600.v5.1	483.827	532.39	538.91
Sobic.001G083800.v5.1	4332.03	5170.59	5878.41
Sobic.001G083900.v5.1	2158.76	1742.28	1463.49
Sobic.001G084000.v5.1	89.1225	73.5375	58.525
Sobic.001G084100.v5.1	22076.6	13907.1	4502.96
Sobic.001G084133.v5.1	0	0	0
Sobic.001G084200.v5.1	4.425	8.6575	9.605
Sobic.001G084300.v5.1	654.21	951.858	1243.29
Sobic.001G084400.v5.1	390.788	568.537	727.07
Sobic.001G084500.v5.1	77.615	96.725	129.097
Sobic.001G084600.v5.1	261.972	395.45	487.04
Sobic.001G084700.v5.1	181.472	279.023	385.577
Sobic.001G084900.v5.1	1780.42	1721.36	1600.27
Sobic.001G085000.v5.1	1023.71	1133.47	1291.73
Sobic.001G085100.v5.1	1459.86	1606.73	1765.55
Sobic.001G085200.v5.1	299.382	183.185	17.2775
Sobic.001G085300.v5.1	2372.16	2231.47	2404.81
Sobic.001G085400.v5.1	13798.6	11374.7	9101.69
Sobic.001G085500.v5.1	828.148	877.587	890.793
Sobic.001G085600.v5.1	2485.14	2774.76	3267.22
Sobic.001G085700.v5.1	1911.76	1842.99	1702.21
Sobic.001G085800.v5.1	526.452	527.855	514.447
Sobic.001G085900.v5.1	707.705	660.83	620.352
Sobic.001G086000.v5.1	167.515	143.757	88.4975
Sobic.001G086050.v5.1	949.305	1120.59	1576.04
Sobic.001G086200.v5.1	13787.7	14948.2	13946.2
Sobic.001G086300.v5.1	412.128	306.923	222.053
Sobic.001G086400.v5.1	231.425	381.6	487.6
Sobic.001G086500.v5.1	14012.5	20703.4	26224.9
Sobic.001G086600.v5.1	1659.06	1798.69	1922.7
Sobic.001G086700.v5.1	0	0	0
Sobic.001G086800.v5.1	786.773	897.258	1611.33
Sobic.001G086900.v5.1	576.985	577.505	631.825
Sobic.001G087000.v5.1	542.153	600.535	658.93
Sobic.001G087100.v5.1	6174.43	8038.7	9952.88
Sobic.001G087201.v5.1	0.895	0.895	0.6475
Sobic.001G087400.v5.1	7457.66	8295.96	9442.73
Sobic.001G087600.v5.1	2142.61	1940.59	1878.33
Sobic.001G087700.v5.1	9240.14	12246.2	12878.4
Sobic.001G087800.v5.1	121.52	127.633	148.768
Sobic.001G087850.v5.1	0	0	0
Sobic.001G087900.v5.1	780.478	793.285	742.49
Sobic.001G088000.v5.1	203.805	131.3	43.8175
Sobic.001G088100.v5.1	3471.98	3729.89	3873.15
Sobic.001G088200.v5.1	2455.49	2578.64	2490.83
Sobic.001G088300.v5.1	100.355	124.582	130.722
Sobic.001G088400.v5.1	1081.64	578.57	58.875
Sobic.001G088450.v5.1	0	0	0
Sobic.001G088500.v5.1	1665.29	1701.78	1699.58
Sobic.001G088600.v5.1	0.495	0.8475	0.5325
Sobic.001G088700.v5.1	193.377	190.08	177.225
Sobic.001G088800.v5.1	165.477	156.655	138.233
Sobic.001G088900.v5.1	1589.01	1680.6	1856.03
Sobic.001G089000.v5.1	2356.45	2398.74	1879.68
Sobic.001G089100.v5.1	22592.8	30761.7	32061.1
Sobic.001G089201.v5.1	16.685	21.095	30.8575
Sobic.001G089300.v5.1	0.295	0	0
Sobic.001G089400.v5.1	0.495	0.495	0
Sobic.001G089500.v5.1	1331.01	1176.57	977.822
Sobic.001G089600.v5.1	1393.08	1355.78	1359.41
Sobic.001G089800.v5.1	811.925	861.308	969.275
Sobic.001G089850.v5.1	107.925	123.86	118.363
Sobic.001G089900.v5.1	0	0	0
Sobic.001G089950.v5.1	0.125	0.125	0
Sobic.001G090000.v5.1	119.977	139.147	145.907
Sobic.001G090100.v5.1	1385.01	1331.78	1253.1
Sobic.001G090200.v5.1	245.245	351.025	427.345
Sobic.001G090300.v5.1	1457.93	1504.41	1552.33
Sobic.001G090400.v5.1	1557.06	1919.66	2178.45
Sobic.001G090500.v5.1	6548.49	8211.39	9032.54
Sobic.001G090550.v5.1	1.1175	1.47	2.06
Sobic.001G090600.v5.1	1827.68	1720.76	1718.26
Sobic.001G090700.v5.1	163.845	201.532	214.805
Sobic.001G090800.v5.1	1952.02	1855.72	1980.21
Sobic.001G090900.v5.1	0	0	0
Sobic.001G091000.v5.1	0.8825	0.705	0.705
Sobic.001G091300.v5.1	1648.3	1574.6	1414.13
Sobic.001G091400.v5.1	1490.03	1933.67	2247.13
Sobic.001G091500.v5.1	66.955	43.55	2.85
Sobic.001G091600.v5.1	104.248	146.7	162.385
Sobic.001G091702.v5.1	881.393	709.148	535.055
Sobic.001G091801.v5.1	7428.17	5982.51	4409.23
Sobic.001G091900.v5.1	1044.83	930.91	814.935
Sobic.001G092000.v5.1	785.077	848.632	1000.98
Sobic.001G092100.v5.1	474.507	522.893	582.492
Sobic.001G092200.v5.1	389.485	308.92	255.435
Sobic.001G092300.v5.1	721.138	791.57	886.608
Sobic.001G092500.v5.1	0	0	0
Sobic.001G092600.v5.1	143.31	82.095	5.4775
Sobic.001G092800.v5.1	2.025	1.1425	0.6475
Sobic.001G092901.v5.1	0.125	0.125	0
Sobic.001G093000.v5.1	100.188	65.2575	34.9875
Sobic.001G093100.v5.1	0.2475	0.2475	0
Sobic.001G093200.v5.1	171.657	92.86	0.805
Sobic.001G093300.v5.1	3149.82	2977.07	2619.01
Sobic.001G093500.v5.1	139.585	227.02	213.957
Sobic.001G093666.v5.1	2.475	4.3575	6.5025
Sobic.001G093732.v5.1	2.305	0.2475	0.18
Sobic.001G093800.v5.1	3395.34	2690.24	2514.27
Sobic.001G093900.v5.1	5743.75	7590.99	8429.71
Sobic.001G094000.v5.1	4244.32	4411.95	4785.06
Sobic.001G094200.v5.1	436.64	481.558	521.735
Sobic.001G094300.v5.1	4385.9	4120.07	3702.26
Sobic.001G094400.v5.1	358.002	375.873	381.933
Sobic.001G094500.v5.1	5375.34	4969.16	4240.66
Sobic.001G094600.v5.1	182.44	182.79	203.215
Sobic.001G094700.v5.1	0.67	0.67	0.67
Sobic.001G094800.v5.1	4904.81	5721.92	6503.35
Sobic.001G094900.v5.1	541.543	506.428	511.662
Sobic.001G095000.v5.1	1847.7	2068.66	2222.62
Sobic.001G095100.v5.1	0	0	0
Sobic.001G095200.v5.1	218.677	199.857	196.445
Sobic.001G095300.v5.1	593.327	664.59	719.88
Sobic.001G095366.v5.1	3.8525	2.3825	1.2525
Sobic.001G095432.v5.1	8.6225	5.6825	1.9325
Sobic.001G095500.v5.1	3984.35	4546.04	5327.1
Sobic.001G095566.v5.1	0.87	1.9275	2.1075
Sobic.001G095632.v5.1	3045.39	2804.19	2413.1
Sobic.001G095700.v5.1	216.595	168.14	95.4825
Sobic.001G095750.v5.1	4.19	5.0725	4.4225
Sobic.001G095775.v5.1	0.3725	0.725	0.71
Sobic.001G095800.v5.1	312.587	345.392	352.067
Sobic.001G095900.v5.1	10.0775	7.0175	4.7975
Sobic.001G096000.v5.1	1478.3	1409.07	1391
Sobic.001G096100.v5.1	4207.89	3488.55	2656.81
Sobic.001G096200.v5.1	47.8425	46.1975	34.87
Sobic.001G096300.v5.1	1210.35	1193.22	1179.11
Sobic.001G096400.v5.1	235.605	185.207	109.322
Sobic.001G096500.v5.1	0	0	0
Sobic.001G096700.v5.1	2.3775	1.79	2.3125
Sobic.001G096800.v5.1	8.4075	6.055	1.88
Sobic.001G096833.v5.1	5.5975	9.0675	10.525
Sobic.001G096900.v5.1	465.222	370.545	263.282
Sobic.001G097000.v5.1	0.8425	0.8425	0.4025
Sobic.001G097100.v5.1	7887.24	9809.12	11469.9
Sobic.001G097200.v5.1	2141.68	2015.46	2257.41
Sobic.001G097300.v5.1	0	0	0
Sobic.001G097400.v5.1	204.685	145.998	96.615
Sobic.001G097500.v5.1	2283.74	2223.84	2284.43
Sobic.001G097600.v5.1	5345.15	4476.84	3631.68
Sobic.001G097800.v5.1	0.6175	0.3225	0.3225
Sobic.001G097900.v5.1	1644.33	1421.44	1283.39
Sobic.001G098000.v5.1	263.712	265.945	243.218
Sobic.001G098100.v5.1	493.575	421.945	375.575
Sobic.001G098200.v5.1	1952.06	2367.52	2609.95
Sobic.001G098400.v5.1	2703.07	2340.73	2162.45
Sobic.001G098500.v5.1	29336.3	38872.2	47620.6
Sobic.001G098600.v5.1	826.015	1090.67	1123.04
Sobic.001G098700.v5.1	704.725	799.207	778.053
Sobic.001G098800.v5.1	730.592	956.325	1026.66
Sobic.001G098900.v5.1	370.413	215.285	24.995
Sobic.001G099000.v5.1	661.798	675.192	664.97
Sobic.001G099100.v5.1	16114.6	16821.3	17705.8
Sobic.001G099200.v5.1	62.4375	53.7925	46.7175
Sobic.001G099300.v5.1	92.795	99.97	99.4925
Sobic.001G099400.v5.1	0	0.705	1.0625
Sobic.001G099500.v5.1	7.705	5.06	0.2225
Sobic.001G099600.v5.1	14.9675	7.6175	0.67
Sobic.001G099700.v5.1	0	0	0
Sobic.001G099800.v5.1	3769.64	3194.72	2702.34
Sobic.001G099900.v5.1	2543.59	2353.32	2177.43
Sobic.001G100000.v5.1	1014.45	977.15	763.705
Sobic.001G100100.v5.1	542.273	668.63	773.463
Sobic.001G100200.v5.1	4.8875	3.5925	2.3525
Sobic.001G100400.v5.1	633.148	580.983	476.347
Sobic.001G100501.v5.1	74.075	70.6625	65.475
Sobic.001G100600.v5.1	17.9225	15.9225	11.14
Sobic.001G100700.v5.1	42.7225	40.31	33.8
Sobic.001G100800.v5.1	332.778	313.723	307.962
Sobic.001G100900.v5.1	8505.74	7741.39	7634.28
Sobic.001G101000.v5.1	155.985	135.225	143.63
Sobic.001G101100.v5.1	231.962	217.613	236.762
Sobic.001G101200.v5.1	14.235	15.1775	13.81
Sobic.001G101300.v5.1	0	0	0
Sobic.001G101400.v5.1	26.31	26.075	24.9575
Sobic.001G101500.v5.1	546.793	402.835	254.047
Sobic.001G101600.v5.1	0	0	0
Sobic.001G101650.v5.1	0.295	0	0
Sobic.001G101700.v5.1	652.735	420.338	147.595
Sobic.001G101801.v5.1	1696.51	1280.27	863.918
Sobic.001G101900.v5.1	102.7	84.3525	57.99
Sobic.001G102100.v5.1	8.325	4.0325	4.1925
Sobic.001G102200.v5.1	321.885	330.347	341.135
Sobic.001G102300.v5.1	2156.77	2460.76	3045.16
Sobic.001G102350.v5.1	0.6475	0.6475	0.6475
Sobic.001G102400.v5.1	0.5725	1.9825	1.8575
Sobic.001G102500.v5.1	2560.49	3308.93	3589.84
Sobic.001G102600.v5.1	0	0	0
Sobic.001G102700.v5.1	4124.16	4823.13	5688.43
Sobic.001G102800.v5.1	116.23	107.055	103.91
Sobic.001G102901.v5.1	1.9825	2.3925	1.51
Sobic.001G103000.v5.1	214.275	147.53	81.1825
Sobic.001G103100.v5.1	17.1175	11.7075	8.355
Sobic.001G103200.v5.1	1059.38	1103.88	1105.25
Sobic.001G103300.v5.1	1390.53	1110.96	952.428
Sobic.001G103400.v5.1	199.47	116.028	29.3075
Sobic.001G103500.v5.1	0.3725	0.3725	0
Sobic.001G103600.v5.1	0	0	0
Sobic.001G103701.v5.1	0.125	0.125	0
Sobic.001G103800.v5.1	94.1325	86.075	61.1425
Sobic.001G103900.v5.1	2281.01	2373.82	2335.51
Sobic.001G104000.v5.1	921.178	953.683	960.183
Sobic.001G104100.v5.1	24.1825	25.475	22.7825
Sobic.001G104300.v5.1	128.363	121.832	106.477
Sobic.001G104400.v5.1	23.5475	23.195	31.01
Sobic.001G104500.v5.1	858.715	580.798	303.603
Sobic.001G104600.v5.1	67.485	90.475	89.5225
Sobic.001G104700.v5.1	183.108	186.282	195.868
Sobic.001G104800.v5.1	278.765	245.303	219.625
Sobic.001G104900.v5.1	388.763	260.273	45.635
Sobic.001G105000.v5.1	643.06	461.702	301.612
Sobic.001G105100.v5.1	1168.53	1234.84	1172.6
Sobic.001G105200.v5.1	830.997	712.38	581.67
Sobic.001G105300.v5.1	59.1275	45.72	32.7625
Sobic.001G105400.v5.1	163.833	148.543	139.79
Sobic.001G105500.v5.1	1360.82	1573.96	1677.57
Sobic.001G105600.v5.1	37.6875	31.455	27.955
Sobic.001G105700.v5.1	790.745	870.112	961.1
Sobic.001G105800.v5.1	79.9225	45.58	2.99
Sobic.001G105900.v5.1	23.9225	16.455	10.69
Sobic.001G106000.v5.1	1374.38	1554.42	1821.34
Sobic.001G106100.v5.1	846.368	1027.76	1160.87
Sobic.001G106200.v5.1	5118.17	6072.66	7152.87
Sobic.001G106300.v5.1	132.47	126.472	119.438
Sobic.001G106400.v5.1	323.655	363.695	398.735
Sobic.001G106500.v5.1	33.135	18.7875	3.17
Sobic.001G106600.v5.1	8637.67	10714.9	14649.7
Sobic.001G106700.v5.1	2148.92	2702.39	3160.93
Sobic.001G106800.v5.1	10.77	10.24	8.8175
Sobic.001G106900.v5.1	875.845	973.038	1121.93
Sobic.001G107100.v5.1	89470.5	88851.9	92443.6
Sobic.001G107200.v5.1	35320.8	30849.2	25984.3
Sobic.001G107300.v5.1	483.075	437.377	371.288
Sobic.001G107400.v5.1	542.893	555.997	668.233
Sobic.001G107500.v5.1	6369.02	7631.03	8236.25
Sobic.001G107550.v5.1	3.4025	4.8725	4.58
Sobic.001G107600.v5.1	1277.11	1323.13	1350.21
Sobic.001G107800.v5.1	33.025	24.5575	11.9175
Sobic.001G107900.v5.1	3241.14	3526.57	4066.1
Sobic.001G108000.v5.1	27.1575	28.92	32.185
Sobic.001G108100.v5.1	241.657	149.63	5.285
Sobic.001G108200.v5.1	155.757	114.415	80.6875
Sobic.001G108300.v5.1	0	0	0
Sobic.001G108400.v5.1	816.33	607.45	411.36
Sobic.001G108500.v5.1	714.008	586.808	478.165
Sobic.001G108600.v5.1	1190.82	1091.07	994.175
Sobic.001G108700.v5.1	31.46	24.9925	20.2675
Sobic.001G108800.v5.1	35.7475	46.2725	48.865
Sobic.001G108900.v5.1	1048.58	1344.05	1633.95
Sobic.001G109000.v5.1	21.77	36.705	42.9925
Sobic.001G109100.v5.1	326.15	274.225	224.065
Sobic.001G109300.v5.1	2935.69	2399.3	1824.89
Sobic.001G109400.v5.1	769.135	739.84	653.35
Sobic.001G109500.v5.1	416.59	488.735	521.342
Sobic.001G109700.v5.1	1230.03	709.545	195.955
Sobic.001G109800.v5.1	1610.26	1684.44	1761.02
Sobic.001G109900.v5.1	0	0	0
Sobic.001G110000.v5.1	942.795	587.967	102.013
Sobic.001G110100.v5.1	2.1525	1.565	1.565
Sobic.001G110150.v5.1	1.3	0.125	0.3575
Sobic.001G110200.v5.1	0	0	0
Sobic.001G110300.v5.1	709.947	677.185	640.805
Sobic.001G110500.v5.1	120.977	131.442	157.11
Sobic.001G110600.v5.1	5480.48	4363.73	4196.53
Sobic.001G110701.v5.1	643.837	760.607	929.14
Sobic.001G110800.v5.1	615.528	604.523	508.473
Sobic.001G110900.v5.1	182.225	192.278	238.975
Sobic.001G110950.v5.1	0.2475	0.2475	0
Sobic.001G111000.v5.1	3093.22	2287.16	1530.05
Sobic.001G111101.v5.1	3.525	3.5825	3.445
Sobic.001G111201.v5.1	1937.42	1982.55	2144.52
Sobic.001G111300.v5.1	0.42	0.125	0.3575
Sobic.001G111340.v5.1	13865.2	19265.9	22671.1
Sobic.001G111420.v5.1	15195.1	21633.5	27226.7
Sobic.001G111460.v5.1	14098.1	20295.6	24172.5
Sobic.001G111500.v5.1	13087.9	18457.9	22017.8
Sobic.001G111600.v5.1	3488.1	3284.4	3272.28
Sobic.001G111700.v5.1	1191.65	1255.43	1215.41
Sobic.001G111800.v5.1	2910.32	3253.09	3841.04
Sobic.001G111900.v5.1	1288.22	1247.86	1455.7
Sobic.001G112000.v5.1	238.177	290.393	419.505
Sobic.001G112100.v5.1	156.71	157.238	225.963
Sobic.001G112200.v5.1	223.498	305.935	346.438
Sobic.001G112250.v5.1	0	0	0
Sobic.001G112300.v5.1	0	0	0
Sobic.001G112350.v5.1	0	0	0
Sobic.001G112400.v5.1	632.395	590.577	535.165
Sobic.001G112500.v5.1	80.945	39.4875	7.8275
Sobic.001G112600.v5.1	11457.5	6558.4	1600.7
Sobic.001G112700.v5.1	492.137	528.765	609.922
Sobic.001G112800.v5.1	103.463	67.885	18.5075
Sobic.001G112900.v5.1	974.675	995.475	948.78
Sobic.001G113000.v5.1	3254.73	3303.47	3220.45
Sobic.001G113200.v5.1	8473.07	9693.1	11306.7
Sobic.001G113301.v5.1	0	0	0
Sobic.001G113400.v5.1	2.1525	1.565	2.0325
Sobic.001G113500.v5.1	1036.13	974.375	948.13
Sobic.001G113700.v5.1	241.57	227.868	227.265
Sobic.001G113750.v5.1	0	0	0
Sobic.001G113800.v5.1	2990.53	1978.72	859.385
Sobic.001G113900.v5.1	185.027	159.565	101.683
Sobic.001G114000.v5.1	2725.71	2852.2	3135.85
Sobic.001G114100.v5.1	1.58	0.9925	0
Sobic.001G114200.v5.1	785.43	774.362	752.435
Sobic.001G114300.v5.1	0.7125	0.4775	0.71
Sobic.001G114400.v5.1	3543.54	3952.98	4918.45
Sobic.001G114500.v5.1	2823.17	2820.42	2788
Sobic.001G114550.v5.1	0	0	0
Sobic.001G114600.v5.1	0	0	0
Sobic.001G114650.v5.1	2.8725	3.3425	3.19
Sobic.001G114700.v5.1	6.0575	7.1725	6.425
Sobic.001G114800.v5.1	0.745	0.745	0
Sobic.001G114900.v5.1	0	0	0
Sobic.001G115050.v5.1	4.3125	4.135	3.9975
Sobic.001G115250.v5.1	121.713	152.7	165.773
Sobic.001G115300.v5.1	980.797	779.5	587.582
Sobic.001G115400.v5.1	0.6475	0.6475	0.6475
Sobic.001G115500.v5.1	2478.92	1944.24	1455.49
Sobic.001G115600.v5.1	0	0	0
Sobic.001G115700.v5.1	5874.83	5514.86	5092.38
Sobic.001G115800.v5.1	37.385	31.1525	19.1975
Sobic.001G115900.v5.1	11.7	8.76	2.0325
Sobic.001G116000.v5.1	4628.94	3431.11	2056.46
Sobic.001G116100.v5.1	4293.6	4574.72	4613.06
Sobic.001G116200.v5.1	397.573	398.683	418.72
Sobic.001G116400.v5.1	5652.47	6090.35	6012.81
Sobic.001G116500.v5.1	12907.9	10850.1	8960.94
Sobic.001G116600.v5.1	2291.09	1568.38	693.257
Sobic.001G116700.v5.1	1447.28	1253.67	1073.57
Sobic.001G116800.v5.1	202.058	149.015	96.5475
Sobic.001G116900.v5.1	171.377	91.4025	5.7
Sobic.001G117000.v5.1	0.9425	0.9425	0.4475
Sobic.001G117200.v5.1	2747.26	2563.28	2675.48
Sobic.001G117300.v5.1	1333.9	1410.86	1426.96
Sobic.001G117400.v5.1	309.395	291.34	253.623
Sobic.001G117500.v5.1	384.155	440.72	439.848
Sobic.001G117600.v5.1	65.2475	59.425	64.835
Sobic.001G117701.v5.1	1.5775	2.46	2.445
Sobic.001G117800.v5.1	8642.84	6896.49	5555.05
Sobic.001G117900.v5.1	472.377	453.612	439.46
Sobic.001G118000.v5.1	4659.85	3908.63	3695.19
Sobic.001G118050.v5.1	0	0	0
Sobic.001G118100.v5.1	2286.4	3426.18	3745.74
Sobic.001G118200.v5.1	2499.32	2381.26	2287.93
Sobic.001G118300.v5.1	115.02	138.245	141.317
Sobic.001G118400.v5.1	647.367	815.65	902.55
Sobic.001G118500.v5.1	3.02	2.4325	0.4475
Sobic.001G118600.v5.1	1.2875	0.9925	0.18
Sobic.001G118700.v5.1	92.5425	100.715	116.072
Sobic.001G118800.v5.1	237.035	136.597	34.09
Sobic.001G118900.v5.1	78.005	85.18	70.7525
Sobic.001G119000.v5.1	275.505	257.86	210.655
Sobic.001G119100.v5.1	98.315	77.555	46.68
Sobic.001G119200.v5.1	233.98	138.657	6.5075
Sobic.001G119300.v5.1	1639.87	1836.19	1878.5
Sobic.001G119400.v5.1	1818.37	1430.19	761.378
Sobic.001G119500.v5.1	1.84	1.84	1.84
Sobic.001G119600.v5.1	598.157	542.227	482.785
Sobic.001G119700.v5.1	722.585	861.76	901.622
Sobic.001G119800.v5.1	2992.97	3090.48	3320.74
Sobic.001G119900.v5.1	1288.92	1236.27	1160.64
Sobic.001G120000.v5.1	199.687	251.373	262.455
Sobic.001G120100.v5.1	2395.61	2501.35	2406.25
Sobic.001G120200.v5.1	58.06	64.94	67.035
Sobic.001G120300.v5.1	912.04	930.075	909.073
Sobic.001G120400.v5.1	1769.89	1612.81	1214.05
Sobic.001G120500.v5.1	1531.16	1680.55	1851.5
Sobic.001G120700.v5.1	7.6375	7.1675	7.51
Sobic.001G120750.v5.1	0	0	0
Sobic.001G120800.v5.1	0.6425	0.3475	0.4025
Sobic.001G120875.v5.1	17.795	22.4975	25.175
Sobic.001G120900.v5.1	12918.5	14011.3	15880.7
Sobic.001G121100.v5.1	1082.26	1176.5	1247.38
Sobic.001G121200.v5.1	3318.1	3929.18	4482.17
Sobic.001G121400.v5.1	48.485	61.48	91.31
Sobic.001G121600.v5.1	26.0125	27.3625	31.4325
Sobic.001G121700.v5.1	1998.18	1894.96	1767.07
Sobic.001G121800.v5.1	0	0	0
Sobic.001G121900.v5.1	2099.96	1718.77	1294.83
Sobic.001G122000.v5.1	1386.98	1349.32	1326.22
Sobic.001G122100.v5.1	279.403	183.845	96.0075
Sobic.001G122200.v5.1	241.892	169.267	127.168
Sobic.001G122300.v5.1	277.25	242.553	218.613
Sobic.001G122400.v5.1	1469.39	1291.6	1061.8
Sobic.001G122500.v5.1	475.04	532.952	543.822
Sobic.001G122700.v5.1	0.5875	0	0
Sobic.001G122766.v5.1	0	0	0
Sobic.001G122832.v5.1	1232.71	1228.17	1261.5
Sobic.001G122900.v5.1	144.938	138.938	104.905
Sobic.001G123000.v5.1	4289.93	4792.62	5814.56
Sobic.001G123100.v5.1	3007.91	2432.07	1850.47
Sobic.001G123202.v5.1	1453.45	1957.13	2175.1
Sobic.001G123300.v5.1	5301.69	3582.99	2150.45
Sobic.001G123400.v5.1	0	0	0
Sobic.001G123500.v5.1	1461.74	1221.27	978.795
Sobic.001G123600.v5.1	732.825	601.92	511.257
Sobic.001G123700.v5.1	1.59	1.59	3.13
Sobic.001G123800.v5.1	0.2475	0.2475	0
Sobic.001G123900.v5.1	0	0	0
Sobic.001G124000.v5.1	3425.71	3654.57	3755.65
Sobic.001G124100.v5.1	3943.25	4545.32	5553.28
Sobic.001G124200.v5.1	3326.29	3730.67	4442.31
Sobic.001G124300.v5.1	1066.09	1321.75	1507.61
Sobic.001G124400.v5.1	472.9	424.44	330.733
Sobic.001G124500.v5.1	85.225	75.875	54.745
Sobic.001G124600.v5.1	441.278	383.998	307.795
Sobic.001G124701.v5.1	72.9725	48.155	39.6175
Sobic.001G124800.v5.1	142.785	139.843	127.67
Sobic.001G124900.v5.1	0	0	0
Sobic.001G125000.v5.1	1259.97	1966.74	2494.85
Sobic.001G125100.v5.1	104.77	67.2525	7.6825
Sobic.001G125200.v5.1	2258.57	2495.51	2927.13
Sobic.001G125300.v5.1	363.327	496.098	628.487
Sobic.001G125400.v5.1	230.188	254.058	288.085
Sobic.001G125500.v5.1	382.48	372.122	505.66
Sobic.001G125600.v5.1	14.73	15.435	20.815
Sobic.001G125700.v5.1	27.9525	21.3075	12.0625
Sobic.001G125800.v5.1	2530.02	3394	3727.72
Sobic.001G125900.v5.1	23886.2	19725.2	14367
Sobic.001G126000.v5.1	0	0	0
Sobic.001G126100.v5.1	855.982	1147.8	1289.94
Sobic.001G126200.v5.1	1087.63	775.905	378.5
Sobic.001G126300.v5.1	987.083	920.975	939.55
Sobic.001G126400.v5.1	162.525	138.355	130.595
Sobic.001G126600.v5.1	8398.78	7435.32	6680.32
Sobic.001G126800.v5.1	126.68	71.6975	0.895
Sobic.001G126900.v5.1	3.33	1.86	0.18
Sobic.001G127000.v5.1	1129.43	1102.13	1035.92
Sobic.001G127100.v5.1	599.908	614.893	589.173
Sobic.001G127200.v5.1	2299.56	2065.19	1928.73
Sobic.001G127400.v5.1	2077.45	2749.7	3388.86
Sobic.001G127500.v5.1	849.938	811.935	778.775
Sobic.001G127600.v5.1	0	0.705	0.705
Sobic.001G127700.v5.1	174.382	204.602	207.438
Sobic.001G127800.v5.1	1073.16	1330.29	1641.45
Sobic.001G128000.v5.1	35.0525	30.055	21.38
Sobic.001G128100.v5.1	383.322	452.41	530.455
Sobic.001G128200.v5.1	1480.32	1193.64	817.898
Sobic.001G128300.v5.1	1487.42	1549.14	1698.26
Sobic.001G128400.v5.1	4074.74	3729.38	3233.45
Sobic.001G128500.v5.1	0.99	0.695	0.3225
Sobic.001G128600.v5.1	515.71	567.27	542.647
Sobic.001G128800.v5.1	13.24	17.5325	19.41
Sobic.001G128900.v5.1	4.205	5.5	6.325
Sobic.001G129000.v5.1	5908.21	3796.16	1304.75
Sobic.001G129100.v5.1	460.487	524.985	617.355
Sobic.001G129150.v5.1	0	0	0
Sobic.001G129200.v5.1	0.3475	0.3475	0.4025
Sobic.001G129300.v5.1	298.305	345.577	368.957
Sobic.001G129400.v5.1	302.81	281.52	250.198
Sobic.001G129500.v5.1	198.845	211.018	239.493
Sobic.001G129600.v5.1	284.173	169.972	160.785
Sobic.001G129700.v5.1	30.735	25.9725	33.0725
Sobic.001G129750.v5.1	0	0	0
Sobic.001G129800.v5.1	0	0	0
Sobic.001G129900.v5.1	0	0	0
Sobic.001G130000.v5.1	665.545	595.385	536.378
Sobic.001G130100.v5.1	698.97	789.455	830.577
Sobic.001G130200.v5.1	1966.8	2439.77	2935.68
Sobic.001G130302.v5.1	1454.39	1043.87	656.882
Sobic.001G130400.v5.1	2797.88	3239.57	3550.17
Sobic.001G130500.v5.1	0	0	0
Sobic.001G130600.v5.1	20.3275	12.39	10.9975
Sobic.001G130700.v5.1	584.558	582.373	618.342
Sobic.001G130800.v5.1	0	0	0
Sobic.001G130900.v5.1	29.4275	17.0175	2.8075
Sobic.001G131001.v5.1	164.65	165.413	152.708
Sobic.001G131100.v5.1	539.33	485.752	430.865
Sobic.001G131200.v5.1	12.155	16.4475	17.01
Sobic.001G131300.v5.1	663.905	358.708	104.905
Sobic.001G131400.v5.1	1108.84	1304.7	1556.9
Sobic.001G131500.v5.1	83.9525	93.6525	85.4625
Sobic.001G131600.v5.1	2354.82	2433.82	2323.5
Sobic.001G131700.v5.1	1802.47	2283.38	2582.73
Sobic.001G131800.v5.1	2191	2869.12	3318.65
Sobic.001G131900.v5.1	3147.64	2405.97	1661.89
Sobic.001G132000.v5.1	839.478	920.73	948.54
Sobic.001G132100.v5.1	1526.3	1619.42	1566.09
Sobic.001G132200.v5.1	39.785	46.84	66.7875
Sobic.001G132300.v5.1	596.497	668.935	795.27
Sobic.001G132400.v5.1	9457.3	10379.3	12215
Sobic.001G132500.v5.1	0	0	0
Sobic.001G132600.v5.1	1471.83	1128.17	864.405
Sobic.001G132800.v5.1	46.2175	42.2775	46.1525
Sobic.001G132900.v5.1	1752.08	1610.87	1382.1
Sobic.001G133000.v5.1	773.523	927.928	1036.64
Sobic.001G133100.v5.1	0.3475	0.3475	0.9375
Sobic.001G133200.v5.1	0	0	0
Sobic.001G133300.v5.1	78.94	83.9975	101.09
Sobic.001G133350.v5.1	0	0	0
Sobic.001G133466.v5.1	1565.14	1732.88	1897.85
Sobic.001G133532.v5.1	3.3	4.0625	4.9575
Sobic.001G133600.v5.1	0	0	0
Sobic.001G133800.v5.1	0	0	0
Sobic.001G133900.v5.1	5408.14	5134.28	5410.09
Sobic.001G134000.v5.1	0	0	0
Sobic.001G134100.v5.1	506.232	453.243	346.535
Sobic.001G134150.v5.1	0.2225	0.2225	0.4025
Sobic.001G134175.v5.1	0	0	0
Sobic.001G134200.v5.1	2019.85	1880.58	1676.14
Sobic.001G134300.v5.1	2217.3	2440.53	2969.01
Sobic.001G134400.v5.1	5254.3	4514.36	3580.46
Sobic.001G134500.v5.1	356.165	238.732	73.41
Sobic.001G134600.v5.1	50.6575	40.365	34.3025
Sobic.001G134700.v5.1	230.942	227.175	197.96
Sobic.001G134800.v5.1	1757.18	1473.5	1133.23
Sobic.001G134900.v5.1	5.1475	4.0875	4.3475
Sobic.001G135000.v5.1	0	0	0
Sobic.001G135100.v5.1	837.957	738.332	613.875
Sobic.001G135200.v5.1	134.438	86.2175	34.05
Sobic.001G135300.v5.1	878.702	843.17	915.42
Sobic.001G135400.v5.1	658.842	791.02	901.185
Sobic.001G135500.v5.1	978.6	999.987	1153.54
Sobic.001G135600.v5.1	489.712	406.735	202.398
Sobic.001G135800.v5.1	1.99	3.0475	3.585
Sobic.001G135900.v5.1	0.2475	0.2475	0
Sobic.001G136000.v5.1	0	0	0
Sobic.001G136150.v5.1	1.3775	0.495	0.715
Sobic.001G136300.v5.1	11.3325	12.7425	12.86
Sobic.001G136400.v5.1	72.085	53.0925	23.11
Sobic.001G136500.v5.1	3685.13	3678.84	3715.91
Sobic.001G136600.v5.1	2196.49	2468.53	2639.53
Sobic.001G136800.v5.1	1242.74	1327.45	1345.08
Sobic.001G136900.v5.1	1115.83	1260.23	1339.1
Sobic.001G137000.v5.1	3896.47	3565.99	3951.59
Sobic.001G137050.v5.1	1.7825	1.4875	0.5375
Sobic.001G137100.v5.1	6022.93	7553.92	9547.65
Sobic.001G137200.v5.1	6.87	4.8125	0.2225
Sobic.001G137300.v5.1	651.42	860.04	1099.29
Sobic.001G137400.v5.1	728.54	905.345	1006.17
Sobic.001G137500.v5.1	21.72	22.3075	19.1225
Sobic.001G137600.v5.1	589.712	492.442	315.933
Sobic.001G137800.v5.1	108.743	79.81	83.18
Sobic.001G137900.v5.1	2.7325	0.9675	1.295
Sobic.001G138000.v5.1	1916.49	2426.17	3200.53
Sobic.001G138100.v5.1	33.81	26.8125	21.825
Sobic.001G138200.v5.1	36.8	28.0375	16.195
Sobic.001G138300.v5.1	1491.84	1989.81	2337.72
Sobic.001G138400.v5.1	1913.22	2331.97	2583.95
Sobic.001G138500.v5.1	0	0	0
Sobic.001G138600.v5.1	37.3775	43.4325	42.08
Sobic.001G138700.v5.1	1.765	2.1175	2.05
Sobic.001G138800.v5.1	625.623	889.985	924.405
Sobic.001G138900.v5.1	61.36	58.065	56.1975
Sobic.001G139001.v5.1	317.875	309.05	309.22
Sobic.001G139100.v5.1	15.645	13.2925	14.55
Sobic.001G139200.v5.1	12.495	15.4925	19.7675
Sobic.001G139300.v5.1	505.2	438.157	356.567
Sobic.001G139500.v5.1	0	0	0
Sobic.001G139600.v5.1	0.67	0.67	0.67
Sobic.001G139700.v5.1	4.7675	4.18	3.685
Sobic.001G139750.v5.1	110.618	76.3925	34.085
Sobic.001G139800.v5.1	578.92	385.332	143.11
Sobic.001G139851.v5.1	2.5375	3.9475	5.4325
Sobic.001G139900.v5.1	1487.14	1463.83	1436.19
Sobic.001G140000.v5.1	218.793	175.1	157.458
Sobic.001G140200.v5.1	1293.35	1907.93	2352.16
Sobic.001G140300.v5.1	169.66	110.327	40.3725
Sobic.001G140400.v5.1	37.705	19.8275	3.4375
Sobic.001G140600.v5.1	1231.8	735.13	174.245
Sobic.001G140700.v5.1	716.487	555.062	446.215
Sobic.001G140800.v5.1	166.75	97.065	12.56
Sobic.001G140900.v5.1	3.505	2.33	0.2225
Sobic.001G140950.v5.1	0.5425	0.2475	0.715
Sobic.001G141000.v5.1	0	0	0
Sobic.001G141100.v5.1	0.495	0.495	0
Sobic.001G141200.v5.1	679.737	549.655	385.877
Sobic.001G141300.v5.1	64686.8	93903.7	105217
Sobic.001G141333.v5.1	4.295	2.8825	1.0225
Sobic.001G141400.v5.1	485.045	544.602	605.515
Sobic.001G141600.v5.1	543.487	633.98	655.11
Sobic.001G141700.v5.1	515.952	463.668	388.048
Sobic.001G141800.v5.1	67.525	70.7575	80.3075
Sobic.001G141866.v5.1	0	0	0
Sobic.001G141932.v5.1	0	0	0
Sobic.001G142000.v5.1	399.258	255.245	40.2025
Sobic.001G142100.v5.1	2008.44	1947.31	1965.5
Sobic.001G142150.v5.1	0	0	0
Sobic.001G142200.v5.1	3176.32	2436.42	1517.39
Sobic.001G142300.v5.1	359.127	354.065	322.145
Sobic.001G142400.v5.1	119.645	135.637	141.16
Sobic.001G142501.v5.1	0	0.3525	0.3525
Sobic.001G142600.v5.1	0	0	0
Sobic.001G142800.v5.1	6.975	7.3275	4.3625
Sobic.001G142900.v5.1	0.4475	0.4475	2.235
Sobic.001G143000.v5.1	654.285	660.688	657.332
Sobic.001G143100.v5.1	0.3725	0.3725	0
Sobic.001G143200.v5.1	2069.18	2256.2	2648.89
Sobic.001G143300.v5.1	4783.92	5584.26	6066.12
Sobic.001G143400.v5.1	139.502	91.93	34.445
Sobic.001G143500.v5.1	3426.73	4223.67	4771.58
Sobic.001G143600.v5.1	1756.62	1536.49	1325.9
Sobic.001G143700.v5.1	11.075	11.37	9.6825
Sobic.001G143800.v5.1	0	0	0
Sobic.001G143900.v5.1	543.163	522.455	479.212
Sobic.001G144002.v5.1	5.665	3.135	1.7425
Sobic.001G144100.v5.1	139.38	148.082	150.615
Sobic.001G144150.v5.1	0	0	0.18
Sobic.001G144200.v5.1	2336.69	1694.24	1072.78
Sobic.001G144300.v5.1	106.92	136.142	162.602
Sobic.001G144400.v5.1	51.885	68.525	77.775
Sobic.001G144600.v5.1	509.467	469.71	429.817
Sobic.001G144700.v5.1	23.93	16.2875	15.0525
Sobic.001G144800.v5.1	21.0675	14.245	13.435
Sobic.001G144900.v5.1	421.788	626.173	808.812
Sobic.001G145000.v5.1	1659.65	1838.21	2126.26
Sobic.001G145100.v5.1	1.235	0.6475	0.8275
Sobic.001G145200.v5.1	800.703	580.477	403.46
Sobic.001G145300.v5.1	0.2475	0.2475	0
Sobic.001G145350.v5.1	0	0	0
Sobic.001G145400.v5.1	5233.23	5144.22	5152.81
Sobic.001G145500.v5.1	789.065	722.02	644.05
Sobic.001G145550.v5.1	0.3225	0.3225	0.3225
Sobic.001G145600.v5.1	2.745	1.8625	1.2275
Sobic.001G145700.v5.1	159.648	153.885	135.36
Sobic.001G145900.v5.1	117.125	103.6	86.23
Sobic.001G146000.v5.1	8712.44	9145.67	8693.07
Sobic.001G146100.v5.1	620.05	679.257	775.065
Sobic.001G146200.v5.1	14.3025	13.7725	14.72
Sobic.001G146302.v5.1	1116.54	984.683	812.283
Sobic.001G146400.v5.1	10.6175	10.3825	11.9225
Sobic.001G146450.v5.1	0	0	0
Sobic.001G146500.v5.1	58.025	56.4975	59.125
Sobic.001G146600.v5.1	99.805	97.6875	92.7675
Sobic.001G146700.v5.1	154.815	161.343	168.575
Sobic.001G146800.v5.1	2765.47	3357.15	4084.56
Sobic.001G146900.v5.1	327.34	207.787	76.4825
Sobic.001G147000.v5.1	160.575	205.792	221.012
Sobic.001G147100.v5.1	1621.33	1659.29	1660.92
Sobic.001G147200.v5.1	1299.22	1440.56	1575.13
Sobic.001G147300.v5.1	532.127	685.888	753.63
Sobic.001G147400.v5.1	79.7325	94.725	82.675
Sobic.001G147500.v5.1	4858.02	9084.6	10902.3
Sobic.001G147650.v5.1	12.7725	20.6525	22.82
Sobic.001G147725.v5.1	0	0	0
Sobic.001G147800.v5.1	310.288	381.197	465.288
Sobic.001G147900.v5.1	88.0875	18.4625	2.4975
Sobic.001G148000.v5.1	1.6175	2.3225	2.3225
Sobic.001G148101.v5.1	1099.43	1193.2	1263.76
Sobic.001G148200.v5.1	382.45	359.805	370.905
Sobic.001G148300.v5.1	255.925	314.902	380.035
Sobic.001G148400.v5.1	33.53	36.1775	41.1075
Sobic.001G148500.v5.1	420.26	452.712	460.135
Sobic.001G148600.v5.1	355.335	227.847	59.1225
Sobic.001G148700.v5.1	1187.43	1123.14	1022.8
Sobic.001G148800.v5.1	7.97	5.1475	1.675
Sobic.001G148900.v5.1	28890.7	32869	42855.9
Sobic.001G149000.v5.1	814.32	832.125	888.52
Sobic.001G149100.v5.1	87.17	63.06	41.26
Sobic.001G149300.v5.1	4.2125	8.27	11.005
Sobic.001G149400.v5.1	4.8425	3.43	1.68
Sobic.001G149500.v5.1	11551.5	12990.3	13669.5
Sobic.001G149600.v5.1	385.967	399.133	354.615
Sobic.001G149700.v5.1	1541.34	2123.34	2387.89
Sobic.001G149800.v5.1	78.2075	23.8725	0.8
Sobic.001G150033.v5.1	849.425	857.7	903.508
Sobic.001G150066.v5.1	0	0	0
Sobic.001G150200.v5.1	396.035	349.397	322.86
Sobic.001G150300.v5.1	1.965	0.495	0
Sobic.001G150600.v5.1	445.983	386.875	398.675
Sobic.001G150650.v5.1	299.248	292.007	364.853
Sobic.001G150700.v5.1	0	0	0
Sobic.001G150800.v5.1	410.018	365.498	332.74
Sobic.001G151000.v5.1	152.295	133.83	128.907
Sobic.001G151100.v5.1	2584.34	2266.41	2108.31
Sobic.001G151200.v5.1	312.058	225.91	72.3275
Sobic.001G151300.v5.1	59.5075	48.6875	35.74
Sobic.001G151400.v5.1	3337.45	3541.71	3468.51
Sobic.001G151500.v5.1	438.298	514.615	685.783
Sobic.001G151600.v5.1	1198.38	934.985	674.308
Sobic.001G151700.v5.1	142.415	115.248	90.6675
Sobic.001G151800.v5.1	244.397	237.103	220.373
Sobic.001G151900.v5.1	747.385	857.452	946.457
Sobic.001G152000.v5.1	1019.78	998.005	974.072
Sobic.001G152100.v5.1	595.92	668.533	754.442
Sobic.001G152200.v5.1	0	0	0
Sobic.001G152240.v5.1	0	0	0
Sobic.001G152320.v5.1	650.553	654.952	794.267
Sobic.001G152360.v5.1	8.4525	5.865	3.245
Sobic.001G152400.v5.1	9.78	8.015	1.1625
Sobic.001G152500.v5.1	0	0	0
Sobic.001G152600.v5.1	51.9575	50.075	35.755
Sobic.001G152700.v5.1	37.2625	26.2075	11.125
Sobic.001G152800.v5.1	0.295	0	0
Sobic.001G152901.v5.1	280.447	187.713	79.9375
Sobic.001G153100.v5.1	12.02	4.9625	0
Sobic.001G153200.v5.1	1300.84	1295.7	1339.31
Sobic.001G153300.v5.1	470.683	406.7	328.81
Sobic.001G153400.v5.1	4909.99	4659.3	4230.78
Sobic.001G153500.v5.1	17.835	9.8975	0.2225
Sobic.001G153600.v5.1	80.49	73.49	81.955
Sobic.001G153700.v5.1	0	0	0
Sobic.001G153800.v5.1	16.15	11.0325	4.99
Sobic.001G153900.v5.1	0.2475	0.2475	0
Sobic.001G154000.v5.1	1.7125	1.7125	1.575
Sobic.001G154100.v5.1	111273	148144	177634
Sobic.001G154200.v5.1	2685.82	2800.03	3150.92
Sobic.001G154300.v5.1	1185.57	863.675	515.562
Sobic.001G154400.v5.1	2685.82	2759.57	2739.07
Sobic.001G154500.v5.1	1044.42	1163.24	1386.95
Sobic.001G154600.v5.1	158.333	138.808	101.697
Sobic.001G154700.v5.1	57.8525	65.6125	64.525
Sobic.001G154800.v5.1	0	0	0
Sobic.001G154900.v5.1	4717.69	5297.28	6021.4
Sobic.001G155000.v5.1	5285.43	5836.3	6511.24
Sobic.001G155100.v5.1	0.6475	0.6475	0.8275
Sobic.001G155200.v5.1	114.508	116.562	111.743
Sobic.001G155250.v5.1	0	0	0
Sobic.001G155300.v5.1	843.355	1046.28	1499.48
Sobic.001G155400.v5.1	1639.29	1845.78	1910.25
Sobic.001G155500.v5.1	266.498	205.75	168.887
Sobic.001G155600.v5.1	79.385	47.16	9.61
Sobic.001G155700.v5.1	255.857	140.425	18.2725
Sobic.001G155800.v5.1	4.125	3.36	1.555
Sobic.001G155900.v5.1	1.2375	0.9425	0.4475
Sobic.001G156000.v5.1	0.125	0.125	0
Sobic.001G156100.v5.1	5374.24	6593.03	6948.47
Sobic.001G156200.v5.1	25.58	39.81	44.58
Sobic.001G156300.v5.1	1561.23	2154.53	2662.22
Sobic.001G156401.v5.1	12.9225	22.8	28.0275
Sobic.001G156450.v5.1	0.4475	0.4475	0.3225
Sobic.001G156500.v5.1	67.0925	61.86	54.97
Sobic.001G156600.v5.1	22.8075	25.2775	31.505
Sobic.001G156800.v5.1	7.7575	9.7575	8.0475
Sobic.001G156850.v5.1	0	0	0
Sobic.001G156900.v5.1	1400.31	1358.18	1311.43
Sobic.001G157000.v5.1	3.09	2.2675	1.895
Sobic.001G157100.v5.1	1708.67	1457.68	1317.28
Sobic.001G157200.v5.1	57.715	62.2425	89.4925
Sobic.001G157300.v5.1	647.65	547.5	446.2
Sobic.001G157400.v5.1	10640.2	10803.5	11288.6
Sobic.001G157450.v5.1	0	0	0
Sobic.001G157500.v5.1	341.515	359.092	396.235
Sobic.001G157600.v5.1	2374.6	2267.25	2143.94
Sobic.001G157700.v5.1	74.4825	45.375	0.76
Sobic.001G157800.v5.1	326.12	304.888	313.875
Sobic.001G157900.v5.1	133.345	83.655	21.4175
Sobic.001G158000.v5.1	202.067	111.802	13.82
Sobic.001G158100.v5.1	73.5975	68.2475	67.1925
Sobic.001G158200.v5.1	165.54	63.515	1.99
Sobic.001G158300.v5.1	561.115	332.012	61.3875
Sobic.001G158400.v5.1	417.605	273.942	161.332
Sobic.001G158500.v5.1	1508.54	1690.34	1829.57
Sobic.001G158600.v5.1	0.2225	0.2225	0.2225
Sobic.001G158700.v5.1	114.41	89.005	54.3875
Sobic.001G158900.v5.1	586.022	613.653	718.725
Sobic.001G158966.v5.1	0	0	0
Sobic.001G159032.v5.1	0	0	0
Sobic.001G159100.v5.1	0	0	0
Sobic.001G159200.v5.1	196.202	226.542	301.592
Sobic.001G159300.v5.1	40.045	36.2225	32.0675
Sobic.001G159400.v5.1	8139.87	10924.6	13261.2
Sobic.001G159500.v5.1	45.83	52.65	60.1025
Sobic.001G159600.v5.1	3441.66	4070.08	4630.2
Sobic.001G159700.v5.1	368.288	436.197	634.71
Sobic.001G159800.v5.1	5538.22	5584.1	6616.86
Sobic.001G159850.v5.1	0	0	0.18
Sobic.001G159900.v5.1	591.365	642.753	856.48
Sobic.001G160000.v5.1	196.902	127.982	25.08
Sobic.001G160100.v5.1	67.165	52.9925	26.7925
Sobic.001G160200.v5.1	4669.59	5507.88	6460.84
Sobic.001G160300.v5.1	0.895	0.895	0.6475
Sobic.001G160400.v5.1	0	0	0
Sobic.001G160500.v5.1	0	0.3525	0.3525
Sobic.001G160600.v5.1	0	0	0
Sobic.001G160700.v5.1	0.2475	0.2475	0
Sobic.001G160800.v5.1	3804.38	4399.25	5002.03
Sobic.001G160900.v5.1	0.2225	0.2225	0.2225
Sobic.001G161000.v5.1	160.123	141.185	130.898
Sobic.001G161100.v5.1	87.91	102.023	132.67
Sobic.001G161200.v5.1	6176.49	8041.93	11157.6
Sobic.001G161300.v5.1	449.732	510.41	547.903
Sobic.001G161400.v5.1	950.988	1018.01	1027.7
Sobic.001G161500.v5.1	539.382	505.68	452.875
Sobic.001G161601.v5.1	1526.98	1639.57	1652.6
Sobic.001G161700.v5.1	3442.89	2950.42	2477.44
Sobic.001G161800.v5.1	2137	2651.43	3035.36
Sobic.001G161900.v5.1	496.812	595.12	666.092
Sobic.001G162000.v5.1	1099.39	1002.11	900.117
Sobic.001G162100.v5.1	1677.29	1924.53	2113.61
Sobic.001G162200.v5.1	707.183	852.24	1168.28
Sobic.001G162233.v5.1	0	0	0
Sobic.001G162283.v5.1	0	0	0
Sobic.001G162300.v5.1	1088.84	1245.58	1386.78
Sobic.001G162400.v5.1	66.2725	48.75	35.5675
Sobic.001G162500.v5.1	1027.41	1186.8	1383.5
Sobic.001G162700.v5.1	94.1525	50.9325	20.8625
Sobic.001G162800.v5.1	1308.18	1048.26	715.548
Sobic.001G162900.v5.1	11.2425	19.535	30.2475
Sobic.001G163033.v5.1	0	0	0
Sobic.001G163166.v5.1	0	0	0
Sobic.001G163300.v5.1	303.625	390.53	456.798
Sobic.001G163400.v5.1	4167.64	4214.72	4336.06
Sobic.001G163500.v5.1	0	0	0.18
Sobic.001G163600.v5.1	6.285	11.225	15.79
Sobic.001G163666.v5.1	0	0	0
Sobic.001G163800.v5.1	24.04	21.16	13.9575
Sobic.001G163900.v5.1	0	0	0
Sobic.001G164100.v5.1	5500.44	9390.38	12556.6
Sobic.001G164200.v5.1	363.26	461.278	650.367
Sobic.001G164275.v5.1	7	10.645	11.9075
Sobic.001G164350.v5.1	1030.91	1154.79	1220.15
Sobic.001G164500.v5.1	104.843	77.9675	54.345
Sobic.001G164700.v5.1	203.235	179.123	154.135
Sobic.001G164800.v5.1	91	50.6	2.085
Sobic.001G164900.v5.1	41.2075	35.3275	27.9375
Sobic.001G165000.v5.1	1.81	1.8675	2.91
Sobic.001G165100.v5.1	46.735	25.92	7.035
Sobic.001G165200.v5.1	0.42	1.1825	1.415
Sobic.001G165301.v5.1	0.125	0.125	0
Sobic.001G165401.v5.1	0.915	0.62	0
Sobic.001G165450.v5.1	10.6075	13.9	17.735
Sobic.001G165500.v5.1	9.095	6.625	4.2525
Sobic.001G165600.v5.1	0	0	0
Sobic.001G165700.v5.1	2.9125	2.4425	0.705
Sobic.001G165802.v5.1	174.675	143.333	110.562
Sobic.001G165902.v5.1	3.53	2.4125	1.725
Sobic.001G166000.v5.1	10.9225	7.1575	4.385
Sobic.001G166100.v5.1	218.328	148.642	82.3075
Sobic.001G166200.v5.1	24.495	20.6725	4.96
Sobic.001G166300.v5.1	56.4075	45	29.6675
Sobic.001G166401.v5.1	156	144.593	132.908
Sobic.001G166500.v5.1	5.95	8.36	11.385
Sobic.001G166600.v5.1	2221.68	2322.78	2467.03
Sobic.001G166700.v5.1	283.793	399.215	440.787
Sobic.001G166800.v5.1	277.847	325.885	380.382
Sobic.001G166900.v5.1	20.98	25.9775	21.475
Sobic.001G167000.v5.1	231.113	149.137	73.8025
Sobic.001G167100.v5.1	938.245	1286.93	1608.76
Sobic.001G167200.v5.1	766.29	889.112	973.102
Sobic.001G167300.v5.1	0.6675	0.3725	0.18
Sobic.001G167500.v5.1	761.628	615.372	480.13
Sobic.001G167600.v5.1	26.0075	25.36	21.585
Sobic.001G167701.v5.1	2.7425	1.86	0
Sobic.001G167800.v5.1	260.628	286.377	326.447
Sobic.001G167900.v5.1	429.02	409.903	386.332
Sobic.001G168000.v5.1	726.043	893.91	1005.09
Sobic.001G168100.v5.1	408.723	484.04	509.155
Sobic.001G168250.v5.1	489.507	477.092	527.83
Sobic.001G168400.v5.1	3013.41	3486.12	3630.16
Sobic.001G168500.v5.1	159.48	150.952	135.35
Sobic.001G168600.v5.1	1154.73	1074.8	1014.96
Sobic.001G168700.v5.1	3.98	2.805	2.155
Sobic.001G168800.v5.1	3618.81	4927.7	6288.79
Sobic.001G168900.v5.1	1265.94	1281.74	1262.92
Sobic.001G169000.v5.1	0.125	0.125	0.18
Sobic.001G169100.v5.1	981.092	831.07	695.973
Sobic.001G169200.v5.1	2482.61	3121.12	3627.9
Sobic.001G169300.v5.1	0.6475	0.6475	0.8275
Sobic.001G169400.v5.1	1.2075	0.62	0
Sobic.001G169450.v5.1	0	0	0
Sobic.001G169500.v5.1	4.0775	2.9025	0.67
Sobic.001G169600.v5.1	410.745	424.735	453.79
Sobic.001G169700.v5.1	863.118	1175.52	1279.63
Sobic.001G169800.v5.1	591.197	310.462	50.48
Sobic.001G169900.v5.1	6277.63	8732.8	10213
Sobic.001G170000.v5.1	0	0	0
Sobic.001G170100.v5.1	9118.49	9095.22	9746.29
Sobic.001G170302.v5.1	526.712	496.54	373.082
Sobic.001G170500.v5.1	283.243	230.023	158.735
Sobic.001G170600.v5.1	1.7425	2.4475	2.3225
Sobic.001G170700.v5.1	2211.28	1946.35	1790.33
Sobic.001G170750.v5.1	0	0	0.18
Sobic.001G170800.v5.1	312.452	165.382	13.975
Sobic.001G170900.v5.1	20.35	10.9425	2.0125
Sobic.001G171001.v5.1	1.86	1.86	0.5375
Sobic.001G171100.v5.1	91.625	86.5075	64.7475
Sobic.001G171200.v5.1	110.575	83.1125	47.595
Sobic.001G171300.v5.1	0	0	0
Sobic.001G171401.v5.1	20.675	11.62	6.5675
Sobic.001G171500.v5.1	495.265	537.887	554.385
Sobic.001G171600.v5.1	228.27	232.322	263.037
Sobic.001G171800.v5.1	54.43	64.7175	85.205
Sobic.001G171850.v5.1	85.92	103.088	116.597
Sobic.001G171900.v5.1	411.623	420.025	483.73
Sobic.001G172000.v5.1	1931.11	1695.75	1367.78
Sobic.001G172050.v5.1	0	0	0
Sobic.001G172200.v5.1	3.5875	4.115	3.165
Sobic.001G172300.v5.1	529.298	377.87	263.827
Sobic.001G172350.v5.1	43.2675	30.6825	12.0675
Sobic.001G172400.v5.1	128.873	84.535	45.71
Sobic.001G172700.v5.1	278.038	267.33	293.678
Sobic.001G172800.v5.1	512.485	543.878	552.99
Sobic.001G173000.v5.1	0.125	0.125	0
Sobic.001G173100.v5.1	3.1475	2.8525	0.715
Sobic.001G173251.v5.1	0.3725	0.3725	0
Sobic.001G173300.v5.1	21765.7	15214.4	8151.64
Sobic.001G173400.v5.1	1296.54	1223.89	1132.06
Sobic.001G173500.v5.1	3559.57	2648.6	1639.47
Sobic.001G173600.v5.1	580.968	660.405	742.322
Sobic.001G173700.v5.1	2.0575	2.115	1.785
Sobic.001G173800.v5.1	2083.63	2011.32	2052.43
Sobic.001G173900.v5.1	1535.27	1731.06	2460.64
Sobic.001G174000.v5.1	6.53	3.765	2.7425
Sobic.001G174100.v5.1	0	0	0
Sobic.001G174150.v5.1	13.3625	8.48	10.8375
Sobic.001G174200.v5.1	0	0	0
Sobic.001G174300.v5.1	2.335	2.335	4.48
Sobic.001G174500.v5.1	0	0	0
Sobic.001G174700.v5.1	51.54	40.2475	36.24
Sobic.001G174800.v5.1	0	0	0.3575
Sobic.001G174900.v5.1	6647.49	7439.2	8421.22
Sobic.001G175000.v5.1	1278.73	573.783	20.9075
Sobic.001G175100.v5.1	1500.39	1284.5	1186.39
Sobic.001G175200.v5.1	0	0	0
Sobic.001G175300.v5.1	6959.72	5202.23	3505.08
Sobic.001G175500.v5.1	490.055	622.588	739.62
Sobic.001G175501.v5.1	1.295	1.295	1.295
Sobic.001G175600.v5.1	124.37	141.127	145.33
Sobic.001G175700.v5.1	1189.31	1886.56	2238.51
Sobic.001G175800.v5.1	709.737	863.965	989.36
Sobic.001G176000.v5.1	11.42	15.7725	17.2
Sobic.001G176200.v5.1	819.165	877.072	875.582
Sobic.001G176300.v5.1	0	0.3525	0.5325
Sobic.001G176400.v5.1	0	1.0575	1.0575
Sobic.001G176501.v5.1	0.965	0.67	1.2075
Sobic.001G176600.v5.1	173.67	82.7575	45.2775
Sobic.001G176700.v5.1	2194.41	2308.98	2547.65
Sobic.001G176800.v5.1	161.69	129.053	81.6725
Sobic.001G176850.v5.1	0.4475	0.4475	0.4475
Sobic.001G176900.v5.1	397.443	314.938	233.52
Sobic.001G177000.v5.1	9794.66	9944.86	8148.77
Sobic.001G177100.v5.1	2112.84	1805.44	1544.8
Sobic.001G177200.v5.1	31.6375	32.93	36.1225
Sobic.001G177300.v5.1	256.965	254.96	265.27
Sobic.001G177400.v5.1	115.805	85.6975	73.09
Sobic.001G177500.v5.1	1728.27	1871.96	2085.42
Sobic.001G177600.v5.1	0.6475	0.6475	0.6475
Sobic.001G177700.v5.1	0	0	0
Sobic.001G177800.v5.1	13275.2	10509.3	7872.57
Sobic.001G177900.v5.1	2094.76	1076.91	48.425
Sobic.001G178000.v5.1	121.13	111.72	95.6225
Sobic.001G178100.v5.1	1179.59	867.27	545.138
Sobic.001G178201.v5.1	98.16	99.51	102.82
Sobic.001G178300.v5.1	1411.75	1450.48	1586.02
Sobic.001G178400.v5.1	3780.39	3011.55	2426.47
Sobic.001G178500.v5.1	652.16	538.425	415.803
Sobic.001G178600.v5.1	3083.64	2994.92	3211.01
Sobic.001G178700.v5.1	286.842	323.412	411.527
Sobic.001G179000.v5.1	6068.25	6819.76	6839.56
Sobic.001G179100.v5.1	1266.35	1677.07	1885.93
Sobic.001G179200.v5.1	895.692	935.9	973.788
Sobic.001G179300.v5.1	3.65	3.65	2.2575
Sobic.001G179400.v5.1	1338.2	774.623	35.355
Sobic.001G179500.v5.1	0	0	0
Sobic.001G179560.v5.1	1.8275	2.2975	1.595
Sobic.001G179680.v5.1	3.9225	2.9225	3.8175
Sobic.001G179740.v5.1	0	0	0
Sobic.001G179800.v5.1	660.83	775.015	817.707
Sobic.001G179900.v5.1	2716.89	3008.57	3432.96
Sobic.001G180000.v5.1	2430.93	1883.02	1707.06
Sobic.001G180101.v5.1	3.8775	2.1125	1.7975
Sobic.001G180200.v5.1	1956.58	2521.4	2567.1
Sobic.001G180300.v5.1	45.565	36.9225	27.4275
Sobic.001G180400.v5.1	1.1375	0.8425	0.2225
Sobic.001G180500.v5.1	3.085	4.1425	5.38
Sobic.001G180600.v5.1	0	0	0
Sobic.001G180700.v5.1	0	0	0
Sobic.001G180800.v5.1	54.77	58.18	59.1575
Sobic.001G180900.v5.1	1302.56	1722.1	2087.8
Sobic.001G180975.v5.1	9.665	10.7825	9.4975
Sobic.001G181000.v5.1	4.4	2.93	2.0325
Sobic.001G181100.v5.1	110.06	74.2475	29.86
Sobic.001G181200.v5.1	116.322	112.912	113.38
Sobic.001G181300.v5.1	339.898	349.592	310.978
Sobic.001G181500.v5.1	5663.91	5127.73	4371.82
Sobic.001G181600.v5.1	0	0	0
Sobic.001G181700.v5.1	561.625	594.663	585.985
Sobic.001G181800.v5.1	0	0	0
Sobic.001G181900.v5.1	5.4325	6.61	5.2725
Sobic.001G182000.v5.1	13.775	17.48	17.6225
Sobic.001G182100.v5.1	0	0	0
Sobic.001G182200.v5.1	0	0.3525	0.3525
Sobic.001G182300.v5.1	7.435	7.2575	6.2575
Sobic.001G182500.v5.1	94.4975	151.71	185.815
Sobic.001G182600.v5.1	136.99	251.358	440.597
Sobic.001G182700.v5.1	33.65	42	62.215
Sobic.001G182800.v5.1	388.02	357.553	321.547
Sobic.001G182850.v5.1	71.275	93.56	107.2
Sobic.001G183000.v5.1	289.975	285.267	274.755
Sobic.001G183100.v5.1	9.495	6.85	4.545
Sobic.001G183200.v5.1	0	0	0
Sobic.001G183300.v5.1	0	0	0
Sobic.001G183401.v5.1	1031.58	1112.77	1163.26
Sobic.001G183500.v5.1	1.51	1.215	0.76
Sobic.001G183600.v5.1	1265.22	1454.85	1777.01
Sobic.001G183700.v5.1	0.6475	1	1.895
Sobic.001G183800.v5.1	0	0	0
Sobic.001G184000.v5.1	49.62	46.385	44.445
Sobic.001G184100.v5.1	5.135	7.075	7.5825
Sobic.001G184300.v5.1	64.8675	77.8025	93.8375
Sobic.001G184400.v5.1	13.4725	23.47	24.995
Sobic.001G184500.v5.1	0	0	0
Sobic.001G184650.v5.1	0.97	2.0275	2.0275
Sobic.001G184800.v5.1	25.3625	32.3	30.06
Sobic.001G184900.v5.1	42.59	26.5375	7.075
Sobic.001G184950.v5.1	0	0	0
Sobic.001G185000.v5.1	4.7975	5.0925	4.225
Sobic.001G185100.v5.1	1.455	1.22	0.3525
Sobic.001G185200.v5.1	1.2575	3.845	4.615
Sobic.001G185300.v5.1	7.0925	10.5625	14.1925
Sobic.001G185400.v5.1	289.72	277.897	253.61
Sobic.001G185450.v5.1	0	0	0
Sobic.001G185500.v5.1	2770.3	2880.22	3196.88
Sobic.001G185600.v5.1	579.9	614.94	670.25
Sobic.001G185800.v5.1	235.113	223.23	183.523
Sobic.001G185900.v5.1	0	0	0
Sobic.001G186001.v5.1	280.595	264.363	263.895
Sobic.001G186100.v5.1	4039.26	3798.98	3381.28
Sobic.001G186200.v5.1	132.925	127.633	108.135
Sobic.001G186300.v5.1	476.125	527.63	558.308
Sobic.001G186401.v5.1	0	0	0
Sobic.001G186500.v5.1	0	0	0
Sobic.001G186600.v5.1	0	0	0
Sobic.001G186700.v5.1	3.1475	2.1475	2.89
Sobic.001G186800.v5.1	3371.83	3787.52	4408.36
Sobic.001G186850.v5.1	0.2225	0.2225	0.58
Sobic.001G186925.v5.1	17.5525	20.7875	24.1825
Sobic.001G187000.v5.1	5.115	5.9375	6.46
Sobic.001G187100.v5.1	132.688	123.218	124.778
Sobic.001G187201.v5.1	886.48	880.585	826.267
Sobic.001G187300.v5.1	2.7575	3.815	4.5
Sobic.001G187400.v5.1	0	0	0
Sobic.001G187500.v5.1	0	0	0
Sobic.001G187600.v5.1	6.24	3.3	0.4475
Sobic.001G187700.v5.1	294.425	310.535	315.185
Sobic.001G187800.v5.1	309.71	312.998	312.957
Sobic.001G187900.v5.1	3.86	4.45	5.0825
Sobic.001G188000.v5.1	360.7	373.043	363.73
Sobic.001G188100.v5.1	0	0	0
Sobic.001G188400.v5.1	1257	1231.88	1222.34
Sobic.001G188500.v5.1	1.4775	0.595	0.2225
Sobic.001G188600.v5.1	244.62	136.947	62.6325
Sobic.001G188700.v5.1	1476.56	1288.84	1101.69
Sobic.001G188800.v5.1	5.36	4.4775	3.485
Sobic.001G188900.v5.1	133.965	115.263	105.828
Sobic.001G189000.v5.1	312.048	219.958	103.965
Sobic.001G189100.v5.1	0	0	0
Sobic.001G189200.v5.1	2.42	1.5375	0.545
Sobic.001G189300.v5.1	527.13	568.99	567.798
Sobic.001G189400.v5.1	0.3225	0.3225	0.3225
Sobic.001G189500.v5.1	361.327	272.12	173.567
Sobic.001G189600.v5.1	307.89	362.275	386.88
Sobic.001G189700.v5.1	12.335	12.9825	12.44
Sobic.001G189800.v5.1	0	0	0
Sobic.001G189900.v5.1	155.075	193.705	196.137
Sobic.001G189950.v5.1	33.075	37.6025	36.2125
Sobic.001G190000.v5.1	354.055	401.62	403.27
Sobic.001G190100.v5.1	49.5575	43.5575	42.4875
Sobic.001G190200.v5.1	540.08	739.763	867.122
Sobic.001G190300.v5.1	108.795	110.263	107.4
Sobic.001G190400.v5.1	225.237	229.585	218.46
Sobic.001G190500.v5.1	7.085	4.44	0.2225
Sobic.001G190700.v5.1	9.0025	7.7675	6.8925
Sobic.001G190801.v5.1	13.1375	15.96	18.495
Sobic.001G190900.v5.1	3.285	2.4625	2.295
Sobic.001G191000.v5.1	746.858	758.545	734.982
Sobic.001G191100.v5.1	1050.78	1312.14	1510.38
Sobic.001G191200.v5.1	85686.1	129584	159841
Sobic.001G191300.v5.1	608.28	465.027	455.398
Sobic.001G191400.v5.1	866.415	938.905	1034.38
Sobic.001G191500.v5.1	634.108	656.088	788.352
Sobic.001G191600.v5.1	1829.58	2392.4	2849.86
Sobic.001G191700.v5.1	2127.72	1871.6	2159.2
Sobic.001G191800.v5.1	1.1175	1.1175	1.655
Sobic.001G191900.v5.1	403.535	361.248	335.803
Sobic.001G192000.v5.1	951.745	1016.65	1169.62
Sobic.001G192100.v5.1	245.793	192.515	79.0825
Sobic.001G192200.v5.1	63.8	86.79	107.007
Sobic.001G192250.v5.1	179.865	220.377	260.493
Sobic.001G192300.v5.1	1.7425	1.7425	1.975
Sobic.001G192400.v5.1	81.995	98.575	101.338
Sobic.001G192600.v5.1	243.288	255.928	251.853
Sobic.001G192700.v5.1	1827.99	1365.01	890.265
Sobic.001G192800.v5.1	317.835	343.942	375.435
Sobic.001G192850.v5.1	0	0	0
Sobic.001G192900.v5.1	398.442	476.703	532.872
Sobic.001G193000.v5.1	2521.82	2603.22	2827.91
Sobic.001G193100.v5.1	3449.35	3425.53	3225.01
Sobic.001G193200.v5.1	2110.37	2130.16	2050.92
Sobic.001G193300.v5.1	1406.35	1392.21	1312.67
Sobic.001G193350.v5.1	0	0	0
Sobic.001G193400.v5.1	202.5	126.817	96.5575
Sobic.001G193500.v5.1	7133.02	5233.88	3476.11
Sobic.001G193600.v5.1	171.882	119.722	62.335
Sobic.001G193700.v5.1	206.31	213.775	204.82
Sobic.001G193800.v5.1	0	0	0
Sobic.001G193900.v5.1	126.705	101.713	63.5975
Sobic.001G194000.v5.1	194.03	286.053	382.835
Sobic.001G194100.v5.1	0	0	0
Sobic.001G194200.v5.1	1827.46	2151.54	2529.35
Sobic.001G194300.v5.1	277.625	196.942	120.25
Sobic.001G194401.v5.1	1.2875	0.9925	0.18
Sobic.001G194500.v5.1	0	0	0
Sobic.001G194600.v5.1	1410.44	1394.37	1352.57
Sobic.001G194700.v5.1	2.7875	3.0225	2.125
Sobic.001G194800.v5.1	2.5375	1.7725	1.2075
Sobic.001G194900.v5.1	1824.66	2607.34	2877.31
Sobic.001G195000.v5.1	439.418	365.79	252.26
Sobic.001G195100.v5.1	43.9375	42.35	40.705
Sobic.001G195200.v5.1	0	0	0
Sobic.001G195300.v5.1	367.945	404.163	469.643
Sobic.001G195450.v5.1	0	0	0
Sobic.001G195500.v5.1	40.8325	42.655	47.2525
Sobic.001G195600.v5.1	0	0	0
Sobic.001G195700.v5.1	1712.87	1935.59	2040.13
Sobic.001G195800.v5.1	12554.1	10919.7	9176.85
Sobic.001G195866.v5.1	0.3475	0.3475	0.4025
Sobic.001G195932.v5.1	75.3625	75.2425	79.095
Sobic.001G196000.v5.1	3992.6	3352.53	3066.09
Sobic.001G196100.v5.1	2345.74	1992.83	1603.46
Sobic.001G196200.v5.1	661.98	689.545	674.462
Sobic.001G196300.v5.1	321.003	317.648	360.035
Sobic.001G196400.v5.1	0	0	0
Sobic.001G196500.v5.1	2921.7	2970.46	3438.71
Sobic.001G196550.v5.1	0	0	0
Sobic.001G196600.v5.1	311.173	180.625	79.36
Sobic.001G196700.v5.1	2031.68	2198.52	2341.81
Sobic.001G196800.v5.1	229.18	171.137	98.195
Sobic.001G196850.v5.1	26.03	25.795	24.6425
Sobic.001G196900.v5.1	25.79	22.2625	22.7625
Sobic.001G196950.v5.1	0	0	0
Sobic.001G197000.v5.1	6440.79	5827.34	5373.44
Sobic.001G197050.v5.1	0	0	0
Sobic.001G197100.v5.1	298.28	260.525	225.552
Sobic.001G197120.v5.1	0.4475	0.4475	0.4475
Sobic.001G197140.v5.1	302.995	189.912	60.6375
Sobic.001G197160.v5.1	227.317	191.797	158.218
Sobic.001G197180.v5.1	0	0	0
Sobic.001G197200.v5.1	0.2225	0.2225	0.2225
Sobic.001G197225.v5.1	339.317	198.952	37.12
Sobic.001G197250.v5.1	179.683	152.218	121.748
Sobic.001G197275.v5.1	0.4475	0.4475	0.4475
Sobic.001G197300.v5.1	0	0	0
Sobic.001G197400.v5.1	2005.82	1215.37	275.825
Sobic.001G197500.v5.1	1.7175	0.2475	0.18
Sobic.001G197600.v5.1	75.3975	42.76	12.0775
Sobic.001G197700.v5.1	1.61	2.02	1.0275
Sobic.001G197800.v5.1	50.78	33.4925	11.545
Sobic.001G198000.v5.1	484.383	453.097	465.202
Sobic.001G198100.v5.1	763.643	848.482	926.597
Sobic.001G198200.v5.1	1964.24	2135.97	2626.94
Sobic.001G198300.v5.1	0	0	0
Sobic.001G198400.v5.1	532.405	472.592	464.795
Sobic.001G198500.v5.1	28.8475	27.26	24.6025
Sobic.001G198600.v5.1	5.335	4.7475	4.9275
Sobic.001G198700.v5.1	302.84	311.655	323.403
Sobic.001G198800.v5.1	17.7425	16.2125	13.955
Sobic.001G198900.v5.1	1754.45	1902.55	1915.7
Sobic.001G199000.v5.1	1140.01	928.597	767.122
Sobic.001G199100.v5.1	4015.14	4314.26	4532.78
Sobic.001G199200.v5.1	103.293	76.3	44.5925
Sobic.001G199300.v5.1	615.602	642.408	712.342
Sobic.001G199400.v5.1	873.48	585.923	196.198
Sobic.001G199500.v5.1	1221.94	955.832	701.27
Sobic.001G199632.v5.1	4.1025	3.28	0.98
Sobic.001G199700.v5.1	26.535	11.245	2.065
Sobic.001G199800.v5.1	874.74	841.68	782.663
Sobic.001G199900.v5.1	1485.25	1740.72	1939.95
Sobic.001G200000.v5.1	31.155	37.33	43.7125
Sobic.001G200101.v5.1	0.745	0.745	0
Sobic.001G200200.v5.1	646.17	601.822	605.485
Sobic.001G200300.v5.1	0	0	0.18
Sobic.001G200500.v5.1	1202.03	1220.95	1283.11
Sobic.001G200600.v5.1	126.61	121.845	129.387
Sobic.001G200700.v5.1	1.36	0.7725	0.6475
Sobic.001G200801.v5.1	0	0	0
Sobic.001G200900.v5.1	0	0	0
Sobic.001G201000.v5.1	2288.38	1548.2	1016.94
Sobic.001G201100.v5.1	196.87	172.17	144.692
Sobic.001G201300.v5.1	0	0	0
Sobic.001G201350.v5.1	16.4475	13.5075	7.4275
Sobic.001G201400.v5.1	1429.33	1354.57	1276.56
Sobic.001G201500.v5.1	1815.39	1639.07	1580.34
Sobic.001G201602.v5.1	846.902	837.01	788.203
Sobic.001G201700.v5.1	2419.35	1884.15	1230.33
Sobic.001G201800.v5.1	140.362	143.947	158.912
Sobic.001G201900.v5.1	209.473	187.243	184.335
Sobic.001G201966.v5.1	49.01	60.065	61.8775
Sobic.001G202000.v5.1	111.972	136.02	137.903
Sobic.001G202266.v5.1	767.842	967.877	1134.02
Sobic.001G202400.v5.1	8690.37	10952.5	12336
Sobic.001G202500.v5.1	367.44	363.258	346.728
Sobic.001G202600.v5.1	766.608	675.507	525.898
Sobic.001G202700.v5.1	18.1575	15.6875	13.1125
Sobic.001G202800.v5.1	5.42	5.42	7.4275
Sobic.001G202900.v5.1	0.3225	0.3225	0.3225
Sobic.001G203000.v5.1	466.89	624.058	647.308
Sobic.001G203100.v5.1	5.275	4.4525	4.4525
Sobic.001G203200.v5.1	7351.02	6783.14	6437.55
Sobic.001G203300.v5.1	2.9425	2.06	0.4475
Sobic.001G203350.v5.1	0	0	0
Sobic.001G203400.v5.1	2880.88	3189.72	3859.11
[truncated: 30,163 more rows]
