# Supplementary material for: Engineered reduction of S-adenosylmethionine alters lignin in sorghum
Source: Biotechnol Biofuels Bioprod. 2024 Oct 15;17:128. doi: 10.1186/s13068-024-02572-8 (PMC11481400; doi:10.1186/s13068-024-02572-8)
Supplement: Supplementary file 3 — Additional file 3. [file 13068_2024_2572_MOESM3_ESM.xlsx]

## Sheet: 3-Leaf - AdoMetase #1
Data S2. List of DEGs in AdoMetase sorghum lines.
Unchanged				Upregulated				Downregulated
Gene ID	Log2FC	-Log10(p-value)		Functional annotation	Log2FC	-Log10(p-value)		Functional annotation	Log2FC	-Log10(p-value)
Sobic.001G132500.v5.1	4.68779	0.95812		Sobic.002G102700 - similar to OSIGBa0111L12.4 protein	7.29145	2.75136		Sobic.006G156200	-9.63275	1.27678
Sobic.002G418050.v5.1	4.38919	0.928391		Sobic.010G256100 - (1 of 154) IPR016140 - Bifunctional inhibitor/plant lipid transfer protein/seed storage helical domain	7.21057	2.06945		Sobic.005G067700 - (1 of 435) IPR013083 - Zinc finger, RING/FYVE/PHD-type	-6.51443	5.03249
Sobic.006G034650.v5.1	4.33931	0.738364		Sobic.005G109806	6.4857	6.52938		Sobic.005G067600	-5.70468	4.98031
Sobic.001G374600.v5.1	4.28876	1.10254		Sobic.008G158732 - (1 of 38) PF00234 - Protease inhibitor/seed storage/LTP family (Tryp_alpha_amyl)	5.58595	2.16156		Sobic.001G324200	-5.55125	3.07634
Sobic.006G274333.v5.1	4.18642	0.821476		Sobic.008G030802 - (1 of 17) IPR000528//IPR016140 - Plant lipid transfer protein/Par allergen // Bifunctional inhibitor/plant lipid transfer protein/seed storage helical domain	5.21687	2.67955		Sobic.006G149700 - similar to OSIGBa0131L05.3 protein	-5.14931	3.93869
Sobic.007G022000.v5.1	3.97547	1.13999		Sobic.002G216700	5.20538	8.55021		Sobic.007G183100 - weakly similar to Phaseolin G-box binding protein PG1-like	-4.98879	2.55192
Sobic.004G319700.v5.1	3.94287	0.962911		Sobic.002G016000	5.12322	1.65205		Sobic.003G282200 - similar to Putative uncharacterized protein	-4.80293	4.91618
Sobic.004G230600.v5.1	3.89546	0.966251		Sobic.007G182300 - (1 of 3) PTHR19241//PTHR19241:SF237 - ATP-BINDING CASSETTE TRANSPORTER // SUBFAMILY NOT NAMED	5.06683	1.76518		Sobic.008G187200 - similar to Putative uncharacterized protein	-4.75549	1.67272
Sobic.006G168100.v5.1	3.82384	1.10854		Sobic.009G218532 - (1 of 24) K05658 - ATP-binding cassette, subfamily B (MDR/TAP), member 1 (ABCB1)	5.04867	2.47255		Sobic.005G146966	-4.71777	3.30753
Sobic.001G250000.v5.1	3.75132	1.11942		Sobic.007G116767	4.98107	1.35511		Sobic.005G184800 - weakly similar to Zein-alpha Z4 precursor	-4.61603	2.41511
Sobic.001G026300.v5.1	3.73552	0.775889		Sobic.001G261448 - (1 of 3) PTHR11969//PTHR11969:SF24 - MAX DIMERIZATION, MAD // SUBFAMILY NOT NAMED	4.73228	1.306		Sobic.009G115300 - weakly similar to Os05g0368000 protein	-4.58496	1.5593
Sobic.005G137400.v5.1	3.72048	1.19468		Sobic.010G031900 - similar to Os06g0142300 protein	4.63364	1.55352		Sobic.005G110559 - (1 of 4) IPR027477 - Succinate dehydrogenase/fumarate reductase flavoprotein, catalytic domain	-4.56262	1.61424
Sobic.006G007300.v5.1	3.64626	0.904753		Sobic.004G283900 - similar to Putative uncharacterized protein	4.58772	1.80382		Sobic.009G199900 - (1 of 2) PTHR11362//PTHR11362:SF30 - PHOSPHATIDYLETHANOLAMINE-BINDING PROTEIN // SUBFAMILY NOT NAMED	-4.55154	3.3476
Sobic.007G003200.v5.1	3.55875	0.436069		Sobic.004G233300	4.57409	7.46644		Sobic.007G165450	-4.54511	1.73253
Sobic.009G113600.v5.1	3.51394	1.05875		Sobic.001G165450 - (1 of 5) PTHR31920:SF20 - B3 DOMAIN-CONTAINING PROTEIN REM23	4.21535	1.33259		Sobic.003G208100 - (1 of 3) PTHR10182//PTHR10182:SF15 - CALCIUM-BINDING PROTEIN 39-RELATED // SUBFAMILY NOT NAMED	-4.53199	1.41655
Sobic.002G247900.v5.1	3.42321	0.640825		Sobic.003G304000 - similar to Putative uncharacterized protein	4.06845	2.54131		Sobic.002G122800 - (1 of 4) PF11779 - Protein of unknown function (DUF3317) (DUF3317)	-4.49666	3.55791
Sobic.K021544.v5.1	3.42044	0.981671		Sobic.008G146100 - similar to Os01g0744300 protein	3.95284	2.96861		Sobic.004G158051 - (1 of 47) PF07893 - Protein of unknown function (DUF1668) (DUF1668)	-4.39957	4.09746
Sobic.007G090445.v5.1	3.41056	1.08837		Sobic.007G034700 - (1 of 38) PF01397//PF03936 - Terpene synthase, N-terminal domain (Terpene_synth) // Terpene synthase family, metal binding domain (Terpene_synth_C)	3.93814	6.52305		Sobic.001G485000 - (1 of 2) PTHR24098:SF12 - ACYL-COA N-ACYLTRANSFERASE WITH RING/FYVE/PHD-TYPE ZINC FINGER DOMAIN-CONTAINING PROTEIN	-4.34122	1.55647
Sobic.005G064900.v5.1	3.32485	0.465073		Sobic.009G121300 - similar to Os05g0382200 protein	3.75413	2.04173		Sobic.006G025600	-4.23992	6.13469
Sobic.004G090000.v5.1	3.25532	1.20336		Sobic.008G158600 - (1 of 38) PF00234 - Protease inhibitor/seed storage/LTP family (Tryp_alpha_amyl)	3.72054	3.17096		Sobic.003G153100 - similar to Putative polygalacturonase PG2	-4.2299	4.06342
Sobic.010G239400.v5.1	3.16018	0.962161		Sobic.001G272200	3.61302	3.49286		Sobic.003G088500 - similar to Putative spore coat protein	-4.20282	1.59884
Sobic.009G145700.v5.1	3.10792	1.05815		Sobic.003G151850	3.41289	2.60284		Sobic.009G049000	-4.19511	3.85374
Sobic.001G028600.v5.1	3.10026	0.684079		Sobic.007G149000 - similar to Os08g0456200 protein	3.37977	1.35683		Sobic.008G080600 - (1 of 10) IPR001360//IPR017853 - Glycoside hydrolase, family 1 // Glycoside hydrolase superfamily	-4.18886	1.61458
Sobic.001G182100.v5.1	3.09516	0.681976		Sobic.005G129900 - (1 of 11) PF02892 - BED zinc finger (zf-BED)	3.24615	1.65162		Sobic.001G200101	-4.17272	4.39229
Sobic.003G095100.v5.1	3.07473	0.83001		Sobic.005G205400	3.21991	2.45296		Sobic.002G360900 - similar to Os07g0592000 protein	-4.1533	2.18279
Sobic.007G042700.v5.1	3.07078	0.38162		Sobic.010G178900 - similar to Putative uncharacterized protein	3.1964	1.34669		Sobic.006G025800	-4.15026	1.92341
Sobic.001G037066.v5.1	3.05195	0.380719		Sobic.002G019750 - (1 of 32) IPR001810//IPR011043 - F-box domain // Galactose oxidase/kelch, beta-propeller	3.16255	3.55284		Sobic.003G015200 - similar to At5g53190	-4.10309	3.7879
Sobic.002G325500.v5.1	3.01673	0.621011		Sobic.007G214500 - (1 of 2) PTHR19432//PTHR19432:SF43 - SUGAR TRANSPORTER // SUBFAMILY NOT NAMED	3.12662	1.86879		Sobic.005G067850	-4.06821	5.06863
Sobic.003G214650.v5.1	3.0072	0.671409		Sobic.002G092400 - (1 of 1) PTHR21141//PTHR21141:SF38 - 60S ACIDIC RIBOSOMAL PROTEIN FAMILY MEMBER // SUBFAMILY NOT NAMED	3.05262	3.33479		Sobic.010G132900	-4.05083	2.51906
Sobic.004G251900.v5.1	3.0072	0.621894		Sobic.009G090632	2.99134	2.97551		Sobic.002G219200 - similar to Plant viral-response family protein-like	-4.02045	1.83531
Sobic.010G045500.v5.1	2.98774	1.1402		Sobic.008G076600 - similar to Os12g0215900 protein	2.99102	1.8369		Sobic.006G229100 - (1 of 13) IPR000719//IPR000858//IPR001245//IPR001480//IPR002290//IPR003609//IPR011009//IPR013320//IPR020635//IPR024171 - Protein kinase domain // S-locus glycoprotein domain // Serine-threonine/tyrosine-protein kinase catalytic domain // Bulb-type lectin domain // Serine/threonine/dual specificity protein kinase, catalytic domain // PAN/Apple domain // Protein kinase-like domai…	-4.01097	1.92784
Sobic.001G156850.v5.1	2.96052	0.981736		Sobic.003G317600 - similar to Putative uncharacterized protein	2.96635	2.64697		Sobic.003G405000 - similar to Regulatory protein-like	-3.99869	2.97656
Sobic.008G002600.v5.1	2.9486	0.765033		Sobic.010G116700	2.95287	3.07476		Sobic.007G170400 - similar to Chalcone synthase 8, putative	-3.97413	4.3958
Sobic.003G145400.v5.1	2.92519	1.1078		Sobic.008G158666 - (1 of 38) PF00234 - Protease inhibitor/seed storage/LTP family (Tryp_alpha_amyl)	2.90776	2.9762		Sobic.008G084900 - similar to D-mannose binding lectin family protein	-3.96202	1.82995
Sobic.009G200400.v5.1	2.92093	1.01581		Sobic.003G307100 - similar to Serpin-like	2.90247	2.36306		Sobic.005G147032	-3.91257	2.28979
Sobic.009G012300.v5.1	2.88634	0.695392		Sobic.002G007500 - weakly similar to Putative uncharacterized protein OJ1513_F02.105	2.88376	1.94427		Sobic.003G215600 - similar to Os01g0609200 protein	-3.88753	2.80272
Sobic.004G098100.v5.1	2.88475	0.471973		Sobic.004G062600 - (1 of 26) PF00646//PF08387 - F-box domain (F-box) // FBD (FBD)	2.88126	5.1604		Sobic.002G303875 - (1 of 1) PTHR10788//PTHR10788:SF40 - TREHALOSE-6-PHOSPHATE SYNTHASE // SUBFAMILY NOT NAMED	-3.83458	2.98117
Sobic.001G110150.v5.1	2.85042	0.9023		Sobic.005G198400 - weakly similar to Os08g0528900 protein	2.87723	2.77288		Sobic.002G238900 - Predicted protein	-3.82805	2.14456
Sobic.002G366200.v5.1	2.85042	0.693645		Sobic.004G156300 - similar to Putative uncharacterized protein	2.87438	2.30851		Sobic.003G204900 - (1 of 12) PF06376 - Protein of unknown function (DUF1070) (DUF1070)	-3.81345	2.08419
Sobic.005G219100.v5.1	2.84989	0.45135		Sobic.010G044400 - similar to At5g45920	2.86381	3.16488		Sobic.002G323600 - weakly similar to Lipase (Class 3) family-like protein	-3.81226	1.77072
Sobic.010G198700.v5.1	2.80041	0.909739		Sobic.003G271500 - (1 of 6) PF15697 - Domain of unknown function (DUF4666) (DUF4666)	2.85949	2.16001		Sobic.003G295300 - similar to FT-like protein 3	-3.80456	3.81649
Sobic.001G229000.v5.1	2.78106	1.23011		Sobic.001G235600	2.79926	3.04414		Sobic.005G225700 - (1 of 28) IPR007087//IPR013087//IPR015880 - Zinc finger, C2H2 // Zinc finger C2H2-type/integrase DNA-binding domain // Zinc finger, C2H2-like	-3.79318	1.43258
Sobic.009G090666.v5.1	2.78106	0.930424		Sobic.009G196700 - similar to Cytochrome P450	2.72924	2.00108		Sobic.005G123000 - (1 of 1) IPR030028 - Scarecrow-like protein 26/nodulation signalling pathway 2	-3.73716	2.14614
Sobic.003G222101.v5.1	2.76553	0.490903		Sobic.005G114706 - (1 of 4) K03263 - translation initiation factor 5A (EIF5A)	2.72135	2.4228		Sobic.004G101000 - similar to Putative uncharacterized protein OSJNBb0035N08.33	-3.72701	1.30703
Sobic.006G007600.v5.1	2.76021	0.638989		Sobic.002G115400 - (1 of 131) IPR001471//IPR016177 - AP2/ERF domain // DNA-binding domain	2.68215	1.69083		Sobic.003G311200	-3.68609	3.1024
Sobic.003G401300.v5.1	2.75974	0.511317		Sobic.003G179700 - similar to Beta-galactosidase 1 precursor	2.61037	1.60306		Sobic.002G351000 - similar to Putative fasciclin-like arabinogalactan-protein	-3.68158	8.32576
Sobic.007G149300.v5.1	2.75829	0.89721		Sobic.010G159200	2.60972	1.3166		Sobic.002G036151 - (1 of 2) PTHR33077//PTHR33077:SF17 - FAMILY NOT NAMED // PROTEIN TIFY 5A-RELATED	-3.67894	1.92732
Sobic.006G003850.v5.1	2.75427	0.897547		Sobic.002G019600 - (1 of 294) PF00646 - F-box domain (F-box)	2.60824	5.06851		Sobic.003G199650	-3.66714	1.63531
Sobic.001G490101.v5.1	2.73697	1.08294		Sobic.007G119300 - similar to Endoglucanase 20 precursor	2.60023	1.71878		Sobic.008G157800 - Predicted protein	-3.65469	2.48133
Sobic.002G105900.v5.1	2.73697	1.08294		Sobic.003G203833 - (1 of 56) IPR003340//IPR015300 - B3 DNA binding domain // DNA-binding pseudobarrel domain	2.54951	1.40486		Sobic.005G214000 - (1 of 2) PTHR11439//PTHR11439:SF185 - GAG-POL-RELATED RETROTRANSPOSON // SUBFAMILY NOT NAMED	-3.60364	4.17279
Sobic.004G138100.v5.1	2.71955	0.741869		Sobic.010G243300 - (1 of 2) K14816 - pre-60S factor REI1 (REI1)	2.54067	2.58129		Sobic.009G202600 - similar to Acyltransferase family protein	-3.59334	2.27709
Sobic.009G229500.v5.1	2.71076	0.633619		Sobic.002G019500 - (1 of 32) IPR001810//IPR011043 - F-box domain // Galactose oxidase/kelch, beta-propeller	2.53451	2.81575		Sobic.007G057000 - similar to Os08g0171700 protein	-3.56036	3.42683
Sobic.010G185350.v5.1	2.70426	0.489383		Sobic.004G189100 - similar to Putative uncharacterized protein	2.5272	2.35123		Sobic.002G397300 - (1 of 23) 3.4.22.33 - Fruit bromelain	-3.55501	3.92555
Sobic.010G028366.v5.1	2.70192	0.671495		Sobic.002G016900 - Predicted protein	2.51971	4.77759		Sobic.010G173201	-3.4966	2.60139
Sobic.007G063900.v5.1	2.6734	0.359813		Sobic.005G214900 - (1 of 25) 1.14.13.21 - Flavonoid 3'-monooxygenase / Flavonoid 3'-hydroxylase	2.5126	2.97145		Sobic.007G055900 - (1 of 4) PTHR11926//PTHR11926:SF302 - GLUCOSYL/GLUCURONOSYL TRANSFERASES // SUBFAMILY NOT NAMED	-3.49325	1.90477
Sobic.002G126400.v5.1	2.66297	0.539718		Sobic.005G080000 - (1 of 1) IPR010908//IPR011012 - Longin domain // Longin-like domain	2.50428	4.69664		Sobic.006G190100 - similar to H0303A11-B0406H05.3 protein	-3.47817	1.94342
Sobic.009G079200.v5.1	2.66297	0.359154		Sobic.003G280500 - similar to Putative uncharacterized protein	2.47366	2.61115		Sobic.004G285550	-3.45605	1.87152
Sobic.010G007800.v5.1	2.65208	0.680521		Sobic.003G428650	2.46885	2.08596		Sobic.004G265200 - similar to Putative exonuclease	-3.43406	4.12166
Sobic.005G219000.v5.1	2.63536	0.510997		Sobic.001G287900 - (1 of 8) K11855 - ubiquitin carboxyl-terminal hydrolase 36/42 [EC:3.4.19.12] (USP36_42)	2.43063	4.12056		Sobic.003G280000 - similar to Blind-like	-3.42399	2.95241
Sobic.004G143201.v5.1	2.60666	0.509194		Sobic.002G254000 - (1 of 19) PF13857 - Ankyrin repeats (many copies) (Ank_5)	2.40081	1.35357		Sobic.009G115400 - weakly similar to Os05g0368000 protein	-3.42336	1.41874
Sobic.008G090800.v5.1	2.60454	0.565942		Sobic.007G076500 - similar to Putative uncharacterized protein	2.39697	3.74137		Sobic.004G056800 - (1 of 47) PF00304 - Gamma-thionin family (Gamma-thionin)	-3.41855	2.48302
Sobic.002G177200.v5.1	2.59136	0.645314		Sobic.005G087600 - (1 of 131) IPR001471//IPR016177 - AP2/ERF domain // DNA-binding domain	2.35633	1.8877		Sobic.008G071900 - Predicted protein	-3.4133	1.31546
Sobic.K021415.v5.1	2.58772	0.490664		Sobic.001G508400 - similar to Myb-like DNA-binding domain containing protein	2.34891	1.84994		Sobic.003G251050	-3.36391	2.13367
Sobic.006G005500.v5.1	2.58159	0.393332		Sobic.003G236416	2.33885	2.99076		Sobic.002G039900 - (1 of 1) IPR000219//IPR004883 - Dbl homology (DH) domain // Lateral organ boundaries, LOB	-3.36296	1.35456
Sobic.001G519300.v5.1	2.57766	0.663982		Sobic.004G181800	2.30534	1.50018		Sobic.004G133100 - (1 of 2) PTHR10992//PTHR10992:SF699 - ALPHA/BETA HYDROLASE FOLD-CONTAINING PROTEIN // SUBFAMILY NOT NAMED	-3.36189	3.36032
Sobic.010G226201.v5.1	2.57531	0.493405		Sobic.006G120400 - (1 of 2) PTHR31079:SF2 - F4P13.14 PROTEIN-RELATED	2.28919	4.15909		Sobic.010G045966 - (1 of 2) 2.8.2.20 - Protein-tyrosine sulfotransferase / Tyrosylprotein sulfotransferase	-3.35716	1.35259
Sobic.005G214075.v5.1	2.56835	0.817631		Sobic.K021414 - (1 of 4) PTHR36816:SF1 - ATP SYNTHASE PROTEIN YMF19	2.28671	1.33409		Sobic.002G215932	-3.35399	1.47504
Sobic.006G111000.v5.1	2.5656	0.352771		Sobic.005G110454 - (1 of 1) IPR011991//IPR012967//IPR016461 - Winged helix-turn-helix DNA-binding domain // Plant methyltransferase dimerisation // O-methyltransferase COMT-type	2.2691	1.47043		Sobic.010G126900 - (1 of 51) PF00069//PF00139 - Protein kinase domain (Pkinase) // Legume lectin domain (Lectin_legB)	-3.35097	4.02413
Sobic.001G415800.v5.1	2.55923	0.65855		Sobic.009G059200	2.23354	1.4616		Sobic.001G176300 - similar to Os03g0593600 protein	-3.3478	1.7823
Sobic.009G237350.v5.1	2.53303	0.544104		Sobic.007G155300 - similar to BHLH protein family-like	2.2171	3.46251		Sobic.010G197700 - weakly similar to Putative Cytochrome P450 77A3	-3.33486	3.902
Sobic.001G184400.v5.1	2.5325	0.573017		Sobic.007G190901 - (1 of 1207) 2.7.11.1 - Non-specific serine/threonine protein kinase / Threonine-specific protein kinase	2.21257	3.15911		Sobic.007G149700 - similar to BRASSINOSTEROID INSENSITIVE 1-associated receptor kinase 1, putative%252C expressed	-3.33128	1.81515
Sobic.001G478200.v5.1	2.52925	0.542118		Sobic.009G223800	2.15497	1.46729		Sobic.006G060400 - similar to OSIGBa0113L04.8 protein	-3.31481	2.05894
Sobic.001G249800.v5.1	2.51237	0.809788		Sobic.001G430100	2.14582	1.38458		Sobic.004G018900 - (1 of 4) K15086 - (3S)-linalool synthase (TPS14)	-3.29943	2.21791
Sobic.010G272300.v5.1	2.50603	1.22355		Sobic.002G244600 - (1 of 7) K02927 - large subunit ribosomal protein L40e (RP-L40e, RPL40)	2.13925	2.24983		Sobic.006G025700	-3.29245	1.81066
Sobic.009G170900.v5.1	2.50542	0.705494		Sobic.001G243500	2.11995	2.81392		Sobic.002G185400 - similar to Transporter-like protein	-3.28593	1.48515
Sobic.004G229500.v5.1	2.50074	0.954019		Sobic.001G419700 - (1 of 14) K03283 - heat shock 70kDa protein 1/8 (HSPA1_8)	2.11539	2.66036		Sobic.003G315832	-3.27895	1.70217
Sobic.004G346500.v5.1	2.49476	0.545129		Sobic.004G050400 - (1 of 2) PTHR31109:SF2 - PROTEIN FAM207A	2.11272	2.95983		Sobic.006G011400 - similar to OSJNBb0089K24.4 protein	-3.2782	2.65212
Sobic.009G177100.v5.1	2.48699	0.347295		Sobic.009G222000 - similar to Putative uncharacterized protein	2.09898	4.42921		Sobic.002G237200 - (1 of 9) PF10440 - Ubiquitin-binding WIYLD domain (WIYLD)	-3.23888	4.95417
Sobic.006G131050.v5.1	2.47854	0.346688		Sobic.001G218600 - similar to Putative uncharacterized protein	2.09791	3.03981		Sobic.007G133900 - similar to Terpene synthase 7	-3.23433	3.07953
Sobic.002G302200.v5.1	2.47131	0.511377		Sobic.009G260600 - similar to Histone deacetylase HDT2	2.06408	7.74464		Sobic.001G154000 - similar to Phytocyanin-related	-3.22106	1.92304
Sobic.007G187300.v5.1	2.47063	0.824747		Sobic.010G038000 - similar to ATPase, histidine kinase%252C DNA gyrase B-, and HSP90-like domain containing protein	2.05721	3.6775		Sobic.002G369600 - similar to Putative uncharacterized protein	-3.18871	2.16296
Sobic.005G110451.v5.1	2.44676	0.670417		Sobic.003G397500 - similar to Putative uncharacterized protein	2.04145	1.91157		Sobic.006G018701 - (1 of 13) PTHR11260//PTHR11260:SF248 - GLUTATHIONE S-TRANSFERASE, GST, SUPERFAMILY, GST DOMAIN CONTAINING // SUBFAMILY NOT NAMED	-3.17754	2.41526
Sobic.007G057600.v5.1	2.4458	0.489796		Sobic.003G273200 - similar to BHLH transcription factor-like	2.01054	2.83961		Sobic.001G539200 - similar to Transmembrane protein, putative%252C expressed	-3.15599	2.79971
Sobic.001G448900.v5.1	2.44345	0.518199		Sobic.002G168400 - (1 of 1) PF00010//PF00931 - Helix-loop-helix DNA-binding domain (HLH) // NB-ARC domain (NB-ARC)	2.00964	1.63846		Sobic.003G088450 - similar to OSIGBa0138E08-OSIGBa0161L23.3 protein	-3.14734	2.48184
Sobic.005G215683.v5.1	2.44345	0.518199		Sobic.005G038400 - similar to Cen-like protein FDR1	2.00654	2.44001		Sobic.003G390000 - (1 of 350) IPR001128 - Cytochrome P450	-3.13325	2.25037
Sobic.002G239800.v5.1	2.44007	0.891357						Sobic.002G269100 - similar to DREB-like protein	-3.12372	3.96432
Sobic.001G075500.v5.1	2.42728	0.342933						Sobic.003G409000 - similar to Putative uncharacterized protein	-3.12312	3.04746
Sobic.003G138300.v5.1	2.42728	0.342933						Sobic.002G332600 - (1 of 75) IPR003614 - Knottin, scorpion toxin-like	-3.11901	2.75375
Sobic.009G002400.v5.1	2.42728	0.342933						Sobic.002G096000 - similar to Copper amine oxidase	-3.11859	2.82008
Sobic.001G405450.v5.1	2.40054	0.634174						Sobic.003G405200 - (1 of 21) PF03407 - Nucleotide-diphospho-sugar transferase (Nucleotid_trans)	-3.11494	1.99604
Sobic.003G372850.v5.1	2.38589	0.841656						Sobic.010G159500 - weakly similar to Non-specific lipid-transfer protein	-3.1044	2.72279
Sobic.002G313850.v5.1	2.38466	0.795332						Sobic.008G150500	-3.09048	2.33333
Sobic.004G156633.v5.1	2.38456	0.742564						Sobic.004G010050 - (1 of 251) IPR001878 - Zinc finger, CCHC-type	-3.08118	1.31406
Sobic.008G010500.v5.1	2.37879	0.343624						Sobic.002G328600 - similar to Putative uncharacterized protein	-3.07614	3.53243
Sobic.003G098650.v5.1	2.37807	0.558787						Sobic.006G268401 - (1 of 1) PTHR23500//PTHR23500:SF13 - FAMILY NOT NAMED // POLYOL TRANSPORTER 4-RELATED	-3.06828	1.64457
Sobic.001G538425.v5.1	2.36737	0.971808						Sobic.002G396600 - similar to Putative uncharacterized protein	-3.06352	4.48291
Sobic.010G031100.v5.1	2.36348	1.12533						Sobic.010G024400 - (1 of 39) PF12274 - Protein of unknown function (DUF3615) (DUF3615)	-3.0564	1.6329
Sobic.004G235801.v5.1	2.35507	1.01359						Sobic.001G330775	-3.05567	2.06772
Sobic.003G339633.v5.1	2.35147	0.337132						Sobic.002G318900 - (1 of 53) PF04398 - Protein of unknown function, DUF538 (DUF538)	-3.01983	1.6552
Sobic.003G301950.v5.1	2.34066	0.895798						Sobic.010G160200 - weakly similar to Putative uncharacterized protein	-3.01201	1.59194
Sobic.010G032100.v5.1	2.33987	1.21904						Sobic.005G131302 - (1 of 17) PF00560//PF07714//PF08263//PF13855 - Leucine Rich Repeat (LRR_1) // Protein tyrosine kinase (Pkinase_Tyr) // Leucine rich repeat N-terminal domain (LRRNT_2) // Leucine rich repeat (LRR_8)	-3.00534	1.59259
Sobic.004G235750.v5.1	2.336	0.893912						Sobic.003G323700 - similar to Subtilase	-2.99174	1.43359
Sobic.006G252800.v5.1	2.32413	0.932846						Sobic.002G036600 - (1 of 35) IPR007087//IPR013087 - Zinc finger, C2H2 // Zinc finger C2H2-type/integrase DNA-binding domain	-2.99082	2.32265
Sobic.006G066700.v5.1	2.31241	0.931931						Sobic.002G108800 - (1 of 2) K07088 - uncharacterized protein (K07088)	-2.98696	4.03407
Sobic.006G198800.v5.1	2.30955	1.07995						Sobic.007G170500 - similar to O-methyltransferase family protein	-2.97186	4.76893
Sobic.003G272001.v5.1	2.30646	0.517785						Sobic.001G213666 - (1 of 10) PTHR12606//PTHR12606:SF14 - SENTRIN/SUMO-SPECIFIC PROTEASE // CYSTEINE-TYPE PEPTIDASE	-2.96514	1.8305
Sobic.005G111400.v5.1	2.27775	0.417089						Sobic.002G205700	-2.93153	1.58653
Sobic.009G164600.v5.1	2.27671	0.963188						Sobic.001G148000 - (1 of 1) PTHR31221//PTHR31221:SF16 - FAMILY NOT NAMED // WRKY TRANSCRIPTION FACTOR 62-RELATED	-2.91769	5.28126
Sobic.003G018400.v5.1	2.2713	0.613139						Sobic.001G142800 - similar to Iron regulated metal transporter	-2.90682	5.06491
Sobic.006G005700.v5.1	2.27103	1.02956						Sobic.002G397400 - similar to Putative cysteine proteinase	-2.90593	3.4024
Sobic.001G331401.v5.1	2.25902	0.493283						Sobic.003G404900 - similar to Regulatory protein-like	-2.89402	2.90424
Sobic.006G189750.v5.1	2.24562	0.328519						Sobic.003G155600 - weakly similar to Leucine zipper protein-like	-2.87644	2.10242
Sobic.007G148900.v5.1	2.24562	0.328519						Sobic.003G093700 - (1 of 1) PTHR33052//PTHR33052:SF22 - FAMILY NOT NAMED // F15H18.19	-2.85294	1.42444
Sobic.006G079500.v5.1	2.24317	0.459647						Sobic.010G179900 - similar to Putative uncharacterized protein	-2.83061	5.09077
Sobic.002G330200.v5.1	2.24286	0.328285						Sobic.010G099400 - similar to Putative uncharacterized protein	-2.81495	3.70421
Sobic.006G120100.v5.1	2.24286	0.328285						Sobic.001G424200 - similar to Protein kinase domain containing protein, expressed	-2.81316	1.34448
Sobic.001G489075.v5.1	2.22161	0.410689						Sobic.005G147100	-2.7988	3.73808
Sobic.003G184000.v5.1	2.21891	0.521197						Sobic.006G184700 - similar to OSIGBa0127A14.7 protein	-2.79468	2.5631
Sobic.007G023650.v5.1	2.21313	0.386475						Sobic.007G066932 - similar to Germin-like protein subfamily 1 member 8, putative	-2.78901	1.3666
Sobic.001G293450.v5.1	2.21108	1.22028						Sobic.002G213000 - (1 of 153) IPR012340 - Nucleic acid-binding, OB-fold	-2.78095	3.68664
Sobic.007G016500.v5.1	2.20589	0.887779						Sobic.002G115700 - similar to Putative chalcone synthase	-2.76299	4.95612
Sobic.009G071500.v5.1	2.19482	0.697539						Sobic.001G315000 - similar to Putative uncharacterized protein OSJNBa0053C23.29	-2.75331	2.0444
Sobic.006G181400.v5.1	2.19299	0.559477						Sobic.007G119101 - similar to Putative uncharacterized protein	-2.72384	1.92515
Sobic.002G054800.v5.1	2.18923	0.517397						Sobic.009G259300 - similar to LG27/30-like	-2.7161	1.95859
Sobic.008G043200.v5.1	2.18819	1.17677						Sobic.004G139100	-2.70914	2.5913
Sobic.006G025066.v5.1	2.18567	0.860848						Sobic.002G411200	-2.70494	1.46839
Sobic.003G195650.v5.1	2.18442	0.510486						Sobic.003G055450	-2.70116	2.06436
Sobic.006G172601.v5.1	2.17477	0.992565						Sobic.001G086500 - similar to M4 protein	-2.69649	3.07952
Sobic.002G385000.v5.1	2.15393	0.748449						Sobic.004G291300	-2.68542	1.85241
Sobic.004G109700.v5.1	2.15325	0.585353						Sobic.001G347201	-2.67782	1.77479
Sobic.004G287200.v5.1	2.15325	0.585353						Sobic.006G056300 - similar to Os06g0549900 protein	-2.67655	1.76477
Sobic.007G136300.v5.1	2.13551	0.54306						Sobic.002G059800	-2.67153	1.31492
Sobic.010G162700.v5.1	2.13397	0.955096						Sobic.002G111400 - weakly similar to Putative heavy-metal-associated domain-containing protein	-2.66388	1.89121
Sobic.010G221200.v5.1	2.13053	0.540879						Sobic.004G144150 - (1 of 3) 1.2.1.42//1.2.1.50 - Hexadecanal dehydrogenase (acylating) / Fatty acyl-CoA reductase // Long-chain-fatty-acyl-CoA reductase / Acyl-CoA reductase	-2.65842	2.93401
Sobic.003G214200.v5.1	2.12254	0.819144						Sobic.002G202700 - similar to WRKY transcription factor 76	-2.65638	2.57979
Sobic.008G061933.v5.1	2.11864	0.746634						Sobic.008G065050	-2.65233	2.11132
Sobic.003G062700.v5.1	2.11548	0.964305						Sobic.008G172900 - (1 of 24) PTHR23155//PTHR23155:SF484 - LEUCINE-RICH REPEAT-CONTAINING PROTEIN // SUBFAMILY NOT NAMED	-2.6455	2.12299
Sobic.K030601.v5.1	2.10124	0.831456						Sobic.005G048900	-2.63854	1.40532
Sobic.008G127866.v5.1	2.09622	0.486066						Sobic.001G256000	-2.62998	1.5628
Sobic.010G007600.v5.1	2.08852	0.937068						Sobic.001G318700 - similar to Putative uncharacterized protein	-2.624	1.63774
Sobic.001G196950.v5.1	2.08844	0.314556						Sobic.008G028850	-2.62352	2.27223
Sobic.003G082000.v5.1	2.07671	1.09278						Sobic.009G023300 - Predicted protein	-2.6213	2.63049
Sobic.001G286800.v5.1	2.07496	0.31329						Sobic.002G397100 - similar to Putative cysteine proteinase	-2.61026	3.74491
Sobic.003G068150.v5.1	2.07039	0.512133						Sobic.004G109200 - Predicted protein	-2.60723	3.40177
Sobic.009G196400.v5.1	2.0658	0.513812						Sobic.007G175100 - (1 of 42) PF03087 - Arabidopsis protein of unknown function (DUF241)	-2.60543	1.50037
Sobic.005G198600.v5.1	2.0635	0.312206						Sobic.004G248200 - weakly similar to Putative uncharacterized protein	-2.60439	1.86286
Sobic.005G088200.v5.1	2.0612	0.311987						Sobic.004G046400 - (1 of 3) PTHR12231:SF112 - RHODANESE-LIKE DOMAIN-CONTAINING PROTEIN 14, CHLOROPLASTIC	-2.60364	2.51698
Sobic.001G423666.v5.1	2.04867	0.317674						Sobic.010G261800 - similar to MADS box transcription factor	-2.60118	3.9123
Sobic.001G428900.v5.1	2.04763	0.801492						Sobic.004G280000 - (1 of 1) PTHR11783//PTHR11783:SF79 - SULFOTRANSFERASE SULT // SUBFAMILY NOT NAMED	-2.59984	1.73384
Sobic.003G156000.v5.1	2.04036	0.597888						Sobic.006G239200 - similar to OSJNBa0070O11.4 protein	-2.58496	2.12923
Sobic.006G090601.v5.1	2.04036	0.597888						Sobic.004G038600 - similar to Os02g0143300 protein	-2.57737	1.69876
Sobic.003G160400.v5.1	2.03267	0.403361						Sobic.002G084700 - similar to Putative uncharacterized protein	-2.57376	2.95792
Sobic.007G087600.v5.1	2.03242	0.511099						Sobic.007G074550	-2.57104	2.08582
Sobic.005G155001.v5.1	2.02012	0.446797						Sobic.008G082200 - similar to TWIN SISTER of FT protein, putative%252C expressed	-2.55869	3.45622
Sobic.004G195900.v5.1	2.01681	0.732636						Sobic.002G234500 - (1 of 3) PTHR22595//PTHR22595:SF33 - CHITINASE-RELATED // SUBFAMILY NOT NAMED	-2.55498	1.75291
Sobic.006G005900.v5.1	2.0163	0.307653						Sobic.010G242500 - weakly similar to Putative uncharacterized protein	-2.54788	2.2835
Sobic.004G121600.v5.1	2.0163	0.307653						Sobic.005G083654 - (1 of 5) IPR020683//IPR027001 - Ankyrin repeat-containing domain // Caskin/Ankyrin repeat-containing protein	-2.54524	1.84588
Sobic.007G176100.v5.1	2.01027	0.981634						Sobic.002G042000 - similar to Os07g0162700 protein	-2.53635	2.14241
Sobic.005G125950.v5.1	2.00191	0.849746						Sobic.003G418500 - similar to Putative glutaredoxin-C2	-2.52937	2.29535
Sobic.003G139100.v5.1	2.00156	0.800221						Sobic.010G266600 - (1 of 3) PTHR31161:SF6 - KINECTIN-RELATED PROTEIN	-2.52049	2.20832
Sobic.002G264700.v5.1	1.99831	0.788193						Sobic.009G092004	-2.51011	1.8691
Sobic.001G105900.v5.1	1.99369	2.17774						Sobic.007G057202 - (1 of 13) PF04759 - Protein of unknown function, DUF617 (DUF617)	-2.50207	1.70793
Sobic.001G244000.v5.1	1.99035	0.477849						Sobic.001G511100 - similar to Putative uncharacterized protein	-2.49993	1.79431
Sobic.005G115206.v5.1	1.99035	0.901408						Sobic.008G043300	-2.49499	1.46841
Sobic.002G028632.v5.1	1.98297	0.465519						Sobic.007G064800 - similar to Os08g0139700 protein	-2.49355	1.8814
Sobic.001G253100.v5.1	1.97861	1.08841						Sobic.003G172926	-2.49101	1.90701
Sobic.002G333200.v5.1	1.97822	2.41029						Sobic.001G424133 - (1 of 1) PTHR10811//PTHR10811:SF20 - FRINGE-RELATED // SUBFAMILY NOT NAMED	-2.48774	5.17869
Sobic.008G068700.v5.1	1.97109	0.509337						Sobic.001G340400 - similar to Os03g0439500 protein	-2.48759	3.27248
Sobic.007G197500.v5.1	1.96758	0.842092						Sobic.005G101500 - (1 of 4) PTHR21495:SF59 - DIRIGENT PROTEIN 20-RELATED	-2.48632	1.59441
Sobic.003G397400.v5.1	1.96596	3.40966						Sobic.003G269900 - (1 of 1) PTHR10795//PTHR10795:SF382 - PROPROTEIN CONVERTASE SUBTILISIN/KEXIN // SUBFAMILY NOT NAMED	-2.48256	3.17332
Sobic.004G127200.v5.1	1.9623	0.50861						Sobic.010G159700 - similar to Putative uncharacterized protein	-2.47791	2.56071
Sobic.006G279000.v5.1	1.96165	0.521378						Sobic.003G432600 - similar to Chromosome chr7 scaffold_31, whole genome shotgun sequence	-2.47532	2.16608
Sobic.008G039401.v5.1	1.95861	2.02588						Sobic.004G144200 - (1 of 3) 1.2.1.42//1.2.1.50 - Hexadecanal dehydrogenase (acylating) / Fatty acyl-CoA reductase // Long-chain-fatty-acyl-CoA reductase / Acyl-CoA reductase	-2.47286	2.31099
Sobic.008G064300.v5.1	1.95779	1.52092						Sobic.010G266700 - (1 of 3) PTHR31161//PTHR31161:SF6 - FAMILY NOT NAMED // KINECTIN-RELATED PROTEIN	-2.46194	2.16187
Sobic.004G019100.v5.1	1.95438	3.9887						Sobic.002G003601	-2.45486	1.4692
Sobic.002G139400.v5.1	1.94902	2.87111						Sobic.005G037500	-2.44972	1.34518
Sobic.009G127150.v5.1	1.94753	0.532801						Sobic.009G021300 - Predicted protein	-2.4492	2.58311
Sobic.009G130966.v5.1	1.94111	1.69006						Sobic.001G195866	-2.44611	1.50571
Sobic.003G144500.v5.1	1.9386	1.23319						Sobic.001G251050	-2.44611	1.50571
Sobic.003G020500.v5.1	1.93713	1.07235						Sobic.007G058300 - similar to Putative uncharacterized protein	-2.44611	1.50571
Sobic.003G384250.v5.1	1.93524	0.506145						Sobic.008G170800 - (1 of 5) IPR000719//IPR000742//IPR001245//IPR001881//IPR002290//IPR011009//IPR020635//IPR025287 - Protein kinase domain // EGF-like domain // Serine-threonine/tyrosine-protein kinase catalytic domain // EGF-like calcium-binding domain // Serine/threonine/dual specificity protein kinase, catalytic domain // Protein kinase-like domain // Tyrosine-protein kinase, catalytic domain …	-2.44372	2.21195
Sobic.010G178100.v5.1	1.93406	0.475012						Sobic.003G018820	-2.44264	1.90244
Sobic.009G177300.v5.1	1.93063	0.634639						Sobic.009G056100 - (1 of 8) KOG0106 - Alternative splicing factor SRp55/B52/SRp75 (RRM superfamily)	-2.43876	4.66665
Sobic.003G428800.v5.1	1.92371	1.704						Sobic.002G283250	-2.43483	3.06492
Sobic.001G261587.v5.1	1.92359	0.530278						Sobic.003G191400 - similar to Putative uncharacterized protein	-2.43232	2.66033
Sobic.010G263400.v5.1	1.9165	1.0305						Sobic.009G098000 - similar to Os05g0335500 protein	-2.42344	4.42714
Sobic.003G218850.v5.1	1.91584	0.502753						Sobic.010G046801	-2.4234	1.95491
Sobic.001G117000.v5.1	1.91073	0.576161						Sobic.002G038733 - similar to C3HC4-type RING zinc finger protein-like	-2.41972	1.60435
Sobic.002G163301.v5.1	1.90915	0.891538						Sobic.001G514700 - similar to Putative uncharacterized protein	-2.41887	3.42586
Sobic.008G145500.v5.1	1.9083	2.84428						Sobic.005G083766 - (1 of 5) IPR020683//IPR027001 - Ankyrin repeat-containing domain // Caskin/Ankyrin repeat-containing protein	-2.41805	1.39507
Sobic.006G147650.v5.1	1.90162	0.876109						Sobic.001G165700 - weakly similar to Putative uncharacterized protein	-2.41758	2.39662
Sobic.007G170700.v5.1	1.89942	5.21663						Sobic.004G342900	-2.39334	1.81914
Sobic.001G487900.v5.1	1.89926	0.941344						Sobic.006G190300 - similar to Protein kinase domain containing protein, expressed	-2.37641	2.02531
Sobic.003G430916.v5.1	1.89124	0.481111						Sobic.001G231700 - similar to Os10g0456100 protein	-2.37381	1.55807
Sobic.003G073166.v5.1	1.88656	0.937784						Sobic.003G155000 - similar to H+-pyrophosphatase	-2.36852	1.55623
Sobic.001G107800.v5.1	1.87821	0.7417						Sobic.002G044700 - similar to Os06g0241000 protein	-2.36128	3.75139
Sobic.002G013900.v5.1	1.87249	1.56107						Sobic.003G021000 - similar to Putative uncharacterized protein	-2.36094	1.55171
Sobic.003G424600.v5.1	1.86507	0.39174						Sobic.002G049900	-2.35816	2.57924
Sobic.005G147300.v5.1	1.86084	0.291658						Sobic.001G024100 - weakly similar to DnaJ-like protein	-2.35574	1.33398
Sobic.001G490950.v5.1	1.85875	2.65672						Sobic.004G301300 - (1 of 4) PTHR14155:SF74 - RING-H2 FINGER PROTEIN ATL45-RELATED	-2.34863	2.71097
Sobic.003G011400.v5.1	1.85773	0.35385						Sobic.003G051900	-2.34731	1.91513
Sobic.010G116650.v5.1	1.85626	0.46927						Sobic.007G048600 - (1 of 6) IPR006094//IPR012951//IPR016166 - FAD linked oxidase, N-terminal // Berberine/berberine-like // FAD-binding, type 2	-2.32241	3.03302
Sobic.002G333900.v5.1	1.85526	2.52278						Sobic.001G319300 - (1 of 6) PTHR11260//PTHR11260:SF243 - GLUTATHIONE S-TRANSFERASE, GST, SUPERFAMILY, GST DOMAIN CONTAINING // SUBFAMILY NOT NAMED	-2.32193	1.78504
Sobic.009G071100.v5.1	1.85029	0.372666						Sobic.002G185600 - similar to Os09g0371200 protein	-2.31801	1.48088
Sobic.K006336.v5.1	1.848	0.473004						Sobic.010G124700 - similar to Os07g0130200 protein	-2.31249	2.3942
Sobic.002G296150.v5.1	1.848	0.473004						Sobic.003G300500 - (1 of 4) PTHR11732//PTHR11732:SF253 - ALDO/KETO REDUCTASE // SUBFAMILY NOT NAMED	-2.30817	5.54154
Sobic.004G081701.v5.1	1.84708	0.290166						Sobic.003G373700	-2.30812	1.74857
Sobic.004G135366.v5.1	1.84708	0.290166						Sobic.003G050300 - similar to Putative peroxidase	-2.30218	2.64669
Sobic.006G121500.v5.1	1.84427	1.77533						Sobic.002G025600	-2.29659	2.89112
Sobic.001G310000.v5.1	1.83729	0.877408						Sobic.007G124301 - (1 of 41) PF05678 - VQ motif (VQ)	-2.29459	2.61533
Sobic.001G174000.v5.1	1.83658	0.943294						Sobic.005G116000	-2.29437	2.09777
Sobic.K021431.v5.1	1.83193	1.09235						Sobic.002G118900 - similar to Putative uncharacterized protein	-2.28726	2.66049
Sobic.003G315766.v5.1	1.83188	0.288504						Sobic.010G150700 - (1 of 5) PF00658 - Poly-adenylate binding protein, unique domain (PABP)	-2.28522	1.67273
Sobic.002G032033.v5.1	1.83078	0.550268						Sobic.001G079300 - weakly similar to Putative uncharacterized protein	-2.2841	1.9158
Sobic.006G089700.v5.1	1.82148	4.55553						Sobic.010G168100	-2.2816	2.71991
Sobic.007G198600.v5.1	1.81946	1.19562						Sobic.003G215400 - (1 of 11) 3.6.3.34 - Iron-chelate-transporting ATPase	-2.28011	1.70026
Sobic.008G100600.v5.1	1.81687	0.993998						Sobic.004G005566 - (1 of 36) PF13365 - Trypsin-like peptidase domain (Trypsin_2)	-2.27583	1.82477
Sobic.009G153100.v5.1	1.81592	0.695135						Sobic.001G173700 - weakly similar to Putative uncharacterized protein	-2.27473	1.45858
Sobic.001G506400.v5.1	1.81397	1.45832						Sobic.001G269000 - (1 of 4) K01191 - alpha-mannosidase (E3.2.1.24)	-2.27305	6.07424
Sobic.008G109950.v5.1	1.80893	0.401208						Sobic.003G315500 - similar to Putative uncharacterized protein P0413G02.35	-2.25382	2.16996
Sobic.001G493300.v5.1	1.80735	0.643646						Sobic.003G123700 - similar to Os11g0644700 protein	-2.25028	5.35286
Sobic.001G185200.v5.1	1.80683	0.62018						Sobic.003G102100 - (1 of 9) PF06075 - Plant protein of unknown function (DUF936) (DUF936)	-2.24306	1.77521
Sobic.001G452200.v5.1	1.80609	1.26368						Sobic.001G059800 - similar to Globulin-2 precursor	-2.2385	2.58755
Sobic.003G092500.v5.1	1.79641	2.11089						Sobic.003G278900 - similar to Putative uncharacterized protein	-2.23767	4.91763
Sobic.002G413100.v5.1	1.79068	0.442239						Sobic.001G255500	-2.23444	2.2112
Sobic.004G137350.v5.1	1.79068	0.796989						Sobic.005G022400 - (1 of 2) PTHR10071//PTHR10071:SF198 - TRANSCRIPTION FACTOR GATA GATA BINDING FACTOR // SUBFAMILY NOT NAMED	-2.23437	2.43925
Sobic.004G089100.v5.1	1.78588	0.436377						Sobic.005G067200 - weakly similar to Putative uncharacterized protein	-2.23008	2.11767
Sobic.006G224200.v5.1	1.78562	1.37642						Sobic.007G037800 - (1 of 106) K10523 - speckle-type POZ protein (SPOP)	-2.22932	2.12325
Sobic.008G155150.v5.1	1.76946	0.678494						Sobic.001G046701 - (1 of 4) K00559 - sterol 24-C-methyltransferase (E2.1.1.41, SMT1, ERG6)	-2.22931	4.10341
Sobic.004G088300.v5.1	1.76604	0.889955						Sobic.003G427400 - similar to Signal recognition particle 54 kDa protein 1	-2.21361	1.74755
Sobic.003G371100.v5.1	1.76485	0.849487						Sobic.004G325832	-2.21149	1.77978
Sobic.001G165902.v5.1	1.76351	2.01162						Sobic.002G064500 - similar to 1-deoxy-D-xylulose 5-phosphate synthase	-2.20126	2.94127
Sobic.002G019400.v5.1	1.76179	1.85825						Sobic.002G091500 - similar to Epoxide hydrolase	-2.19166	3.04066
Sobic.010G048000.v5.1	1.76128	0.859697						Sobic.003G024600 - similar to Putative uncharacterized protein	-2.18483	1.57735
Sobic.001G440432.v5.1	1.7603	2.64471						Sobic.003G231200	-2.18295	1.31476
Sobic.006G088500.v5.1	1.75527	0.533357						Sobic.002G239450 - (1 of 35) PF08268 - F-box associated domain (FBA_3)	-2.18288	1.89847
Sobic.010G185375.v5.1	1.75223	0.411412						Sobic.010G147200 - similar to Putative uncharacterized protein	-2.181	1.41578
Sobic.007G127400.v5.1	1.75081	0.754425						Sobic.004G019200 - (1 of 1) K03002 - DNA-directed RNA polymerase I subunit RPA2 (RPA2, POLR1B)	-2.18089	5.54318
Sobic.008G095100.v5.1	1.74819	1.62189						Sobic.010G052100 - similar to Putative uncharacterized protein	-2.17628	1.53977
Sobic.003G266300.v5.1	1.73614	0.486842						Sobic.001G166500 - similar to Putative uncharacterized protein	-2.17528	3.34355
Sobic.008G158501.v5.1	1.73547	2.54446						Sobic.009G021400 - Predicted protein	-2.17006	3.63372
Sobic.007G144100.v5.1	1.73302	4.58882						Sobic.002G342400 - similar to Putative uncharacterized protein	-2.16434	1.47795
Sobic.003G417351.v5.1	1.73198	0.455603						Sobic.010G136900 - similar to Putative uncharacterized protein	-2.1633	6.84161
Sobic.006G229600.v5.1	1.73011	2.1034						Sobic.007G030502 - (1 of 1) PTHR15486//PTHR15486:SF22 - ANCIENT UBIQUITOUS PROTEIN // SUBFAMILY NOT NAMED	-2.16272	1.57191
Sobic.006G277550.v5.1	1.7287	0.48524						Sobic.010G211400 - similar to Os06g0651900 protein	-2.16123	1.42236
Sobic.006G117300.v5.1	1.72645	1.19644						Sobic.001G273200 - similar to Transferase family protein, expressed	-2.15813	3.54769
Sobic.005G135400.v5.1	1.72606	0.886979						Sobic.003G263600 - similar to Os01g0691000 protein	-2.15738	2.14982
Sobic.007G121400.v5.1	1.72533	1.99999						Sobic.001G255300 - similar to Pyridoxal-dependent decarboxylase conserved domain containing protein, expressed	-2.1567	4.86332
Sobic.002G278400.v5.1	1.71505	1.23359						Sobic.004G169100 - similar to Putative uncharacterized protein	-2.15378	4.20915
Sobic.009G071600.v5.1	1.71348	3.12507						Sobic.003G217000 - Predicted protein	-2.14996	2.31495
Sobic.007G008100.v5.1	1.71187	0.751902						Sobic.001G245500	-2.14426	2.84808
Sobic.001G166000.v5.1	1.71158	1.28533						Sobic.007G189300 - Predicted protein	-2.14304	1.32965
Sobic.008G007500.v5.1	1.69901	1.04921						Sobic.003G031600 - weakly similar to Putative uncharacterized protein	-2.14114	1.9598
Sobic.007G099966.v5.1	1.69819	2.94133						Sobic.003G443800 - (1 of 25) PF08137 - DVL family (DVL)	-2.13515	2.81813
Sobic.004G265000.v5.1	1.68891	3.79358						Sobic.004G286800 - similar to Putative uncharacterized protein	-2.1307	1.31281
Sobic.006G118150.v5.1	1.68806	1.36284						Sobic.001G210300 - similar to Ripening-related protein 3 precursor	-2.1282	1.8159
Sobic.001G137400.v5.1	1.68341	1.4904						Sobic.003G364300 - similar to Basic class III chitinase OsChib3b precursor	-2.12819	2.57321
Sobic.006G078900.v5.1	1.68082	0.475256						Sobic.004G042800 - (1 of 3) PF00582//PF07714 - Universal stress protein family (Usp) // Protein tyrosine kinase (Pkinase_Tyr)	-2.12063	1.68217
Sobic.004G118900.v5.1	1.6781	3.62538						Sobic.006G225500 - similar to H0323C08.4 protein	-2.11977	3.46087
Sobic.001G404950.v5.1	1.67671	0.270646						Sobic.004G123100 - (1 of 1) PTHR33101//PTHR33101:SF10 - FAMILY NOT NAMED // RHO GUANINE NUCLEOTIDE EXCHANGE FACTOR 8-RELATED	-2.11103	1.31553
Sobic.001G499400.v5.1	1.67671	0.270646						Sobic.010G124900 - similar to H0207B04.1 protein	-2.11022	6.40454
Sobic.002G402801.v5.1	1.67671	0.270646						Sobic.007G045300 - similar to Os08g0156100 protein	-2.11016	1.51932
Sobic.009G139500.v5.1	1.67549	0.625383						Sobic.005G218800 - Predicted protein	-2.10422	1.83475
Sobic.008G057400.v5.1	1.66297	0.268985						Sobic.001G432700 - similar to Expressed protein	-2.09638	1.76963
Sobic.006G231001.v5.1	1.65801	1.17883						Sobic.001G188800 - similar to Os03g0564600 protein	-2.09511	2.47511
Sobic.003G044800.v5.1	1.65792	0.794224						Sobic.007G036900 - similar to Os08g0143600 protein	-2.09441	1.71458
Sobic.009G018900.v5.1	1.64818	0.839908						Sobic.010G192900 - similar to Putative uncharacterized protein	-2.09379	1.96615
Sobic.K021534.v5.1	1.64649	1.46566						Sobic.005G083800 - similar to Expressed protein	-2.09308	3.50609
Sobic.002G261400.v5.1	1.64546	1.06213						Sobic.002G267000 - (1 of 4) PTHR11514//PTHR11514:SF55 - MYC // SUBFAMILY NOT NAMED	-2.09303	1.64538
Sobic.001G463600.v5.1	1.644	0.353788						Sobic.003G046700 - similar to Putative uncharacterized protein	-2.09285	2.14644
Sobic.009G016300.v5.1	1.64348	0.507114						Sobic.010G107400 - similar to Putative very-long-chain fatty acid condensing enzyme CUT1	-2.09252	3.18396
Sobic.007G021101.v5.1	1.63978	0.747446						Sobic.002G384600	-2.0925	1.47432
Sobic.004G293900.v5.1	1.639	0.368831						Sobic.005G164000 - similar to Glucan endo-1%252C3-beta-glucosidase 5, putative%252C expressed	-2.09116	3.07233
Sobic.010G019500.v5.1	1.63704	2.24925						Sobic.010G210400 - similar to Putative uncharacterized protein P0453H04.30	-2.08719	1.30646
Sobic.007G088800.v5.1	1.63531	5.39606						Sobic.004G042501 - (1 of 23) PF06200 - tify domain (tify)	-2.08475	2.35425
Sobic.002G198400.v5.1	1.63265	0.798241						Sobic.001G395900 - similar to ZmNAS2 protein	-2.08054	1.39719
Sobic.K021621.v5.1	1.63136	0.389492						Sobic.004G191400	-2.07892	1.41659
Sobic.002G156601.v5.1	1.62887	2.96921						Sobic.004G228700 - weakly similar to Putative uncharacterized protein P0471A11.35	-2.07689	2.41194
Sobic.006G093650.v5.1	1.62772	0.890511						Sobic.007G148267	-2.07474	1.54088
Sobic.001G143700.v5.1	1.62325	0.486468						Sobic.004G045850 - (1 of 15) PF00560//PF13855 - Leucine Rich Repeat (LRR_1) // Leucine rich repeat (LRR_8)	-2.07362	1.77606
Sobic.007G128300.v5.1	1.62198	1.01671						Sobic.005G191102 - (1 of 3) IPR000048//IPR003103//IPR027401 - IQ motif, EF-hand binding site // BAG domain // Myosin-like IQ motif-containing domain	-2.07112	1.81605
Sobic.K022234.v5.1	1.62121	0.594957						Sobic.009G253925	-2.06522	2.64167
Sobic.003G085300.v5.1	1.61994	1.02532						Sobic.002G051400 - similar to Putative uncharacterized protein	-2.06515	3.13158
Sobic.006G133400.v5.1	1.61763	0.362583						Sobic.004G275800 - similar to Putative immediate-early fungal elicitor protein CMPG1	-2.06308	1.74364
Sobic.007G199800.v5.1	1.61442	2.10022						Sobic.001G417250 - (1 of 3) K14800 - pre-rRNA-processing protein TSR2 (TSR2)	-2.06269	1.5577
Sobic.007G189701.v5.1	1.60761	0.821302						Sobic.002G108200 - weakly similar to F-box domain containing protein, expressed	-2.0625	1.57704
Sobic.006G092700.v5.1	1.60608	0.958094						Sobic.004G349550 - (1 of 2) PTHR11206//PTHR11206:SF109 - MULTIDRUG RESISTANCE PROTEIN // MATE EFFLUX FAMILY PROTEIN	-2.05764	1.59762
Sobic.001G254700.v5.1	1.60388	0.665852						Sobic.003G282100 - similar to Putative uncharacterized protein	-2.05198	2.62509
Sobic.001G091600.v5.1	1.60313	2.34394						Sobic.003G046200 - (1 of 2) PTHR23070//PTHR23070:SF27 - BCS1 AAA-TYPE ATPASE // SUBFAMILY NOT NAMED	-2.05167	2.23218
Sobic.004G052450.v5.1	1.59904	0.912557						Sobic.003G421500 - similar to Glucan endo-1%252C3-beta-glucosidase, acidic isoform precursor (EC 3.2.1.39) ((1->3)-beta-glucan endohydrolase) ((1->3)-beta- glucanase)	-2.04439	1.3483
Sobic.006G068700.v5.1	1.59724	0.884004						Sobic.002G044200 - (1 of 7) 1.14.13.88 - Flavonoid 3',5'-hydroxylase / F3'5'H	-2.04251	2.19246
Sobic.008G176732.v5.1	1.59559	2.16412						Sobic.001G266100 - similar to Proline-rich protein precursor	-2.04247	3.53373
Sobic.003G088300.v5.1	1.59364	0.863969						Sobic.007G063600	-2.04138	2.07016
Sobic.004G331300.v5.1	1.58911	0.961069						Sobic.008G024400 - similar to SCUTL1, putative%252C expressed	-2.04041	3.22755
Sobic.002G178800.v5.1	1.58816	1.05862						Sobic.002G338350	-2.03814	1.47537
Sobic.001G538200.v5.1	1.58496	0.463272						Sobic.007G089400	-2.03293	4.69206
Sobic.003G038400.v5.1	1.58265	1.43877						Sobic.006G158500 - (1 of 15) 1.1.1.208 - (+)-neomenthol dehydrogenase / Monoterpenoid dehydrogenase	-2.03248	4.98021
Sobic.003G437400.v5.1	1.58129	0.561235						Sobic.004G195700 - similar to Putative uncharacterized protein	-2.03055	2.64072
Sobic.003G187700.v5.1	1.58129	0.561235						Sobic.005G208801 - similar to Putative uncharacterized protein	-2.02876	2.15154
Sobic.003G108100.v5.1	1.58076	1.34201						Sobic.006G275900 - (1 of 45) PF01535//PF13041//PF14432 - PPR repeat (PPR) // PPR repeat family (PPR_2) // DYW family of nucleic acid deaminases (DYW_deaminase)	-2.02222	3.15116
Sobic.001G288000.v5.1	1.5786	4.79149						Sobic.001G120875	-2.02131	2.06072
Sobic.003G172912.v5.1	1.57531	0.346694						Sobic.003G288300 - similar to Putative uncharacterized protein	-2.01804	1.89077
Sobic.005G046400.v5.1	1.57116	0.429924						Sobic.007G123300 - weakly similar to Putative uncharacterized protein	-2.01027	1.4673
Sobic.001G143100.v5.1	1.57032	0.442991						Sobic.004G014900 - weakly similar to Expressed protein	-2.00382	1.37778
Sobic.001G325000.v5.1	1.57032	0.442991						Sobic.007G008200 - (1 of 72) PF04043 - Plant invertase/pectin methylesterase inhibitor (PMEI)	-2.00378	3.27605
Sobic.009G233000.v5.1	1.57032	0.442991						Sobic.005G139226	-2.0025	2.76436
Sobic.003G164950.v5.1	1.57017	0.862009						Sobic.004G221900 - weakly similar to Putative uncharacterized protein	-2.00027	3.20063
Sobic.001G049900.v5.1	1.56857	1.13253
Sobic.006G183900.v5.1	1.56404	2.16848
Sobic.002G165700.v5.1	1.56087	2.94706
Sobic.006G136700.v5.1	1.56085	3.48409
Sobic.001G341001.v5.1	1.55807	2.17587
Sobic.010G179400.v5.1	1.55552	0.437594
Sobic.001G024800.v5.1	1.55552	0.437594
Sobic.001G072100.v5.1	1.55552	0.437594
Sobic.005G134501.v5.1	1.55183	0.375066
Sobic.004G212250.v5.1	1.55128	0.704647
Sobic.K022101.v5.1	1.54806	0.435772
Sobic.001G145600.v5.1	1.54502	1.18755
Sobic.003G300250.v5.1	1.54314	0.479654
Sobic.001G137800.v5.1	1.54125	2.44415
Sobic.003G183750.v5.1	1.53903	0.534565
Sobic.008G158332.v5.1	1.53868	0.86815
Sobic.003G270200.v5.1	1.53605	1.64688
Sobic.001G241000.v5.1	1.53051	0.770862
Sobic.002G072050.v5.1	1.52019	1.08046
Sobic.007G202360.v5.1	1.51866	0.660634
Sobic.008G190400.v5.1	1.5115	0.369296
Sobic.004G128400.v5.1	1.50906	1.81182
Sobic.003G313100.v5.1	1.5051	0.72338
Sobic.001G137500.v5.1	1.50348	1.37387
Sobic.001G261426.v5.1	1.5025	0.370483
Sobic.007G094600.v5.1	1.50074	2.28626
Sobic.003G015700.v5.1	1.499	1.80857
Sobic.002G254100.v5.1	1.49808	0.73503
Sobic.009G123766.v5.1	1.49796	0.248019
Sobic.007G064900.v5.1	1.49716	0.662582
Sobic.004G001100.v5.1	1.49581	0.496125
Sobic.003G173700.v5.1	1.49254	3.25676
Sobic.001G369600.v5.1	1.49236	0.597923
Sobic.003G267400.v5.1	1.49228	0.247264
Sobic.009G032800.v5.1	1.4885	0.441225
Sobic.007G010300.v5.1	1.48699	0.246558
Sobic.010G138400.v5.1	1.48463	1.37347
Sobic.003G264400.v5.1	1.48301	0.970468
Sobic.003G363300.v5.1	1.47854	0.245427
Sobic.006G015300.v5.1	1.47854	0.41792
Sobic.008G015732.v5.1	1.47579	2.02729
Sobic.006G022500.v5.1	1.4732	3.60569
Sobic.K021623.v5.1	1.46958	1.46098
Sobic.006G216700.v5.1	1.46931	1.4508
Sobic.010G185000.v5.1	1.46371	0.254967
Sobic.004G027950.v5.1	1.4622	0.41059
Sobic.010G109100.v5.1	1.46172	0.946423
Sobic.004G354600.v5.1	1.46128	0.660644
Sobic.002G107900.v5.1	1.45856	1.29196
Sobic.004G123200.v5.1	1.45722	1.8188
Sobic.004G285500.v5.1	1.45624	1.20943
Sobic.007G066900.v5.1	1.45545	0.411018
Sobic.008G018100.v5.1	1.45473	1.33166
Sobic.002G274900.v5.1	1.45442	0.344492
Sobic.001G519700.v5.1	1.45305	0.471743
Sobic.001G235800.v5.1	1.45136	2.21095
Sobic.008G082450.v5.1	1.45106	0.421253
Sobic.001G086400.v5.1	1.44752	0.745268
Sobic.002G176000.v5.1	1.44698	0.33821
Sobic.009G121751.v5.1	1.44652	0.51836
Sobic.007G181000.v5.1	1.44175	1.25494
Sobic.003G111300.v5.1	1.44135	2.00728
Sobic.009G153500.v5.1	1.43754	2.19975
Sobic.006G092500.v5.1	1.43575	3.41965
Sobic.008G181600.v5.1	1.43546	0.875311
Sobic.005G215833.v5.1	1.43544	0.432718
Sobic.003G425702.v5.1	1.43436	0.568615
Sobic.005G053350.v5.1	1.43171	3.95633
Sobic.005G110406.v5.1	1.43134	0.239019
Sobic.001G075201.v5.1	1.43134	0.239019
Sobic.002G221300.v5.1	1.43134	0.239019
Sobic.003G111400.v5.1	1.43134	0.239019
Sobic.004G029900.v5.1	1.43134	0.239019
Sobic.004G289200.v5.1	1.43134	0.239019
Sobic.K021403.v5.1	1.43134	0.239019
Sobic.010G062600.v5.1	1.42868	0.395373
Sobic.010G088700.v5.1	1.42678	2.37425
Sobic.002G373700.v5.1	1.41854	0.624699
Sobic.006G181500.v5.1	1.41845	3.33369
Sobic.K021445.v5.1	1.41504	0.720456
Sobic.001G156800.v5.1	1.41242	0.650039
Sobic.006G006650.v5.1	1.4115	0.619673
Sobic.006G015100.v5.1	1.4112	0.67417
Sobic.001G089300.v5.1	1.39767	1.53218
Sobic.007G131100.v5.1	1.39366	0.345878
Sobic.005G156500.v5.1	1.38715	1.20751
Sobic.K021722.v5.1	1.38589	0.389085
Sobic.010G128325.v5.1	1.38232	0.939037
Sobic.003G020700.v5.1	1.38057	2.30406
Sobic.005G080400.v5.1	1.37809	0.629207
Sobic.002G068701.v5.1	1.37795	0.420832
Sobic.001G453250.v5.1	1.3744	0.356049
Sobic.008G062700.v5.1	1.37277	0.601334
Sobic.K021708.v5.1	1.37109	0.38366
Sobic.002G289000.v5.1	1.3678	2.80582
Sobic.001G313125.v5.1	1.36737	0.520869
Sobic.009G138366.v5.1	1.36716	2.41896
Sobic.005G112900.v5.1	1.36443	0.55618
Sobic.002G255000.v5.1	1.36371	0.326669
Sobic.004G187502.v5.1	1.36364	0.381657
Sobic.009G091940.v5.1	1.36364	0.381657
Sobic.006G243600.v5.1	1.36165	0.509055
Sobic.005G095600.v5.1	1.36142	1.15405
Sobic.001G129700.v5.1	1.35938	1.09479
Sobic.006G227500.v5.1	1.35857	0.851678
Sobic.010G128200.v5.1	1.35505	1.07771
Sobic.004G313100.v5.1	1.35275	3.77223
Sobic.003G259800.v5.1	1.35082	1.03524
Sobic.008G071050.v5.1	1.34896	1.72215
Sobic.005G053502.v5.1	1.3443	4.05367
Sobic.004G304550.v5.1	1.34297	0.758416
Sobic.004G149400.v5.1	1.34084	3.46048
Sobic.008G122800.v5.1	1.33808	0.86485
Sobic.005G046201.v5.1	1.33526	0.554599
Sobic.001G170750.v5.1	1.33421	0.677777
Sobic.001G456650.v5.1	1.33212	0.237828
Sobic.005G127300.v5.1	1.33176	3.89008
Sobic.002G195200.v5.1	1.33163	1.55894
Sobic.007G022400.v5.1	1.32791	1.08041
Sobic.006G096200.v5.1	1.3265	0.224237
Sobic.008G025300.v5.1	1.32632	0.350382
Sobic.008G063701.v5.1	1.32574	1.25803
Sobic.003G097500.v5.1	1.32194	2.06762
Sobic.002G309000.v5.1	1.32149	1.61352
Sobic.008G183400.v5.1	1.32081	1.10822
Sobic.007G054600.v5.1	1.31886	0.661199
Sobic.004G066700.v5.1	1.31836	0.576531
Sobic.003G148300.v5.1	1.31833	0.837283
Sobic.K021738.v5.1	1.31709	2.49794
Sobic.006G022400.v5.1	1.31377	3.01806
Sobic.010G172600.v5.1	1.31274	0.222241
Sobic.004G054150.v5.1	1.31173	0.721654
Sobic.004G008800.v5.1	1.31062	1.40725
Sobic.008G028800.v5.1	1.30847	0.529338
Sobic.008G131400.v5.1	1.30356	1.86295
Sobic.010G072200.v5.1	1.30256	0.220757
Sobic.002G003500.v5.1	1.30256	0.220757
Sobic.004G242600.v5.1	1.30256	0.220757
Sobic.001G170600.v5.1	1.30256	0.220757
Sobic.003G086600.v5.1	1.30256	0.220757
Sobic.010G235100.v5.1	1.30256	0.220757
Sobic.006G277700.v5.1	1.30146	0.337701
Sobic.002G118102.v5.1	1.3002	0.467386
Sobic.006G167900.v5.1	1.29975	2.24291
Sobic.009G234250.v5.1	1.29897	0.660457
Sobic.002G326200.v5.1	1.29819	2.7059
Sobic.001G434450.v5.1	1.29481	0.519274
Sobic.001G471150.v5.1	1.29449	1.14261
Sobic.010G037500.v5.1	1.29005	0.817069
Sobic.002G288750.v5.1	1.29004	1.71451
Sobic.010G146800.v5.1	1.28981	0.231464
Sobic.001G528000.v5.1	1.28904	0.954383
Sobic.001G488650.v5.1	1.28481	0.431425
Sobic.007G199500.v5.1	1.28372	0.569239
Sobic.010G077275.v5.1	1.27816	0.21717
Sobic.003G427000.v5.1	1.27745	2.48007
Sobic.008G015600.v5.1	1.2765	1.96707
Sobic.007G161100.v5.1	1.27509	0.767795
Sobic.009G103300.v5.1	1.27501	0.356279
Sobic.006G273100.v5.1	1.27339	0.90032
Sobic.001G096700.v5.1	1.27103	0.355075
Sobic.001G128900.v5.1	1.27036	0.216016
Sobic.009G058900.v5.1	1.27036	0.216016
Sobic.005G128550.v5.1	1.27022	0.553771
Sobic.010G193400.v5.1	1.26742	1.3145
Sobic.001G277800.v5.1	1.26726	0.331983
Sobic.003G289200.v5.1	1.26703	0.475472
Sobic.007G065800.v5.1	1.2667	1.46211
Sobic.004G181400.v5.1	1.26474	0.607391
Sobic.001G060732.v5.1	1.26442	0.215133
Sobic.004G176550.v5.1	1.26442	0.215133
Sobic.004G289100.v5.1	1.26442	0.353098
Sobic.005G213650.v5.1	1.26442	0.215133
Sobic.008G091500.v5.1	1.26442	0.215133
Sobic.010G264601.v5.1	1.26442	0.353098
Sobic.003G326400.v5.1	1.26319	0.561212
Sobic.003G183201.v5.1	1.26122	0.582195
Sobic.010G260900.v5.1	1.25835	0.937607
Sobic.003G134100.v5.1	1.25741	1.05136
Sobic.007G082100.v5.1	1.25691	0.498639
Sobic.009G205500.v5.1	1.25506	0.611829
Sobic.002G327400.v5.1	1.25347	1.9304
Sobic.001G481600.v5.1	1.2488	0.557906
Sobic.002G202200.v5.1	1.24691	0.212521
Sobic.002G347800.v5.1	1.24691	0.212521
Sobic.007G059150.v5.1	1.24691	0.212521
Sobic.009G193600.v5.1	1.2468	0.758446
Sobic.010G220966.v5.1	1.24644	0.40578
Sobic.007G119000.v5.1	1.24504	0.360083
Sobic.002G417101.v5.1	1.24189	0.485756
Sobic.002G220000.v5.1	1.24177	0.63665
Sobic.003G426400.v5.1	1.24167	1.45862
Sobic.005G053652.v5.1	1.24134	3.20355
Sobic.009G055100.v5.1	1.24047	3.021
Sobic.009G102700.v5.1	1.24009	0.460919
Sobic.006G229500.v5.1	1.23805	0.634689
Sobic.004G283201.v5.1	1.23774	0.68721
Sobic.001G068800.v5.1	1.23426	1.33871
Sobic.006G140200.v5.1	1.23391	1.20598
Sobic.002G340600.v5.1	1.23129	2.38874
Sobic.001G059001.v5.1	1.23045	0.327695
Sobic.003G088200.v5.1	1.22953	0.4029
Sobic.007G109800.v5.1	1.2282	1.11607
Sobic.002G394466.v5.1	1.22788	0.209658
Sobic.007G141001.v5.1	1.22279	1.09673
Sobic.006G177800.v5.1	1.22243	2.87063
Sobic.001G206600.v5.1	1.22161	0.252755
Sobic.010G057633.v5.1	1.22071	2.37097
Sobic.010G088500.v5.1	1.21844	2.31262
Sobic.006G007450.v5.1	1.21796	1.22432
Sobic.009G037100.v5.1	1.21429	0.221007
Sobic.010G097100.v5.1	1.21412	0.418265
Sobic.010G087800.v5.1	1.21152	2.35798
Sobic.001G090550.v5.1	1.21057	0.275056
Sobic.005G077700.v5.1	1.21045	0.260791
Sobic.003G236432.v5.1	1.20945	0.219132
Sobic.003G410000.v5.1	1.20802	0.944051
Sobic.002G011700.v5.1	1.20511	0.706932
Sobic.010G245100.v5.1	1.20225	0.541488
Sobic.009G113500.v5.1	1.20153	3.20549
Sobic.010G116200.v5.1	1.20119	0.789465
Sobic.010G026850.v5.1	1.20083	1.15655
Sobic.003G189100.v5.1	1.20024	0.887285
Sobic.003G061400.v5.1	1.19826	1.86557
Sobic.002G071600.v5.1	1.19781	0.391616
Sobic.002G354400.v5.1	1.1978	0.699895
Sobic.004G129800.v5.1	1.19638	0.595921
Sobic.002G014600.v5.1	1.19594	2.59191
Sobic.003G244275.v5.1	1.19543	0.330751
Sobic.006G248600.v5.1	1.19427	1.0217
Sobic.004G109400.v5.1	1.19116	0.512532
Sobic.003G111200.v5.1	1.19049	1.63373
Sobic.006G045601.v5.1	1.19049	0.366481
Sobic.006G189600.v5.1	1.18905	2.27253
Sobic.001G319800.v5.1	1.18658	0.363603
Sobic.010G146000.v5.1	1.18632	0.976703
Sobic.005G177025.v5.1	1.18392	0.831686
Sobic.001G333700.v5.1	1.1838	0.21671
Sobic.003G101601.v5.1	1.1822	0.567869
Sobic.002G064800.v5.1	1.18117	0.545856
Sobic.008G029400.v5.1	1.1806	2.3652
Sobic.010G229075.v5.1	1.17815	0.325138
Sobic.K021448.v5.1	1.17684	1.01633
Sobic.K021803.v5.1	1.17629	1.31408
Sobic.004G325300.v5.1	1.17544	1.98036
Sobic.003G168510.v5.1	1.17289	0.549578
Sobic.002G217300.v5.1	1.16816	2.86764
Sobic.004G083432.v5.1	1.16626	0.6128
Sobic.001G084200.v5.1	1.166	1.22052
Sobic.003G045450.v5.1	1.16554	1.12059
Sobic.006G005300.v5.1	1.1635	0.385097
Sobic.005G046700.v5.1	1.16281	1.52991
Sobic.001G261478.v5.1	1.16026	0.48176
Sobic.007G165200.v5.1	1.15885	1.47714
Sobic.007G174900.v5.1	1.15687	1.9412
Sobic.010G036401.v5.1	1.15403	1.15729
Sobic.003G377300.v5.1	1.15264	0.503165
Sobic.010G268900.v5.1	1.15047	0.211803
Sobic.001G261593.v5.1	1.14951	0.31579
Sobic.010G037701.v5.1	1.14951	0.31579
Sobic.010G063433.v5.1	1.14951	0.31579
Sobic.001G324700.v5.1	1.14733	1.07567
Sobic.009G228201.v5.1	1.14556	1.37007
Sobic.001G121400.v5.1	1.14498	0.314287
Sobic.007G095850.v5.1	1.14498	0.410382
Sobic.004G057300.v5.1	1.1415	0.297792
Sobic.003G154100.v5.1	1.13716	0.436329
Sobic.002G325800.v5.1	1.13646	0.195587
Sobic.004G203000.v5.1	1.13459	0.327895
Sobic.001G070402.v5.1	1.13248	1.52587
Sobic.003G025666.v5.1	1.13227	0.479663
Sobic.002G003400.v5.1	1.13016	0.489238
Sobic.001G241700.v5.1	1.12949	0.466666
Sobic.001G165500.v5.1	1.12694	0.284096
Sobic.008G005800.v5.1	1.12653	0.711096
Sobic.003G280200.v5.1	1.12573	2.55942
Sobic.009G239950.v5.1	1.12212	0.843619
Sobic.003G224532.v5.1	1.12163	0.413173
Sobic.007G112500.v5.1	1.12162	0.341929
Sobic.003G227000.v5.1	1.12132	3.08611
Sobic.007G159750.v5.1	1.12104	1.08023
Sobic.003G159200.v5.1	1.11901	3.22247
Sobic.010G228750.v5.1	1.11885	0.674096
Sobic.010G182966.v5.1	1.11841	0.323025
Sobic.003G081900.v5.1	1.11733	1.19678
Sobic.003G088400.v5.1	1.11661	4.17038
Sobic.001G137900.v5.1	1.11652	0.78039
Sobic.003G228700.v5.1	1.11634	0.61682
Sobic.004G105001.v5.1	1.11548	0.42556
Sobic.001G394100.v5.1	1.11505	3.38536
Sobic.002G122500.v5.1	1.11312	0.517625
Sobic.006G074300.v5.1	1.11221	2.64842
Sobic.007G141900.v5.1	1.11196	2.98097
Sobic.001G181000.v5.1	1.11124	0.29136
Sobic.002G069025.v5.1	1.11085	0.210761
Sobic.009G236500.v5.1	1.11064	0.742417
Sobic.009G106800.v5.1	1.11056	0.673222
Sobic.002G207000.v5.1	1.10971	1.63718
Sobic.006G061300.v5.1	1.10784	3.13403
Sobic.001G079801.v5.1	1.10692	1.38513
Sobic.007G169250.v5.1	1.10665	0.551154
Sobic.006G117800.v5.1	1.10405	0.575569
Sobic.001G452500.v5.1	1.10362	0.317019
Sobic.008G081100.v5.1	1.10204	1.19705
Sobic.006G089800.v5.1	1.09954	0.281472
Sobic.002G015700.v5.1	1.09923	0.795946
Sobic.008G186900.v5.1	1.09703	3.34476
Sobic.005G053800.v5.1	1.09647	2.69734
Sobic.K021930.v5.1	1.09505	0.514249
Sobic.008G100201.v5.1	1.09407	0.577895
Sobic.008G130800.v5.1	1.09337	1.78902
Sobic.K030201.v5.1	1.09189	0.755007
Sobic.010G017200.v5.1	1.09167	0.44362
Sobic.005G053200.v5.1	1.08988	3.43387
Sobic.002G100200.v5.1	1.08985	1.0992
Sobic.001G374500.v5.1	1.08895	0.580744
Sobic.003G255500.v5.1	1.08844	0.18799
Sobic.007G128000.v5.1	1.08844	0.18799
Sobic.009G029100.v5.1	1.08746	0.276374
Sobic.003G356500.v5.1	1.08471	2.08395
Sobic.003G313200.v5.1	1.08406	0.262246
Sobic.004G040800.v5.1	1.08399	1.53951
Sobic.002G113100.v5.1	1.0837	2.84538
Sobic.001G244650.v5.1	1.08032	0.186693
Sobic.007G140000.v5.1	1.07928	1.76737
Sobic.006G022800.v5.1	1.07496	0.185835
Sobic.008G101850.v5.1	1.07496	0.185835
Sobic.010G233500.v5.1	1.07457	0.273408
Sobic.004G091500.v5.1	1.07255	2.15052
Sobic.001G215100.v5.1	1.07132	2.05005
Sobic.006G221700.v5.1	1.07039	0.270854
Sobic.001G140950.v5.1	1.06978	0.454835
Sobic.001G312350.v5.1	1.06967	0.451529
Sobic.006G024000.v5.1	1.0675	2.48858
Sobic.003G099000.v5.1	1.0667	1.20986
Sobic.006G080200.v5.1	1.0658	0.270516
Sobic.003G172918.v5.1	1.0643	2.07634
Sobic.005G185000.v5.1	1.06319	0.345332
Sobic.001G516400.v5.1	1.0612	0.183622
Sobic.001G112000.v5.1	1.06112	1.00437
Sobic.002G085400.v5.1	1.05907	3.05097
Sobic.006G222650.v5.1	1.05904	1.28936
Sobic.003G029900.v5.1	1.05888	1.35891
Sobic.K022203.v5.1	1.0569	0.287953
Sobic.001G459000.v5.1	1.0569	0.287953
Sobic.001G343832.v5.1	1.05404	0.287037
Sobic.002G301900.v5.1	1.05245	0.777586
Sobic.010G265600.v5.1	1.05065	2.52675
Sobic.003G081300.v5.1	1.04972	0.436692
Sobic.010G040600.v5.1	1.04873	1.2876
Sobic.003G172920.v5.1	1.04802	2.38286
Sobic.009G158200.v5.1	1.04759	0.631197
Sobic.007G003500.v5.1	1.04355	0.861951
Sobic.003G141600.v5.1	1.03973	0.235138
Sobic.008G166800.v5.1	1.03953	0.192331
Sobic.004G167700.v5.1	1.03613	0.321321
Sobic.005G221000.v5.1	1.03466	0.592366
Sobic.003G025400.v5.1	1.03432	2.98383
Sobic.008G035700.v5.1	1.03279	0.179022
Sobic.002G013800.v5.1	1.03279	0.179022
Sobic.004G059200.v5.1	1.03279	0.179022
Sobic.004G264200.v5.1	1.03279	0.179022
Sobic.008G132125.v5.1	1.03171	2.07994
Sobic.001G235100.v5.1	1.02785	1.5199
Sobic.010G242600.v5.1	1.02745	1.41631
Sobic.005G228501.v5.1	1.02435	0.458118
Sobic.009G098150.v5.1	1.023	0.711264
Sobic.001G226600.v5.1	1.02154	1.46603
Sobic.006G142850.v5.1	1.02086	0.190586
Sobic.008G094650.v5.1	1.01924	0.437412
Sobic.004G334501.v5.1	1.01759	0.54148
Sobic.005G115300.v5.1	1.01753	0.388402
Sobic.010G196600.v5.1	1.01546	0.427483
Sobic.K022040.v5.1	1.01263	0.444029
Sobic.009G136700.v5.1	1.01135	2.47615
Sobic.003G011600.v5.1	1.011	0.853921
Sobic.001G200300.v5.1	1.00732	0.643089
Sobic.001G261418.v5.1	1.00511	0.311721
Sobic.K022434.v5.1	1.00511	0.311721
Sobic.008G029600.v5.1	1.00469	0.68893
Sobic.007G179500.v5.1	1.00205	0.282404
Sobic.004G153300.v5.1	1.00122	0.87221
Sobic.003G164800.v5.1	0.99654	0.682588
Sobic.006G205400.v5.1	0.995199	0.284055
Sobic.004G032300.v5.1	0.992598	0.938387
Sobic.007G088700.v5.1	0.992426	0.943781
Sobic.K023534.v5.1	0.990231	0.747049
Sobic.004G184102.v5.1	0.989514	0.71601
Sobic.006G152900.v5.1	0.989431	0.426349
Sobic.007G014200.v5.1	0.98798	0.828188
Sobic.004G313400.v5.1	0.986825	1.46259
Sobic.009G236300.v5.1	0.984687	0.992345
Sobic.002G203250.v5.1	0.98457	0.525856
Sobic.007G154400.v5.1	0.982722	0.25364
Sobic.003G280100.v5.1	0.982232	0.768107
Sobic.009G241400.v5.1	0.98214	0.613332
Sobic.003G337500.v5.1	0.981958	2.14008
Sobic.001G330300.v5.1	0.981928	0.304773
Sobic.003G234101.v5.1	0.979699	1.85936
Sobic.K021542.v5.1	0.979536	0.320409
Sobic.003G146100.v5.1	0.979237	1.14034
Sobic.003G167825.v5.1	0.978864	0.606987
Sobic.002G137150.v5.1	0.977566	0.427286
Sobic.004G081000.v5.1	0.976232	0.282257
Sobic.007G168100.v5.1	0.975125	2.45406
Sobic.005G095680.v5.1	0.975094	0.713536
Sobic.005G195200.v5.1	0.973495	3.13414
Sobic.008G147450.v5.1	0.97325	0.568559
Sobic.004G038850.v5.1	0.97265	0.183451
Sobic.006G174050.v5.1	0.972496	2.53968
Sobic.K021640.v5.1	0.969491	0.574325
Sobic.K021703.v5.1	0.969238	0.370752
Sobic.001G146200.v5.1	0.96773	0.882751
Sobic.004G185100.v5.1	0.965512	0.529212
Sobic.004G304625.v5.1	0.963931	0.182493
Sobic.003G139367.v5.1	0.962262	0.606067
Sobic.005G149025.v5.1	0.96214	0.682707
Sobic.001G301300.v5.1	0.959289	1.50536
Sobic.002G221450.v5.1	0.956931	0.180628
Sobic.002G292500.v5.1	0.95595	0.762758
Sobic.006G107900.v5.1	0.954761	0.632342
Sobic.008G039750.v5.1	0.953805	0.259096
Sobic.003G426300.v5.1	0.953611	1.3717
Sobic.003G114800.v5.1	0.95109	0.242851
Sobic.005G014000.v5.1	0.950922	0.65422
Sobic.008G046300.v5.1	0.950488	0.895964
Sobic.010G114500.v5.1	0.950169	0.180231
Sobic.003G442500.v5.1	0.949461	1.1481
Sobic.004G286301.v5.1	0.946419	0.184969
Sobic.001G187900.v5.1	0.945499	1.25502
Sobic.008G180400.v5.1	0.944918	3.67073
Sobic.010G102050.v5.1	0.942242	0.798732
Sobic.002G003800.v5.1	0.942139	0.929364
Sobic.003G385800.v5.1	0.942004	0.426501
Sobic.006G146700.v5.1	0.941953	0.958869
Sobic.004G338200.v5.1	0.941701	1.29348
Sobic.002G055700.v5.1	0.941698	1.74197
Sobic.002G265600.v5.1	0.937757	0.858423
Sobic.002G190200.v5.1	0.936767	0.471499
Sobic.003G370600.v5.1	0.935984	0.234681
Sobic.003G391700.v5.1	0.935012	0.462396
Sobic.009G103400.v5.1	0.933623	4.17923
Sobic.010G054501.v5.1	0.933286	2.88639
Sobic.003G139600.v5.1	0.932886	0.571395
Sobic.005G087800.v5.1	0.931936	0.688328
Sobic.009G136500.v5.1	0.931489	1.37605
Sobic.004G206500.v5.1	0.9314	1.1851
Sobic.003G089350.v5.1	0.931053	0.323806
Sobic.003G156200.v5.1	0.929884	0.308619
Sobic.008G025000.v5.1	0.927488	0.409883
Sobic.008G098700.v5.1	0.92468	1.91769
Sobic.006G124775.v5.1	0.924259	0.753575
Sobic.007G038366.v5.1	0.923502	0.389525
Sobic.005G110514.v5.1	0.923053	0.405549
Sobic.004G199800.v5.1	0.922541	0.63696
Sobic.005G219500.v5.1	0.922521	0.283243
Sobic.009G187050.v5.1	0.922325	3.00509
Sobic.001G045400.v5.1	0.919617	0.658075
Sobic.004G137400.v5.1	0.91884	0.26742
Sobic.008G065600.v5.1	0.918273	0.513983
Sobic.001G165301.v5.1	0.917107	0.218784
Sobic.001G356400.v5.1	0.916897	0.95923
Sobic.007G045900.v5.1	0.915915	1.39587
Sobic.006G197900.v5.1	0.915388	0.231254
Sobic.005G092500.v5.1	0.91534	0.745933
Sobic.001G524151.v5.1	0.913793	2.47602
Sobic.002G090300.v5.1	0.913137	0.924187
Sobic.004G154100.v5.1	0.912537	0.310744
Sobic.008G041300.v5.1	0.910824	1.53577
Sobic.004G041700.v5.1	0.910653	0.260812
Sobic.002G207100.v5.1	0.906891	0.944438
Sobic.003G290700.v5.1	0.905824	0.215953
Sobic.001G034200.v5.1	0.905447	0.651419
Sobic.006G225550.v5.1	0.903324	0.261842
Sobic.006G224400.v5.1	0.902738	0.759199
Sobic.009G152000.v5.1	0.902629	0.649826
Sobic.008G108000.v5.1	0.90092	0.400375
Sobic.007G198800.v5.1	0.900819	1.81743
Sobic.001G542000.v5.1	0.900067	2.30256
Sobic.003G130400.v5.1	0.89738	0.44574
Sobic.003G146000.v5.1	0.894699	0.882587
Sobic.003G133000.v5.1	0.893766	0.653114
Sobic.004G304475.v5.1	0.893085	0.326256
Sobic.001G258300.v5.1	0.890383	0.815223
Sobic.007G183500.v5.1	0.886002	1.13777
Sobic.003G211400.v5.1	0.884923	0.154406
Sobic.006G190600.v5.1	0.882684	3.07609
Sobic.001G146700.v5.1	0.882164	0.272726
Sobic.006G257400.v5.1	0.881095	0.426955
Sobic.007G159975.v5.1	0.880801	0.377364
Sobic.008G065501.v5.1	0.878589	0.990028
Sobic.003G357400.v5.1	0.877902	0.919651
Sobic.003G097100.v5.1	0.877242	2.23965
Sobic.009G168100.v5.1	0.877049	0.504243
Sobic.003G188100.v5.1	0.876863	0.858357
Sobic.003G375300.v5.1	0.876021	0.447349
Sobic.002G334200.v5.1	0.87546	0.514105
Sobic.004G323300.v5.1	0.875295	0.578131
Sobic.006G163200.v5.1	0.87137	0.419668
Sobic.008G000080.v5.1	0.8696	0.773619
Sobic.007G188701.v5.1	0.866129	1.63539
Sobic.001G046600.v5.1	0.865767	2.95698
Sobic.001G428600.v5.1	0.864963	0.276714
Sobic.002G046000.v5.1	0.864537	0.272355
Sobic.003G390900.v5.1	0.863938	0.200855
Sobic.010G016500.v5.1	0.863503	0.818212
Sobic.006G074200.v5.1	0.863111	2.12517
Sobic.006G076900.v5.1	0.862005	2.43405
Sobic.002G265800.v5.1	0.861045	0.694857
Sobic.005G206602.v5.1	0.860685	1.88664
Sobic.007G120000.v5.1	0.858913	0.832946
Sobic.007G017100.v5.1	0.85865	1.9938
Sobic.002G184200.v5.1	0.858015	0.526836
Sobic.002G055600.v5.1	0.855961	1.11172
Sobic.010G162000.v5.1	0.855441	1.13325
Sobic.008G176200.v5.1	0.854395	0.262232
Sobic.001G181900.v5.1	0.854215	0.801291
Sobic.008G020750.v5.1	0.854093	0.348409
Sobic.010G131200.v5.1	0.852858	1.19766
Sobic.009G040175.v5.1	0.852756	1.35666
Sobic.005G077633.v5.1	0.851204	1.27755
Sobic.003G377100.v5.1	0.850459	0.537171
Sobic.001G099300.v5.1	0.850275	2.14717
Sobic.007G145500.v5.1	0.850043	0.850528
Sobic.001G337500.v5.1	0.84981	0.503143
Sobic.009G214700.v5.1	0.84922	0.520398
Sobic.001G419000.v5.1	0.847997	0.20835
Sobic.006G009800.v5.1	0.847997	0.209921
Sobic.009G215700.v5.1	0.846565	0.535599
Sobic.008G124100.v5.1	0.842808	1.91967
Sobic.008G187700.v5.1	0.842418	1.75365
Sobic.001G096833.v5.1	0.841488	0.841837
Sobic.001G521600.v5.1	0.840644	0.248839
Sobic.006G253300.v5.1	0.840644	0.248839
Sobic.003G413400.v5.1	0.840644	0.248839
Sobic.008G010900.v5.1	0.840609	1.51791
Sobic.005G037300.v5.1	0.840252	0.925558
Sobic.004G148600.v5.1	0.840093	2.42339
Sobic.006G252600.v5.1	0.837222	0.811486
Sobic.005G041100.v5.1	0.836828	0.794449
Sobic.001G370000.v5.1	0.836247	4.44536
Sobic.006G236600.v5.1	0.835663	2.30243
Sobic.009G258700.v5.1	0.833815	0.548178
Sobic.008G000201.v5.1	0.833689	1.09564
Sobic.008G015000.v5.1	0.833275	0.268734
Sobic.009G112700.v5.1	0.8328	0.25181
Sobic.006G202600.v5.1	0.832446	0.419817
Sobic.003G399101.v5.1	0.832356	0.159204
Sobic.005G222400.v5.1	0.832124	2.51457
Sobic.006G162566.v5.1	0.832028	0.423232
Sobic.004G087366.v5.1	0.829526	0.568823
Sobic.008G173501.v5.1	0.829226	1.35317
Sobic.001G218300.v5.1	0.826619	0.347519
Sobic.006G022000.v5.1	0.82552	0.406729
Sobic.006G005600.v5.1	0.825172	1.33315
Sobic.006G207100.v5.1	0.821889	0.447788
Sobic.009G170800.v5.1	0.81998	1.34644
Sobic.002G102000.v5.1	0.819316	0.301689
Sobic.010G089600.v5.1	0.819295	0.423262
Sobic.008G139500.v5.1	0.818602	1.94675
Sobic.009G116500.v5.1	0.817136	0.183235
Sobic.006G273116.v5.1	0.815691	2.60332
Sobic.010G252100.v5.1	0.813726	0.92407
Sobic.004G148900.v5.1	0.811784	3.27392
Sobic.007G151300.v5.1	0.809514	0.552268
Sobic.006G110500.v5.1	0.809115	0.251183
Sobic.003G253700.v5.1	0.808698	1.31275
Sobic.010G218900.v5.1	0.808271	0.209742
Sobic.004G322500.v5.1	0.804947	0.289831
Sobic.006G039700.v5.1	0.804808	0.249485
Sobic.010G255400.v5.1	0.804565	1.45131
Sobic.009G105500.v5.1	0.803518	0.934745
Sobic.002G385500.v5.1	0.803308	0.155029
Sobic.010G018300.v5.1	0.802556	1.27055
Sobic.002G254800.v5.1	0.801433	1.86332
Sobic.002G309300.v5.1	0.801356	0.208937
Sobic.003G152100.v5.1	0.799028	0.461247
Sobic.009G110400.v5.1	0.797822	0.999788
Sobic.001G401100.v5.1	0.794916	0.807643
Sobic.001G348500.v5.1	0.794733	0.224582
Sobic.001G465600.v5.1	0.794609	0.830612
Sobic.002G044600.v5.1	0.794251	0.264276
Sobic.005G131400.v5.1	0.793322	0.557123
Sobic.002G109500.v5.1	0.792349	0.804671
Sobic.008G049000.v5.1	0.789701	2.62827
Sobic.009G051900.v5.1	0.789124	0.743256
Sobic.002G232500.v5.1	0.788667	1.85057
Sobic.010G115450.v5.1	0.787486	0.389769
Sobic.010G175800.v5.1	0.786851	1.20526
Sobic.007G083200.v5.1	0.786361	0.33172
Sobic.003G172906.v5.1	0.786352	1.15206
Sobic.007G100700.v5.1	0.784855	0.464673
Sobic.005G207800.v5.1	0.783333	2.65408
Sobic.001G535601.v5.1	0.783164	0.659608
Sobic.003G247100.v5.1	0.782468	2.87226
Sobic.010G262950.v5.1	0.782409	0.186658
Sobic.003G363200.v5.1	0.781937	1.41809
Sobic.001G521400.v5.1	0.78099	0.80937
Sobic.001G084400.v5.1	0.779338	1.48783
Sobic.002G095600.v5.1	0.778892	0.766439
Sobic.006G098400.v5.1	0.777947	2.77188
Sobic.003G241900.v5.1	0.776249	0.827895
Sobic.006G228876.v5.1	0.776091	1.00632
Sobic.001G101400.v5.1	0.776056	0.260979
Sobic.008G100950.v5.1	0.775326	0.513169
Sobic.006G062466.v5.1	0.773482	0.267435
Sobic.004G231350.v5.1	0.773035	0.37472
Sobic.003G358150.v5.1	0.772812	0.446628
Sobic.010G176700.v5.1	0.772612	1.93227
Sobic.002G141375.v5.1	0.771353	0.238898
Sobic.005G209550.v5.1	0.771019	0.325687
Sobic.005G018500.v5.1	0.770775	1.13336
Sobic.008G160300.v5.1	0.770156	1.70278
Sobic.003G105800.v5.1	0.767894	2.61042
Sobic.006G177700.v5.1	0.767016	3.10927
Sobic.002G381500.v5.1	0.763595	0.655606
Sobic.004G026600.v5.1	0.762439	1.44476
Sobic.009G161800.v5.1	0.760174	0.836023
Sobic.010G247600.v5.1	0.759728	0.240627
Sobic.010G251501.v5.1	0.758182	0.224891
Sobic.002G337100.v5.1	0.758105	0.633788
Sobic.010G124133.v5.1	0.757421	1.54342
Sobic.001G423900.v5.1	0.756484	0.151145
Sobic.001G363700.v5.1	0.754781	2.61192
Sobic.004G277900.v5.1	0.754575	0.360725
Sobic.008G155000.v5.1	0.753565	0.538246
Sobic.001G294500.v5.1	0.75336	1.11966
Sobic.002G300201.v5.1	0.753357	0.409423
Sobic.001G239300.v5.1	0.752107	0.820952
Sobic.009G182900.v5.1	0.750501	0.207896
Sobic.010G104000.v5.1	0.75041	0.938533
Sobic.005G182100.v5.1	0.749022	0.389954
Sobic.006G007100.v5.1	0.748791	0.601083
Sobic.003G184600.v5.1	0.748662	1.66327
Sobic.010G039401.v5.1	0.748477	1.02525
Sobic.006G175500.v5.1	0.747528	1.60309
Sobic.005G016900.v5.1	0.74655	1.23095
Sobic.007G120351.v5.1	0.746466	0.432878
Sobic.001G311200.v5.1	0.744651	0.378689
Sobic.001G268550.v5.1	0.743819	0.130038
Sobic.001G432750.v5.1	0.743819	0.130038
Sobic.005G223000.v5.1	0.743819	0.130038
Sobic.006G224600.v5.1	0.742622	0.332623
Sobic.006G026900.v5.1	0.742099	1.34637
Sobic.002G178000.v5.1	0.741944	1.25879
Sobic.009G030600.v5.1	0.741865	1.62913
Sobic.004G230800.v5.1	0.741117	0.518491
Sobic.005G101900.v5.1	0.740144	1.91701
Sobic.004G175400.v5.1	0.740082	0.360956
Sobic.005G052500.v5.1	0.739801	3.45039
Sobic.005G017700.v5.1	0.739698	0.398467
Sobic.003G067400.v5.1	0.737797	0.440529
Sobic.008G088882.v5.1	0.736966	0.195202
Sobic.009G076550.v5.1	0.734367	0.208318
Sobic.004G263100.v5.1	0.734069	0.826381
Sobic.004G336800.v5.1	0.733761	1.20341
Sobic.008G059500.v5.1	0.732554	1.27927
Sobic.004G251600.v5.1	0.731387	1.01164
Sobic.008G134500.v5.1	0.731198	0.738289
Sobic.001G137050.v5.1	0.730921	0.83463
Sobic.002G183100.v5.1	0.730079	0.127629
Sobic.005G220300.v5.1	0.730079	0.127629
Sobic.006G235650.v5.1	0.730079	0.127629
Sobic.007G015400.v5.1	0.729489	0.252151
Sobic.010G064200.v5.1	0.729483	1.32875
Sobic.001G139200.v5.1	0.725284	0.416619
Sobic.005G209200.v5.1	0.724096	0.206714
Sobic.007G099883.v5.1	0.721503	0.456587
Sobic.002G375000.v5.1	0.721241	0.642519
Sobic.005G008700.v5.1	0.720106	0.560694
Sobic.003G367000.v5.1	0.719108	0.551612
Sobic.003G264500.v5.1	0.71743	1.45241
Sobic.004G300300.v5.1	0.717036	0.513522
Sobic.003G097200.v5.1	0.716585	1.47597
Sobic.002G131100.v5.1	0.715192	1.4921
Sobic.005G230100.v5.1	0.714246	0.207621
Sobic.004G219800.v5.1	0.713955	1.0471
Sobic.003G263300.v5.1	0.710965	2.05134
Sobic.006G248450.v5.1	0.709814	0.253183
Sobic.001G137200.v5.1	0.70925	1.35386
Sobic.010G030500.v5.1	0.708911	0.910329
Sobic.001G273650.v5.1	0.708621	0.231165
Sobic.001G469300.v5.1	0.70524	0.255295
Sobic.008G185132.v5.1	0.705056	0.136187
Sobic.003G149900.v5.1	0.704975	0.230607
Sobic.009G014700.v5.1	0.704622	0.873392
Sobic.009G245200.v5.1	0.704492	0.294759
Sobic.005G209600.v5.1	0.704174	1.19453
Sobic.010G065002.v5.1	0.703707	0.595877
Sobic.007G144700.v5.1	0.703636	0.887541
Sobic.001G492000.v5.1	0.703383	0.285589
Sobic.001G236900.v5.1	0.702526	0.550072
Sobic.006G030700.v5.1	0.702378	1.60574
Sobic.009G181600.v5.1	0.702304	0.332048
Sobic.001G520500.v5.1	0.702171	1.81103
Sobic.002G224500.v5.1	0.70151	2.61786
Sobic.K010944.v5.1	0.700222	0.473825
Sobic.009G191801.v5.1	0.700081	0.715413
Sobic.001G303750.v5.1	0.699925	0.638971
Sobic.003G033800.v5.1	0.698246	0.95508
Sobic.001G410950.v5.1	0.697764	0.455849
Sobic.002G116700.v5.1	0.696842	0.277592
Sobic.K029400.v5.1	0.696198	0.339011
Sobic.007G021300.v5.1	0.695454	2.54042
Sobic.002G406900.v5.1	0.695067	0.231247
Sobic.006G225750.v5.1	0.694623	0.177047
Sobic.007G175050.v5.1	0.693419	0.451389
Sobic.K030501.v5.1	0.692724	0.394839
Sobic.007G085500.v5.1	0.691605	0.200626
Sobic.001G519400.v5.1	0.691493	2.35111
Sobic.002G004401.v5.1	0.69105	0.23041
Sobic.002G324900.v5.1	0.690945	1.13238
Sobic.001G343766.v5.1	0.689533	0.429967
Sobic.009G087421.v5.1	0.688756	1.06877
Sobic.002G319600.v5.1	0.688512	0.130064
Sobic.002G208301.v5.1	0.68834	0.167836
Sobic.005G121300.v5.1	0.687676	0.120163
Sobic.006G081700.v5.1	0.68737	0.400854
Sobic.006G132900.v5.1	0.686372	0.843385
Sobic.001G243600.v5.1	0.686253	0.411091
Sobic.007G082000.v5.1	0.68552	2.16663
Sobic.002G147466.v5.1	0.685038	0.727492
Sobic.001G319500.v5.1	0.682683	0.993634
Sobic.004G163350.v5.1	0.682655	0.725729
Sobic.010G113100.v5.1	0.681774	1.89468
Sobic.006G254000.v5.1	0.680466	1.83308
Sobic.002G062300.v5.1	0.680269	1.07688
Sobic.009G248500.v5.1	0.680206	0.266697
Sobic.004G098200.v5.1	0.677356	0.195265
Sobic.006G274366.v5.1	0.676443	0.206241
Sobic.009G107600.v5.1	0.676141	0.294026
Sobic.002G017202.v5.1	0.676072	0.409773
Sobic.010G250300.v5.1	0.675231	0.200678
Sobic.002G109400.v5.1	0.674464	2.14548
Sobic.003G140400.v5.1	0.674148	0.561003
Sobic.K021834.v5.1	0.673936	0.169568
Sobic.K021838.v5.1	0.673936	0.117734
Sobic.002G374500.v5.1	0.673115	0.144233
Sobic.003G291200.v5.1	0.672422	1.81334
Sobic.002G406300.v5.1	0.671328	3.57372
Sobic.010G037901.v5.1	0.671283	0.646711
Sobic.007G048800.v5.1	0.670354	0.1171
Sobic.003G010100.v5.1	0.670089	0.425753
Sobic.001G476000.v5.1	0.669851	0.117012
Sobic.002G321700.v5.1	0.669851	0.117012
Sobic.004G037432.v5.1	0.669851	0.117012
Sobic.004G309100.v5.1	0.669851	0.117012
Sobic.005G038800.v5.1	0.669851	0.117012
Sobic.005G094200.v5.1	0.669851	0.117012
Sobic.006G163066.v5.1	0.669851	0.117012
Sobic.007G055300.v5.1	0.669851	0.117012
Sobic.009G017300.v5.1	0.669851	0.117012
Sobic.009G104600.v5.1	0.669851	0.117012
Sobic.002G230301.v5.1	0.669731	1.01053
Sobic.005G131450.v5.1	0.66897	1.37249
Sobic.006G031600.v5.1	0.668472	0.30825
Sobic.006G096800.v5.1	0.666501	2.36819
Sobic.001G062500.v5.1	0.666447	1.32436
Sobic.001G157000.v5.1	0.665667	0.198986
Sobic.003G390500.v5.1	0.665108	0.273273
Sobic.005G035950.v5.1	0.664087	0.382042
Sobic.004G047900.v5.1	0.664052	0.778491
Sobic.004G196600.v5.1	0.662531	0.115715
Sobic.009G111200.v5.1	0.661584	1.27712
Sobic.010G214700.v5.1	0.659819	1.52383
Sobic.003G020200.v5.1	0.6588	0.741954
Sobic.003G193000.v5.1	0.658477	3.37723
Sobic.006G039600.v5.1	0.657112	0.927314
Sobic.002G125300.v5.1	0.65638	1.40108
Sobic.003G366700.v5.1	0.656231	1.4814
Sobic.001G063000.v5.1	0.656073	0.712763
Sobic.002G282800.v5.1	0.656046	0.114566
Sobic.001G520050.v5.1	0.656046	0.114566
Sobic.002G380800.v5.1	0.656046	0.114566
Sobic.003G125851.v5.1	0.656046	0.114566
Sobic.003G386350.v5.1	0.656046	0.114566
Sobic.006G075400.v5.1	0.656046	0.114566
Sobic.006G169100.v5.1	0.656046	0.114566
Sobic.008G049225.v5.1	0.656046	0.114566
Sobic.010G208750.v5.1	0.656046	0.114566
Sobic.004G327000.v5.1	0.655352	0.618355
Sobic.009G151600.v5.1	0.654526	0.381967
Sobic.003G111500.v5.1	0.654206	0.701059
Sobic.006G199100.v5.1	0.6535	0.771709
Sobic.001G162700.v5.1	0.652152	0.789179
Sobic.004G160600.v5.1	0.652077	0.162752
Sobic.009G169000.v5.1	0.65166	0.267871
Sobic.007G165400.v5.1	0.651644	0.284478
Sobic.004G189500.v5.1	0.650264	0.84604
Sobic.010G134700.v5.1	0.649916	1.71906
Sobic.006G112000.v5.1	0.649797	0.17207
Sobic.002G058200.v5.1	0.648657	0.28778
Sobic.K021449.v5.1	0.647084	0.368087
Sobic.006G253801.v5.1	0.644772	0.160608
Sobic.006G079400.v5.1	0.644772	0.160608
Sobic.005G037850.v5.1	0.643856	0.180288
Sobic.006G234800.v5.1	0.643029	0.363263
Sobic.005G031800.v5.1	0.642509	0.612705
Sobic.006G157450.v5.1	0.642412	0.292772
Sobic.002G405750.v5.1	0.640955	0.203905
Sobic.002G029600.v5.1	0.640516	0.568032
Sobic.003G205900.v5.1	0.640175	1.00795
Sobic.002G303950.v5.1	0.639759	0.438031
Sobic.004G092200.v5.1	0.638796	0.1766
Sobic.006G223800.v5.1	0.638651	2.31676
Sobic.003G129200.v5.1	0.63795	0.415492
Sobic.001G223551.v5.1	0.637945	0.565046
Sobic.006G150100.v5.1	0.637372	2.35542
Sobic.004G103400.v5.1	0.636566	0.970346
Sobic.003G172914.v5.1	0.635182	0.300413
Sobic.008G125300.v5.1	0.634909	0.767841
Sobic.006G076500.v5.1	0.634206	0.177827
Sobic.003G326100.v5.1	0.631496	1.0444
Sobic.004G181200.v5.1	0.631446	0.609638
Sobic.010G006900.v5.1	0.629966	0.178269
Sobic.010G117900.v5.1	0.629942	1.68837
Sobic.010G267100.v5.1	0.629401	0.475101
Sobic.005G133750.v5.1	0.629212	0.275677
Sobic.005G136900.v5.1	0.627415	1.59102
Sobic.008G139300.v5.1	0.627402	0.349693
Sobic.007G156800.v5.1	0.626696	0.173898
Sobic.002G199800.v5.1	0.626346	0.155013
Sobic.005G172800.v5.1	0.625369	0.42358
Sobic.K021847.v5.1	0.625264	0.319879
Sobic.007G158200.v5.1	0.624118	1.05422
Sobic.002G347750.v5.1	0.623223	0.333106
Sobic.003G384301.v5.1	0.622859	0.134719
Sobic.002G084200.v5.1	0.622633	0.153967
Sobic.009G011300.v5.1	0.622633	0.153967
Sobic.005G148500.v5.1	0.622427	0.653282
Sobic.005G049800.v5.1	0.622386	0.166627
Sobic.003G036700.v5.1	0.622133	1.17858
Sobic.002G074400.v5.1	0.621352	0.404765
Sobic.003G276000.v5.1	0.620556	0.495128
Sobic.006G054900.v5.1	0.618652	1.2752
Sobic.010G007700.v5.1	0.617956	2.58064
Sobic.010G276100.v5.1	0.617629	0.192233
Sobic.009G088562.v5.1	0.617335	0.219652
Sobic.008G158266.v5.1	0.615468	0.409242
Sobic.005G084600.v5.1	0.613667	3.04903
Sobic.001G393500.v5.1	0.613079	2.66129
Sobic.009G131701.v5.1	0.611102	0.606018
Sobic.003G367200.v5.1	0.610985	0.201513
Sobic.008G017600.v5.1	0.610094	0.668953
Sobic.010G150900.v5.1	0.609099	0.417044
Sobic.003G209500.v5.1	0.607124	0.256715
Sobic.001G404400.v5.1	0.606168	0.302377
Sobic.001G080450.v5.1	0.605867	0.880065
Sobic.002G327201.v5.1	0.60515	0.543842
Sobic.002G260000.v5.1	0.605024	1.95168
Sobic.003G323800.v5.1	0.60478	0.175911
Sobic.003G445700.v5.1	0.602966	0.739918
Sobic.001G353700.v5.1	0.602642	2.63787
Sobic.009G245625.v5.1	0.600171	0.509051
Sobic.003G194900.v5.1	0.599628	0.351843
Sobic.004G203633.v5.1	0.599062	0.30451
Sobic.K021522.v5.1	0.597902	0.283951
Sobic.004G000700.v5.1	0.597853	1.00165
Sobic.009G126800.v5.1	0.597681	1.70363
Sobic.009G063700.v5.1	0.596841	0.476169
Sobic.004G276600.v5.1	0.595133	0.242419
Sobic.005G017802.v5.1	0.595133	0.988503
Sobic.005G186500.v5.1	0.592926	2.24975
Sobic.009G171600.v5.1	0.591892	1.37501
Sobic.001G352683.v5.1	0.591882	0.109886
Sobic.004G229400.v5.1	0.589963	0.173959
Sobic.005G195100.v5.1	0.589262	4.22711
Sobic.007G102400.v5.1	0.588629	0.144343
Sobic.010G196000.v5.1	0.588291	0.394865
Sobic.005G027920.v5.1	0.588016	0.334874
Sobic.007G165000.v5.1	0.587815	0.433339
Sobic.010G171300.v5.1	0.58753	2.59043
Sobic.002G365301.v5.1	0.587254	0.235785
Sobic.001G353000.v5.1	0.586928	1.78123
Sobic.006G163033.v5.1	0.585583	0.310336
Sobic.001G242300.v5.1	0.585374	1.89131
Sobic.001G409400.v5.1	0.58507	0.581547
Sobic.001G535650.v5.1	0.584963	0.165395
Sobic.001G195200.v5.1	0.584538	0.696357
Sobic.005G194632.v5.1	0.584495	0.499789
Sobic.005G144000.v5.1	0.58196	0.151742
Sobic.005G099100.v5.1	0.581548	0.114914
Sobic.001G287000.v5.1	0.581402	2.35202
Sobic.K031101.v5.1	0.581131	0.147536
Sobic.010G098100.v5.1	0.580813	0.24094
Sobic.002G375950.v5.1	0.580407	0.364002
Sobic.001G483500.v5.1	0.580097	0.281349
Sobic.002G328300.v5.1	0.580037	0.942851
Sobic.001G392700.v5.1	0.579404	0.789005
Sobic.010G143400.v5.1	0.578846	0.698809
Sobic.K021747.v5.1	0.577767	0.162437
Sobic.008G114600.v5.1	0.5769	0.698479
Sobic.007G162901.v5.1	0.574951	0.149555
Sobic.005G079025.v5.1	0.574286	0.235491
Sobic.010G075600.v5.1	0.573838	0.923653
Sobic.001G037275.v5.1	0.57277	0.359274
Sobic.010G021000.v5.1	0.572589	1.27946
Sobic.K021529.v5.1	0.572472	0.400682
Sobic.006G128500.v5.1	0.572335	0.364392
Sobic.003G268800.v5.1	0.571877	0.61776
Sobic.008G054200.v5.1	0.571581	0.392268
Sobic.010G153000.v5.1	0.571556	3.05151
Sobic.009G201500.v5.1	0.57141	1.53084
Sobic.009G111800.v5.1	0.570616	0.970802
Sobic.001G523000.v5.1	0.570336	1.15592
Sobic.006G257500.v5.1	0.570123	0.518382
Sobic.007G021200.v5.1	0.570051	0.799505
Sobic.005G047800.v5.1	0.568684	0.4866
Sobic.002G078200.v5.1	0.567808	0.182255
Sobic.003G184666.v5.1	0.567791	1.01913
Sobic.002G243400.v5.1	0.566945	0.380663
Sobic.007G104201.v5.1	0.56649	0.137868
Sobic.002G266400.v5.1	0.566073	0.177229
Sobic.006G234200.v5.1	0.56388	0.600753
Sobic.006G020600.v5.1	0.563813	0.105522
Sobic.002G305600.v5.1	0.563645	0.806891
Sobic.001G513200.v5.1	0.563237	0.380109
Sobic.004G212800.v5.1	0.563156	1.85428
Sobic.001G353400.v5.1	0.561394	3.70948
Sobic.008G095200.v5.1	0.561392	1.24719
Sobic.001G220200.v5.1	0.5603	0.119373
Sobic.007G054700.v5.1	0.560216	0.329722
Sobic.007G040400.v5.1	0.559034	0.135805
Sobic.009G243000.v5.1	0.558508	0.402302
Sobic.001G188500.v5.1	0.558438	0.251886
Sobic.001G190900.v5.1	0.557859	0.896342
Sobic.008G011700.v5.1	0.55779	0.285949
Sobic.001G381000.v5.1	0.55739	0.226371
Sobic.004G125300.v5.1	0.557271	0.135283
Sobic.009G098300.v5.1	0.556916	1.50712
Sobic.K021735.v5.1	0.556752	0.297358
Sobic.006G174725.v5.1	0.556265	0.32946
Sobic.003G436800.v5.1	0.556249	1.28511
Sobic.009G000100.v5.1	0.556103	4.60611
Sobic.006G157600.v5.1	0.555239	2.36948
Sobic.003G272800.v5.1	0.554347	0.28915
Sobic.001G019100.v5.1	0.554102	0.0964136
Sobic.008G034900.v5.1	0.554102	0.0964136
Sobic.008G042566.v5.1	0.553928	0.608642
Sobic.008G189500.v5.1	0.553105	1.17695
Sobic.010G098700.v5.1	0.552838	0.866336
Sobic.005G182500.v5.1	0.552146	1.48586
Sobic.K021701.v5.1	0.552041	0.797497
Sobic.003G260000.v5.1	0.550411	2.30593
Sobic.002G245300.v5.1	0.549377	0.715228
Sobic.009G135400.v5.1	0.54919	0.464185
Sobic.006G255400.v5.1	0.549091	0.51365
Sobic.005G075600.v5.1	0.549075	0.966542
Sobic.001G300500.v5.1	0.549038	1.54176
Sobic.008G098500.v5.1	0.548389	0.847002
Sobic.010G088200.v5.1	0.54809	0.701099
Sobic.003G371000.v5.1	0.547839	0.549152
Sobic.004G116300.v5.1	0.547499	1.30682
Sobic.003G017900.v5.1	0.54698	0.227288
Sobic.001G509100.v5.1	0.54666	0.357033
Sobic.010G151200.v5.1	0.546353	1.23796
Sobic.005G171100.v5.1	0.54633	0.234588
Sobic.004G007400.v5.1	0.546035	1.8523
Sobic.005G188000.v5.1	0.545885	0.18313
Sobic.001G171800.v5.1	0.545752	1.86961
Sobic.002G344700.v5.1	0.544611	2.18876
Sobic.001G276400.v5.1	0.544292	1.72087
Sobic.006G249200.v5.1	0.544023	2.80223
Sobic.003G028000.v5.1	0.543705	0.314147
Sobic.004G065800.v5.1	0.542568	0.580337
Sobic.001G480700.v5.1	0.542399	1.12193
Sobic.007G104300.v5.1	0.54127	0.225812
Sobic.009G073500.v5.1	0.540704	0.799956
Sobic.003G425900.v5.1	0.539733	0.1526
Sobic.K022632.v5.1	0.539683	0.397917
Sobic.003G371900.v5.1	0.539639	0.167095
Sobic.001G460300.v5.1	0.537873	2.3098
Sobic.005G128000.v5.1	0.537827	0.292772
Sobic.009G200300.v5.1	0.537714	1.16881
Sobic.009G068400.v5.1	0.537647	0.56991
Sobic.002G417700.v5.1	0.537138	0.829798
Sobic.002G014500.v5.1	0.535925	0.156872
Sobic.006G274933.v5.1	0.535567	0.28874
Sobic.006G102300.v5.1	0.535543	0.258478
Sobic.001G226800.v5.1	0.535455	0.125304
Sobic.001G461500.v5.1	0.53409	0.25183
Sobic.005G063300.v5.1	0.533494	1.93703
Sobic.009G061601.v5.1	0.532975	0.247029
Sobic.003G287500.v5.1	0.531956	3.81085
Sobic.005G178550.v5.1	0.531888	0.221797
Sobic.003G068300.v5.1	0.531701	0.716763
Sobic.003G172400.v5.1	0.531358	0.1772
Sobic.005G107900.v5.1	0.530328	0.788828
Sobic.010G226500.v5.1	0.529337	0.457634
Sobic.008G019300.v5.1	0.527208	2.19029
Sobic.002G172000.v5.1	0.527118	1.16409
Sobic.010G205050.v5.1	0.527034	0.19496
Sobic.001G260800.v5.1	0.526639	1.15784
Sobic.003G362800.v5.1	0.525169	0.417758
Sobic.002G423600.v5.1	0.524899	1.46644
Sobic.001G383000.v5.1	0.524791	0.799417
Sobic.006G019801.v5.1	0.524495	0.789893
Sobic.003G074801.v5.1	0.523995	1.86474
Sobic.003G143100.v5.1	0.523717	0.267915
Sobic.008G105300.v5.1	0.523579	1.69402
Sobic.001G397400.v5.1	0.523489	2.42549
Sobic.001G249100.v5.1	0.523475	0.546857
Sobic.006G095550.v5.1	0.522606	0.12229
Sobic.001G125100.v5.1	0.522589	0.595032
Sobic.006G020400.v5.1	0.522566	0.125898
Sobic.006G191000.v5.1	0.522486	1.17028
Sobic.006G149600.v5.1	0.520954	1.35857
Sobic.004G220200.v5.1	0.518176	0.977313
Sobic.010G234600.v5.1	0.516823	0.763421
Sobic.001G027800.v5.1	0.514413	1.12548
Sobic.004G128100.v5.1	0.513571	0.989819
Sobic.004G189400.v5.1	0.513366	1.30429
Sobic.007G074400.v5.1	0.513176	0.665665
Sobic.001G500200.v5.1	0.512931	1.85164
Sobic.002G124832.v5.1	0.512892	0.441434
Sobic.002G247300.v5.1	0.509522	0.517795
Sobic.002G419550.v5.1	0.509322	0.365252
Sobic.008G076100.v5.1	0.50882	0.21714
Sobic.008G183900.v5.1	0.50783	0.307254
Sobic.010G203600.v5.1	0.50735	0.752301
Sobic.003G045650.v5.1	0.506865	0.182368
Sobic.003G370800.v5.1	0.506249	0.441837
Sobic.008G030700.v5.1	0.505936	1.69745
Sobic.004G307000.v5.1	0.505497	0.180119
Sobic.003G106300.v5.1	0.504792	0.287726
Sobic.006G227100.v5.1	0.503858	0.248972
Sobic.K022106.v5.1	0.503637	0.960675
Sobic.K021537.v5.1	0.503425	0.304444
Sobic.007G074200.v5.1	0.502961	0.850074
Sobic.010G180200.v5.1	0.501736	0.335627
Sobic.005G042900.v5.1	0.501722	0.160863
Sobic.009G203600.v5.1	0.50125	2.45014
Sobic.002G119900.v5.1	0.500441	0.377572
Sobic.008G079300.v5.1	0.499988	1.82664
Sobic.001G372301.v5.1	0.498454	0.0864652
Sobic.001G441351.v5.1	0.498454	0.0864652
Sobic.002G238600.v5.1	0.498454	0.0864652
Sobic.008G089800.v5.1	0.498454	0.0864652
Sobic.K021427.v5.1	0.497958	0.0863767
Sobic.002G166800.v5.1	0.497958	0.0863767
Sobic.001G437701.v5.1	0.496251	0.248974
Sobic.003G337800.v5.1	0.496222	0.267479
Sobic.001G444900.v5.1	0.495908	0.479342
Sobic.008G029200.v5.1	0.495366	0.398277
Sobic.002G314000.v5.1	0.495111	0.186429
Sobic.K021530.v5.1	0.49228	0.0853612
Sobic.010G046200.v5.1	0.492114	0.20926
Sobic.005G016600.v5.1	0.491919	0.298715
Sobic.003G025300.v5.1	0.491862	0.925242
Sobic.002G369400.v5.1	0.491537	0.708605
Sobic.002G013966.v5.1	0.491365	0.316205
Sobic.008G176666.v5.1	0.491191	0.157625
Sobic.004G126100.v5.1	0.490405	0.597758
Sobic.007G089101.v5.1	0.489763	0.153955
Sobic.003G338275.v5.1	0.488911	0.450406
Sobic.008G130700.v5.1	0.488896	1.78975
Sobic.K021547.v5.1	0.488425	0.143215
Sobic.002G400300.v5.1	0.487943	0.68769
Sobic.010G104600.v5.1	0.487691	0.221106
Sobic.002G075000.v5.1	0.48747	0.22429
Sobic.004G101400.v5.1	0.487114	1.23018
Sobic.003G332300.v5.1	0.486902	0.296759
Sobic.005G025400.v5.1	0.485427	0.0841356
Sobic.K021647.v5.1	0.485427	0.0841356
Sobic.009G145600.v5.1	0.485427	0.0841356
Sobic.001G122700.v5.1	0.485427	0.0841356
Sobic.002G205800.v5.1	0.485427	0.0841356
Sobic.003G185800.v5.1	0.485427	0.0841356
Sobic.005G114700.v5.1	0.485427	0.0841356
Sobic.006G113400.v5.1	0.485427	0.0841356
Sobic.007G070700.v5.1	0.485427	0.0841356
Sobic.009G073700.v5.1	0.485427	0.0841356
Sobic.005G116500.v5.1	0.485404	2.80184
Sobic.001G263300.v5.1	0.484798	0.102752
Sobic.002G144900.v5.1	0.484359	0.189078
Sobic.003G230900.v5.1	0.483558	1.65835
Sobic.004G108501.v5.1	0.483287	0.423417
Sobic.009G036000.v5.1	0.48192	1.49905
Sobic.002G340500.v5.1	0.481489	0.257599
Sobic.001G318500.v5.1	0.481415	0.916203
Sobic.008G146201.v5.1	0.480659	1.78337
Sobic.001G075900.v5.1	0.480219	0.417069
Sobic.002G321000.v5.1	0.479647	0.12249
Sobic.007G031550.v5.1	0.479647	0.135074
Sobic.005G018200.v5.1	0.479523	0.706315
Sobic.K016705.v5.1	0.479168	0.0830163
Sobic.K021409.v5.1	0.479168	0.0830163
Sobic.001G121800.v5.1	0.479168	0.0830163
Sobic.001G472400.v5.1	0.479168	0.0830163
Sobic.002G189500.v5.1	0.479168	0.0830163
Sobic.002G359200.v5.1	0.479168	0.0830163
Sobic.002G407350.v5.1	0.479168	0.0830163
Sobic.002G411000.v5.1	0.479168	0.0830163
Sobic.003G397050.v5.1	0.479168	0.0830163
Sobic.005G169300.v5.1	0.479168	0.0830163
Sobic.005G194400.v5.1	0.479168	0.0830163
Sobic.010G132400.v5.1	0.478793	0.764928
Sobic.009G180400.v5.1	0.47854	0.0829041
Sobic.001G454100.v5.1	0.477861	1.06435
Sobic.002G133700.v5.1	0.477781	1.51286
Sobic.005G203266.v5.1	0.477657	0.689288
Sobic.010G228800.v5.1	0.477555	0.19379
Sobic.001G299100.v5.1	0.477495	0.161746
Sobic.010G106500.v5.1	0.47742	0.252434
Sobic.006G032700.v5.1	0.476987	0.395328
Sobic.006G010200.v5.1	0.476786	0.972721
Sobic.001G205800.v5.1	0.476753	1.97243
Sobic.010G044700.v5.1	0.476566	0.561029
Sobic.007G037600.v5.1	0.476238	0.0824923
Sobic.008G168866.v5.1	0.476238	0.0824923
Sobic.007G057450.v5.1	0.475733	0.0933083
Sobic.004G233400.v5.1	0.475099	0.456048
Sobic.009G082400.v5.1	0.474442	0.195318
Sobic.005G016700.v5.1	0.474117	0.415558
Sobic.004G308800.v5.1	0.473361	0.323031
Sobic.008G110700.v5.1	0.471777	1.42001
Sobic.001G386900.v5.1	0.471689	0.777264
Sobic.007G198900.v5.1	0.471621	0.0816669
Sobic.002G277800.v5.1	0.471621	0.0816669
Sobic.006G266400.v5.1	0.471621	0.0816669
Sobic.007G175000.v5.1	0.471621	0.0816669
Sobic.008G103250.v5.1	0.471621	0.0816669
Sobic.002G177300.v5.1	0.469902	0.498961
Sobic.008G065200.v5.1	0.467781	0.736139
Sobic.001G366000.v5.1	0.467655	0.457141
Sobic.001G442700.v5.1	0.467264	1.26203
Sobic.007G015200.v5.1	0.466428	1.21491
Sobic.001G137600.v5.1	0.466302	0.954654
Sobic.K021944.v5.1	0.466253	0.172796
Sobic.009G130000.v5.1	0.466207	1.29891
Sobic.001G150300.v5.1	0.466176	0.113155
Sobic.010G108100.v5.1	0.465859	0.234326
Sobic.010G110500.v5.1	0.465572	1.13749
Sobic.010G272200.v5.1	0.465399	2.01227
Sobic.K006912.v5.1	0.464281	0.184143
Sobic.009G197000.v5.1	0.463816	0.524469
Sobic.009G020200.v5.1	0.463711	0.0921455
Sobic.003G182200.v5.1	0.462589	0.85805
Sobic.003G285250.v5.1	0.461821	0.183096
Sobic.003G047600.v5.1	0.461473	1.33485
Sobic.010G225001.v5.1	0.460797	0.395307
Sobic.002G325450.v5.1	0.460512	0.629031
Sobic.008G132350.v5.1	0.460097	0.76548
Sobic.005G063100.v5.1	0.459976	0.402724
Sobic.006G096000.v5.1	0.458158	0.134769
Sobic.004G303433.v5.1	0.457129	0.0963865
Sobic.K021802.v5.1	0.456894	0.236761
Sobic.002G221900.v5.1	0.456827	1.88166
Sobic.007G164750.v5.1	0.456702	1.35435
Sobic.004G043001.v5.1	0.455477	1.15469
Sobic.007G046000.v5.1	0.454539	0.630075
Sobic.K021509.v5.1	0.453879	0.135049
Sobic.003G026100.v5.1	0.453051	0.132962
Sobic.008G157700.v5.1	0.452263	0.209751
Sobic.003G211800.v5.1	0.452075	1.41515
Sobic.008G037900.v5.1	0.452024	0.284622
Sobic.008G020300.v5.1	0.451841	1.08155
Sobic.001G256400.v5.1	0.451821	1.04778
Sobic.009G112200.v5.1	0.450692	0.476838
Sobic.009G072200.v5.1	0.450528	1.15521
Sobic.008G078800.v5.1	0.449971	0.0894791
Sobic.004G076800.v5.1	0.449971	0.0894791
Sobic.002G212000.v5.1	0.449227	2.74159
Sobic.001G128500.v5.1	0.44871	0.858964
Sobic.006G003700.v5.1	0.448629	1.06461
Sobic.K022140.v5.1	0.448136	0.49859
Sobic.002G075700.v5.1	0.448051	0.587329
Sobic.002G304300.v5.1	0.447974	0.193609
Sobic.002G032200.v5.1	0.447676	0.850498
Sobic.002G311601.v5.1	0.4473	1.63222
Sobic.002G074700.v5.1	0.446618	0.386388
Sobic.001G152800.v5.1	0.446579	0.0924178
Sobic.002G381400.v5.1	0.446453	1.42041
Sobic.010G184400.v5.1	0.446228	0.170836
Sobic.009G218900.v5.1	0.445681	3.40569
Sobic.009G093000.v5.1	0.44514	0.155599
Sobic.K022432.v5.1	0.444935	0.515854
Sobic.007G012700.v5.1	0.444785	0.203229
Sobic.001G252402.v5.1	0.444338	1.96812
Sobic.001G192200.v5.1	0.444248	1.6746
Sobic.001G273500.v5.1	0.444007	0.598819
Sobic.003G070025.v5.1	0.443844	1.17469
Sobic.001G112200.v5.1	0.443432	0.554156
Sobic.002G195100.v5.1	0.44231	0.0764284
Sobic.005G044700.v5.1	0.44231	0.0764284
Sobic.007G083300.v5.1	0.44231	0.0764284
Sobic.001G093732.v5.1	0.442182	0.229374
Sobic.005G053700.v5.1	0.442082	0.917674
Sobic.001G223100.v5.1	0.441773	1.27802
Sobic.009G244250.v5.1	0.441675	0.568861
Sobic.002G121900.v5.1	0.441567	0.0908259
Sobic.009G110500.v5.1	0.441493	1.86244
Sobic.007G092900.v5.1	0.441462	0.458337
Sobic.007G185200.v5.1	0.441075	0.954721
Sobic.009G198200.v5.1	0.440977	0.625365
Sobic.002G361550.v5.1	0.440872	0.284118
Sobic.006G268700.v5.1	0.439915	1.29525
Sobic.007G022800.v5.1	0.439552	0.53241
Sobic.001G309600.v5.1	0.439526	0.635403
Sobic.002G261500.v5.1	0.439491	0.525642
Sobic.009G118600.v5.1	0.439458	0.749907
Sobic.002G023500.v5.1	0.439327	0.129806
Sobic.008G043800.v5.1	0.438941	0.247342
Sobic.010G059600.v5.1	0.438719	0.2728
Sobic.003G435400.v5.1	0.438298	0.697874
Sobic.004G252300.v5.1	0.437779	0.355538
Sobic.001G430900.v5.1	0.436544	0.996034
Sobic.002G059000.v5.1	0.435755	0.837751
Sobic.006G258800.v5.1	0.434358	3.56514
Sobic.004G319100.v5.1	0.43415	0.720002
Sobic.006G181300.v5.1	0.434057	0.38816
Sobic.008G070350.v5.1	0.4334	1.21908
Sobic.003G371400.v5.1	0.433162	1.42978
Sobic.002G265100.v5.1	0.432496	1.18726
Sobic.010G169000.v5.1	0.43249	3.36991
Sobic.002G067000.v5.1	0.43227	0.700542
Sobic.004G316500.v5.1	0.432101	0.285495
Sobic.003G233000.v5.1	0.431589	1.04236
Sobic.008G076300.v5.1	0.431339	0.074469
Sobic.001G375950.v5.1	0.431339	0.074469
Sobic.002G286500.v5.1	0.431339	0.074469
Sobic.002G381450.v5.1	0.431339	0.074469
Sobic.003G017000.v5.1	0.431339	0.074469
Sobic.003G287800.v5.1	0.431339	0.074469
Sobic.004G358800.v5.1	0.431339	0.074469
Sobic.005G186250.v5.1	0.431339	0.074469
Sobic.005G203750.v5.1	0.431339	0.074469
Sobic.006G014632.v5.1	0.431339	0.074469
Sobic.006G151701.v5.1	0.431339	0.074469
Sobic.007G031000.v5.1	0.431339	0.074469
Sobic.007G084700.v5.1	0.431339	0.074469
Sobic.009G106000.v5.1	0.431339	0.074469
Sobic.003G037600.v5.1	0.429591	0.729535
Sobic.010G087700.v5.1	0.42958	0.333599
Sobic.006G067083.v5.1	0.429526	0.986647
Sobic.006G075450.v5.1	0.428964	0.273155
Sobic.009G012000.v5.1	0.428677	2.29493
Sobic.010G026500.v5.1	0.427271	0.450852
Sobic.009G086300.v5.1	0.427254	0.782708
Sobic.005G230800.v5.1	0.427242	0.084279
Sobic.005G131800.v5.1	0.42714	0.292695
Sobic.006G156100.v5.1	0.426987	0.237436
Sobic.001G061000.v5.1	0.426716	0.202607
Sobic.003G045501.v5.1	0.426592	0.845224
Sobic.008G020000.v5.1	0.425764	0.122325
Sobic.006G137400.v5.1	0.425605	1.31648
Sobic.005G053900.v5.1	0.425183	0.983845
Sobic.001G261576.v5.1	0.425162	0.178386
Sobic.003G417500.v5.1	0.42478	1.00302
Sobic.004G087200.v5.1	0.424258	0.509468
Sobic.002G420700.v5.1	0.423217	1.1988
Sobic.008G065400.v5.1	0.42309	0.523314
Sobic.003G271700.v5.1	0.42299	0.207849
Sobic.001G299200.v5.1	0.422461	0.142326
Sobic.007G023800.v5.1	0.422354	1.69971
Sobic.009G092100.v5.1	0.421667	0.314696
Sobic.010G131101.v5.1	0.420108	0.212192
Sobic.006G039300.v5.1	0.420038	0.11875
Sobic.003G329300.v5.1	0.41978	1.03158
Sobic.005G038700.v5.1	0.419536	0.925266
Sobic.004G165100.v5.1	0.419467	1.2979
Sobic.009G070800.v5.1	0.419117	1.65172
Sobic.006G165200.v5.1	0.418664	0.215918
Sobic.005G172700.v5.1	0.418522	1.46453
Sobic.005G010600.v5.1	0.418093	0.564077
Sobic.003G306500.v5.1	0.417578	0.139204
Sobic.003G087200.v5.1	0.417352	2.33973
Sobic.001G016050.v5.1	0.417318	0.086156
Sobic.008G158900.v5.1	0.417276	0.683379
Sobic.K030801.v5.1	0.41632	0.165828
Sobic.005G099500.v5.1	0.416142	1.20908
Sobic.003G218500.v5.1	0.41548	0.70597
Sobic.003G137300.v5.1	0.415144	0.920956
Sobic.007G064400.v5.1	0.415037	0.090719
Sobic.007G073800.v5.1	0.415037	0.412893
Sobic.003G218000.v5.1	0.414628	0.253584
Sobic.006G223401.v5.1	0.41362	0.251008
Sobic.010G058400.v5.1	0.413526	1.06347
Sobic.009G004950.v5.1	0.413339	0.1171
Sobic.006G150300.v5.1	0.412985	1.42117
Sobic.003G036150.v5.1	0.412573	0.384829
Sobic.004G085400.v5.1	0.411617	0.252568
Sobic.004G325500.v5.1	0.41139	0.569229
Sobic.K022304.v5.1	0.410758	0.617706
Sobic.005G061400.v5.1	0.410754	0.797089
Sobic.002G320300.v5.1	0.409949	0.121362
Sobic.002G239000.v5.1	0.409644	0.0809858
Sobic.009G066700.v5.1	0.409096	0.26575
Sobic.003G429101.v5.1	0.408216	0.0771781
Sobic.004G262100.v5.1	0.408129	0.76341
Sobic.002G264900.v5.1	0.407964	2.74652
Sobic.003G074600.v5.1	0.406963	1.6727
Sobic.009G202700.v5.1	0.406828	0.188745
Sobic.006G163100.v5.1	0.406415	1.53008
Sobic.003G131800.v5.1	0.406078	1.00899
Sobic.001G359400.v5.1	0.405843	2.53684
Sobic.001G190801.v5.1	0.405745	0.418661
Sobic.006G170300.v5.1	0.405361	0.521225
Sobic.001G044200.v5.1	0.404554	0.128609
Sobic.001G361000.v5.1	0.404547	0.417539
Sobic.002G193900.v5.1	0.404364	0.624916
Sobic.005G103300.v5.1	0.404102	0.824773
Sobic.001G361500.v5.1	0.403982	0.175864
Sobic.009G202200.v5.1	0.403722	0.1234
Sobic.008G038450.v5.1	0.402932	0.248106
Sobic.009G134401.v5.1	0.40256	0.483374
Sobic.005G140001.v5.1	0.401981	1.0129
Sobic.003G267100.v5.1	0.401302	1.70149
Sobic.002G425000.v5.1	0.400841	0.521824
Sobic.003G188000.v5.1	0.400827	0.506182
Sobic.008G101351.v5.1	0.400809	0.844834
Sobic.001G423800.v5.1	0.400432	0.886731
Sobic.007G202300.v5.1	0.399987	0.579648
Sobic.009G080400.v5.1	0.399474	1.89598
Sobic.003G393400.v5.1	0.399399	0.518554
Sobic.005G162100.v5.1	0.398947	0.454603
Sobic.004G028600.v5.1	0.398073	2.0244
Sobic.010G161000.v5.1	0.397531	0.135717
Sobic.009G252200.v5.1	0.396687	0.756373
Sobic.002G032700.v5.1	0.395942	0.496926
Sobic.008G008801.v5.1	0.395692	0.119492
Sobic.003G306900.v5.1	0.395113	1.34788
Sobic.003G189334.v5.1	0.395036	0.578715
Sobic.005G231600.v5.1	0.395024	0.442105
Sobic.K022032.v5.1	0.394953	0.198593
Sobic.003G372600.v5.1	0.394532	0.236597
Sobic.003G432400.v5.1	0.394466	1.28057
Sobic.002G379932.v5.1	0.394178	0.391804
Sobic.004G304700.v5.1	0.394001	0.806605
Sobic.004G295700.v5.1	0.393933	0.519691
Sobic.010G214150.v5.1	0.393233	0.0907329
Sobic.006G119100.v5.1	0.392712	0.431921
Sobic.001G511400.v5.1	0.392553	0.0990451
Sobic.004G302300.v5.1	0.39183	0.0783191
Sobic.001G444000.v5.1	0.391774	0.577187
Sobic.002G048900.v5.1	0.391522	0.293251
Sobic.006G205500.v5.1	0.391521	0.377569
Sobic.002G081801.v5.1	0.390891	0.0755335
Sobic.010G131600.v5.1	0.390884	0.304922
Sobic.001G082300.v5.1	0.390595	0.354627
Sobic.010G193100.v5.1	0.389599	0.377877
Sobic.005G128700.v5.1	0.389426	0.161783
Sobic.001G132200.v5.1	0.389359	0.571323
Sobic.001G455650.v5.1	0.389162	0.57555
Sobic.008G095900.v5.1	0.388606	0.884834
Sobic.001G144002.v5.1	0.388271	0.242941
Sobic.004G197100.v5.1	0.387813	0.18259
Sobic.001G239601.v5.1	0.387496	0.531786
Sobic.003G426500.v5.1	0.386963	0.47636
Sobic.010G012700.v5.1	0.386645	0.139051
Sobic.010G263600.v5.1	0.386452	0.720462
Sobic.005G037100.v5.1	0.38615	0.224842
Sobic.002G122000.v5.1	0.385413	1.24679
Sobic.005G020200.v5.1	0.38525	1.20578
Sobic.008G136601.v5.1	0.384524	1.21244
Sobic.003G425600.v5.1	0.384017	0.542374
Sobic.003G131500.v5.1	0.383969	1.42006
Sobic.001G155300.v5.1	0.383547	0.588117
Sobic.006G062416.v5.1	0.381614	0.121194
Sobic.002G405300.v5.1	0.381498	0.11539
Sobic.009G003632.v5.1	0.380624	0.362373
Sobic.K021538.v5.1	0.380209	0.496204
Sobic.003G016100.v5.1	0.37974	0.397596
Sobic.006G078450.v5.1	0.379639	0.227549
Sobic.003G226900.v5.1	0.379615	0.0948148
Sobic.009G222200.v5.1	0.379526	0.570305
Sobic.006G202500.v5.1	0.379451	1.04063
Sobic.006G149300.v5.1	0.379406	0.979939
Sobic.001G176600.v5.1	0.379127	0.971145
Sobic.003G167025.v5.1	0.379033	0.0754078
Sobic.005G024100.v5.1	0.378916	0.176013
Sobic.010G048700.v5.1	0.378512	0.109991
Sobic.006G066200.v5.1	0.378368	0.896388
Sobic.004G108550.v5.1	0.378161	0.29406
Sobic.002G012000.v5.1	0.378138	0.215626
Sobic.001G147500.v5.1	0.378123	1.18311
Sobic.001G510500.v5.1	0.377763	0.382856
Sobic.009G048100.v5.1	0.377582	0.798649
Sobic.008G142200.v5.1	0.377166	0.800506
Sobic.010G057800.v5.1	0.376663	0.235237
Sobic.003G418900.v5.1	0.376423	0.904664
Sobic.009G213600.v5.1	0.376285	1.28468
Sobic.003G254851.v5.1	0.374195	0.0739343
Sobic.010G058550.v5.1	0.373872	0.0957897
Sobic.006G138800.v5.1	0.373551	1.1292
Sobic.003G315166.v5.1	0.373497	0.455381
Sobic.002G233400.v5.1	0.373363	0.232353
Sobic.010G146700.v5.1	0.372462	2.29378
Sobic.010G249800.v5.1	0.371828	0.152852
Sobic.008G081500.v5.1	0.371423	0.925633
Sobic.005G171600.v5.1	0.371367	0.108773
Sobic.010G271300.v5.1	0.371367	0.108773
Sobic.002G156501.v5.1	0.371329	0.239705
Sobic.007G086300.v5.1	0.371256	0.202784
Sobic.006G061900.v5.1	0.371097	0.61635
Sobic.007G042600.v5.1	0.371094	0.0849072
Sobic.006G048000.v5.1	0.370747	1.07506
Sobic.010G004500.v5.1	0.36978	0.746068
Sobic.001G161500.v5.1	0.369035	0.665177
Sobic.006G034300.v5.1	0.368531	0.185863
Sobic.004G162400.v5.1	0.36809	1.24678
Sobic.010G009250.v5.1	0.36796	0.324125
Sobic.003G268600.v5.1	0.367509	0.0735068
Sobic.001G333400.v5.1	0.367483	0.374584
Sobic.010G122300.v5.1	0.367143	0.112719
Sobic.003G051400.v5.1	0.365862	0.419165
Sobic.003G088600.v5.1	0.365752	0.751031
Sobic.008G191600.v5.1	0.365109	0.22346
Sobic.001G184300.v5.1	0.365057	0.506631
Sobic.001G238650.v5.1	0.364664	0.112143
Sobic.K021940.v5.1	0.364664	0.112143
Sobic.003G403000.v5.1	0.36434	0.224579
Sobic.004G028966.v5.1	0.363871	0.484643
Sobic.002G356000.v5.1	0.363638	0.083015
Sobic.008G010400.v5.1	0.361519	0.943012
Sobic.001G445900.v5.1	0.361175	1.7793
Sobic.009G036100.v5.1	0.360998	1.21137
Sobic.002G053350.v5.1	0.360933	0.793952
Sobic.001G082500.v5.1	0.360538	0.325283
Sobic.001G259850.v5.1	0.360085	0.422712
Sobic.K013824.v5.1	0.359631	0.243998
Sobic.010G268001.v5.1	0.359282	0.14352
Sobic.005G108243.v5.1	0.358819	0.408168
Sobic.004G097100.v5.1	0.358774	0.191358
Sobic.009G138432.v5.1	0.358432	0.399079
Sobic.006G076800.v5.1	0.35808	0.77205
Sobic.003G335100.v5.1	0.357997	0.098369
Sobic.002G156750.v5.1	0.357725	0.536593
Sobic.010G091100.v5.1	0.3577	0.645502
Sobic.006G153600.v5.1	0.357453	1.01694
Sobic.003G391000.v5.1	0.357322	0.109764
Sobic.007G155100.v5.1	0.356002	0.112067
Sobic.004G121200.v5.1	0.355567	0.94638
Sobic.008G009500.v5.1	0.355223	0.455143
Sobic.K030901.v5.1	0.354784	0.26637
Sobic.001G230050.v5.1	0.354455	1.18608
Sobic.002G203000.v5.1	0.354146	0.621675
Sobic.005G202700.v5.1	0.353427	0.0750028
Sobic.009G181700.v5.1	0.352932	0.19243
Sobic.002G153450.v5.1	0.352176	1.31997
Sobic.001G330100.v5.1	0.351869	0.0910693
Sobic.007G174701.v5.1	0.351791	0.116986
Sobic.001G457700.v5.1	0.351002	2.24302
Sobic.010G202700.v5.1	0.350011	1.51093
Sobic.002G387200.v5.1	0.34993	1.40394
Sobic.002G115801.v5.1	0.34982	2.24456
Sobic.K021405.v5.1	0.34955	1.12373
Sobic.008G014601.v5.1	0.348491	0.173557
Sobic.002G224400.v5.1	0.348486	0.35009
Sobic.002G041200.v5.1	0.348002	0.976339
Sobic.005G224400.v5.1	0.347712	1.11268
Sobic.010G111900.v5.1	0.34628	0.554088
Sobic.003G211000.v5.1	0.345329	0.10786
Sobic.005G013800.v5.1	0.344332	0.293866
Sobic.002G002200.v5.1	0.344275	0.745723
Sobic.009G082500.v5.1	0.342946	0.141618
Sobic.001G192100.v5.1	0.342341	1.36403
Sobic.008G119900.v5.1	0.342015	0.482426
Sobic.009G134833.v5.1	0.341616	0.103205
Sobic.010G234100.v5.1	0.341597	0.250902
Sobic.006G065900.v5.1	0.341517	2.45244
Sobic.010G110700.v5.1	0.341281	1.01968
Sobic.001G237000.v5.1	0.34127	0.679365
Sobic.001G261533.v5.1	0.341037	0.0891712
Sobic.009G037200.v5.1	0.34034	0.162214
Sobic.006G246300.v5.1	0.34011	0.941189
Sobic.004G232600.v5.1	0.339916	0.895522
Sobic.008G174100.v5.1	0.339236	0.268081
Sobic.006G146100.v5.1	0.338954	1.07309
Sobic.003G307600.v5.1	0.338802	0.131241
Sobic.008G172600.v5.1	0.338802	0.103409
Sobic.009G092300.v5.1	0.338364	0.347016
Sobic.010G005801.v5.1	0.337918	0.299715
Sobic.005G148400.v5.1	0.337559	0.185326
Sobic.008G124000.v5.1	0.337521	0.60244
Sobic.008G041450.v5.1	0.337512	1.10264
Sobic.009G239500.v5.1	0.337239	1.79428
Sobic.009G067400.v5.1	0.336551	0.249153
Sobic.003G033600.v5.1	0.336182	0.0673243
Sobic.004G045200.v5.1	0.336073	0.276675
Sobic.010G270500.v5.1	0.335742	0.217276
Sobic.007G133800.v5.1	0.335069	0.102291
Sobic.001G084000.v5.1	0.334377	1.51252
Sobic.001G044400.v5.1	0.334118	0.257157
Sobic.010G245500.v5.1	0.334001	0.202579
Sobic.003G266600.v5.1	0.333793	1.66082
Sobic.007G164600.v5.1	0.333424	0.0905771
Sobic.001G390700.v5.1	0.333205	0.255695
Sobic.001G377500.v5.1	0.332304	0.55656
Sobic.003G069000.v5.1	0.332131	0.831686
Sobic.003G382600.v5.1	0.330449	0.142622
Sobic.003G185300.v5.1	0.330095	0.158901
Sobic.002G316900.v5.1	0.329852	0.64911
Sobic.007G224700.v5.1	0.329602	1.07298
Sobic.003G008100.v5.1	0.329494	0.842328
Sobic.K021416.v5.1	0.328281	0.418309
Sobic.002G099250.v5.1	0.328153	0.0956145
Sobic.003G279700.v5.1	0.327651	0.380441
Sobic.003G229000.v5.1	0.326308	0.540656
Sobic.006G196400.v5.1	0.32577	0.0717686
Sobic.005G205100.v5.1	0.325654	0.807083
Sobic.002G416951.v5.1	0.325623	1.12784
Sobic.006G028400.v5.1	0.325006	0.801855
Sobic.001G454000.v5.1	0.324478	1.89749
Sobic.002G180100.v5.1	0.324206	1.55269
Sobic.002G188700.v5.1	0.324101	0.223342
Sobic.008G015666.v5.1	0.323999	0.292074
Sobic.001G478900.v5.1	0.323809	0.749874
Sobic.006G247000.v5.1	0.323735	0.520739
Sobic.009G173600.v5.1	0.32301	1.55065
Sobic.007G072901.v5.1	0.322941	0.632975
Sobic.010G154500.v5.1	0.322936	0.904722
Sobic.K021932.v5.1	0.322261	0.195535
Sobic.003G243250.v5.1	0.322217	0.215009
Sobic.001G100501.v5.1	0.3221	0.175032
Sobic.001G448750.v5.1	0.321719	0.155398
Sobic.007G048000.v5.1	0.321547	0.255895
Sobic.010G201332.v5.1	0.320943	0.0941803
Sobic.009G213800.v5.1	0.320069	1.34969
Sobic.010G121100.v5.1	0.320052	1.084
Sobic.001G233300.v5.1	0.319776	0.219582
Sobic.K025921.v5.1	0.319418	0.313674
Sobic.004G118000.v5.1	0.319131	0.250486
Sobic.001G327301.v5.1	0.318999	1.01366
Sobic.004G346100.v5.1	0.318752	1.91641
Sobic.008G077800.v5.1	0.318726	0.754692
Sobic.002G353900.v5.1	0.317412	0.489439
Sobic.009G099600.v5.1	0.316203	0.776864
Sobic.010G273300.v5.1	0.316145	0.449895
Sobic.003G096900.v5.1	0.315867	0.648439
Sobic.005G037150.v5.1	0.315797	0.229554
Sobic.004G037300.v5.1	0.315514	1.50437
Sobic.001G002400.v5.1	0.315384	0.690858
Sobic.004G033500.v5.1	0.314783	0.901464
Sobic.002G027232.v5.1	0.314298	0.190034
Sobic.002G303500.v5.1	0.3137	0.145886
Sobic.009G144600.v5.1	0.312804	0.901617
Sobic.010G218800.v5.1	0.312766	0.467213
Sobic.006G246600.v5.1	0.312739	0.0533915
Sobic.001G277300.v5.1	0.311994	0.593662
Sobic.003G106100.v5.1	0.311682	0.972057
Sobic.001G197500.v5.1	0.31034	0.0603706
Sobic.001G193600.v5.1	0.31034	0.665167
Sobic.006G018100.v5.1	0.30971	0.288752
Sobic.004G166700.v5.1	0.308171	2.07801
Sobic.001G158700.v5.1	0.307473	0.226488
Sobic.008G171600.v5.1	0.307205	0.875285
Sobic.002G359300.v5.1	0.305304	0.198979
Sobic.004G210300.v5.1	0.305084	1.16262
Sobic.003G228400.v5.1	0.304409	0.368114
Sobic.003G304600.v5.1	0.304284	0.365641
Sobic.005G131200.v5.1	0.304226	0.0615565
Sobic.008G065700.v5.1	0.30355	0.20147
Sobic.003G114600.v5.1	0.303269	0.211479
Sobic.005G162000.v5.1	0.302944	0.699754
Sobic.003G407700.v5.1	0.302777	0.486285
Sobic.010G093200.v5.1	0.302563	0.0515958
Sobic.001G266200.v5.1	0.302439	0.523291
Sobic.007G027100.v5.1	0.30131	2.13838
Sobic.002G050600.v5.1	0.301203	1.28749
Sobic.004G020200.v5.1	0.299961	0.0511372
Sobic.003G388500.v5.1	0.29975	0.571513
Sobic.009G251400.v5.1	0.299646	0.73801
Sobic.005G161900.v5.1	0.299445	0.378368
Sobic.006G219900.v5.1	0.299089	1.11416
Sobic.003G352900.v5.1	0.298816	1.16857
Sobic.003G144800.v5.1	0.298179	0.170891
Sobic.006G054200.v5.1	0.297322	0.333818
Sobic.001G118700.v5.1	0.296962	0.548158
Sobic.010G192800.v5.1	0.296854	1.32191
Sobic.002G082000.v5.1	0.296737	0.855356
Sobic.003G183400.v5.1	0.296702	0.0826364
Sobic.009G238851.v5.1	0.296646	0.195073
Sobic.006G141800.v5.1	0.296443	0.671254
Sobic.001G500800.v5.1	0.296247	1.40086
Sobic.003G109401.v5.1	0.295335	1.19698
Sobic.006G053651.v5.1	0.295311	0.193467
Sobic.006G217900.v5.1	0.295055	0.673089
Sobic.008G124500.v5.1	0.295039	1.09029
Sobic.005G041450.v5.1	0.294879	0.152793
Sobic.002G151800.v5.1	0.294743	0.0502179
Sobic.003G166400.v5.1	0.294743	0.0502179
Sobic.K021436.v5.1	0.294743	0.0502179
Sobic.009G218200.v5.1	0.294743	0.0502179
Sobic.004G095100.v5.1	0.294743	0.0502179
Sobic.001G237250.v5.1	0.294743	0.0502179
Sobic.002G157600.v5.1	0.294743	0.0502179
Sobic.003G112300.v5.1	0.294743	0.0502179
Sobic.004G138600.v5.1	0.294743	0.0502179
Sobic.009G082050.v5.1	0.294743	0.0502179
Sobic.001G016201.v5.1	0.294632	0.648048
Sobic.007G196400.v5.1	0.294364	0.980006
Sobic.007G074000.v5.1	0.293827	0.498978
Sobic.001G445950.v5.1	0.293744	1.33617
Sobic.010G120901.v5.1	0.293309	0.368526
Sobic.008G041600.v5.1	0.293165	0.170804
Sobic.001G139851.v5.1	0.293083	0.0873219
Sobic.001G490700.v5.1	0.291613	0.343544
Sobic.010G018600.v5.1	0.290997	0.392051
Sobic.005G200200.v5.1	0.290707	1.31993
Sobic.004G068851.v5.1	0.290469	1.94266
Sobic.005G196600.v5.1	0.29011	0.503875
Sobic.002G213600.v5.1	0.289936	0.140769
Sobic.006G018200.v5.1	0.289692	0.193702
Sobic.006G078500.v5.1	0.28966	0.581938
Sobic.004G190800.v5.1	0.289481	0.827632
Sobic.007G108700.v5.1	0.289089	0.169317
Sobic.003G342550.v5.1	0.288492	0.149787
Sobic.001G053700.v5.1	0.287934	0.411123
Sobic.003G238400.v5.1	0.287654	0.433041
Sobic.004G245900.v5.1	0.286698	0.637361
Sobic.009G136300.v5.1	0.286175	0.263801
Sobic.010G179500.v5.1	0.285583	0.311972
Sobic.010G270900.v5.1	0.284781	0.712548
Sobic.010G164400.v5.1	0.284293	0.632403
Sobic.003G065700.v5.1	0.284273	0.707332
Sobic.002G085501.v5.1	0.283954	0.140756
Sobic.001G111101.v5.1	0.283935	0.377515
Sobic.001G500000.v5.1	0.283239	0.255854
Sobic.001G372200.v5.1	0.283068	0.436127
Sobic.006G223601.v5.1	0.282557	0.282412
Sobic.010G251200.v5.1	0.282474	2.02177
Sobic.001G084700.v5.1	0.282382	0.780824
Sobic.006G152500.v5.1	0.28175	0.530891
Sobic.K008064.v5.1	0.281632	0.147959
Sobic.003G116400.v5.1	0.280756	0.179561
Sobic.004G044402.v5.1	0.280438	0.558259
Sobic.008G155400.v5.1	0.280106	2.96598
Sobic.002G012200.v5.1	0.278747	0.153207
Sobic.004G127300.v5.1	0.27801	0.28094
Sobic.009G161000.v5.1	0.27784	1.22266
Sobic.001G082200.v5.1	0.277662	0.615196
Sobic.008G160801.v5.1	0.277409	0.378448
Sobic.009G006400.v5.1	0.276717	0.198401
Sobic.003G053300.v5.1	0.27664	0.0625982
Sobic.001G373100.v5.1	0.276081	0.700207
Sobic.009G153900.v5.1	0.275942	0.144515
Sobic.006G165300.v5.1	0.275475	0.186976
Sobic.001G528900.v5.1	0.275445	2.26148
Sobic.K021401.v5.1	0.27486	0.0833817
Sobic.006G239700.v5.1	0.274602	0.572428
Sobic.K021545.v5.1	0.272913	0.165045
Sobic.002G272400.v5.1	0.27262	2.68439
Sobic.002G321300.v5.1	0.272421	0.688403
Sobic.009G134350.v5.1	0.272088	0.171206
Sobic.003G176350.v5.1	0.271596	0.244652
Sobic.002G257500.v5.1	0.271367	0.954452
Sobic.005G039000.v5.1	0.271302	0.046097
Sobic.005G177100.v5.1	0.271302	0.046097
Sobic.002G120501.v5.1	0.271302	0.046097
Sobic.002G247700.v5.1	0.271302	0.046097
Sobic.009G111050.v5.1	0.271302	0.046097
Sobic.010G181150.v5.1	0.271302	0.046097
Sobic.010G077237.v5.1	0.271299	0.568909
Sobic.004G105700.v5.1	0.271196	0.175743
Sobic.001G401975.v5.1	0.27063	0.115748
Sobic.003G208500.v5.1	0.269948	0.710689
Sobic.001G213000.v5.1	0.269888	0.0458489
Sobic.004G171000.v5.1	0.269004	0.137227
Sobic.005G052300.v5.1	0.268729	0.296991
Sobic.003G261700.v5.1	0.26823	0.113383
Sobic.008G082375.v5.1	0.26798	1.12853
Sobic.006G005400.v5.1	0.26778	0.531471
Sobic.010G235300.v5.1	0.267679	0.393305
Sobic.001G104900.v5.1	0.267104	0.604051
Sobic.003G365450.v5.1	0.26702	0.0718445
Sobic.002G318200.v5.1	0.266685	0.169978
Sobic.007G199600.v5.1	0.266342	0.333741
Sobic.004G294400.v5.1	0.266212	0.753798
Sobic.007G199300.v5.1	0.266045	0.161431
Sobic.004G187600.v5.1	0.265066	0.231491
Sobic.003G278600.v5.1	0.26483	0.460549
Sobic.001G438700.v5.1	0.264756	0.490485
Sobic.003G359000.v5.1	0.264546	0.184589
Sobic.007G070500.v5.1	0.263994	0.414534
Sobic.002G120300.v5.1	0.263722	0.850775
Sobic.003G051600.v5.1	0.263577	1.99862
Sobic.002G025801.v5.1	0.262849	0.112322
Sobic.002G388800.v5.1	0.262757	0.720541
Sobic.001G522700.v5.1	0.262324	0.264597
Sobic.005G205300.v5.1	0.262258	0.62695
Sobic.005G150400.v5.1	0.262095	0.356465
Sobic.005G212700.v5.1	0.262047	0.203594
Sobic.008G161401.v5.1	0.261736	0.159973
Sobic.003G022700.v5.1	0.261369	0.409544
Sobic.002G336500.v5.1	0.260584	0.450401
Sobic.009G224800.v5.1	0.260338	0.162153
Sobic.003G069950.v5.1	0.260228	1.46938
Sobic.008G164800.v5.1	0.260187	0.474155
Sobic.K021402.v5.1	0.260063	0.078468
[truncated: 24,343 more rows]

## Sheet: 3-Leaf - AdoMetase #3
Data S2. List of DEGs in AdoMetase sorghum lines.
Unchanged				Upregulated				Downregulated
Gene ID	Log2FC	-Log10(p-value)		Functional annotation	Log2FC	-Log10(p-value)		Functional annotation	Log2FC	-Log10(p-value)
Sobic.007G066900.v5.1	6.75752	0.461697		Sobic.005G134501 - (1 of 3) PTHR11751//PTHR11751:SF400 - SUBGROUP I AMINOTRANSFERASE RELATED // SUBFAMILY NOT NAMED	9.08307	5.75819		Sobic.010G152800	-8.70769	2.68386
Sobic.007G066808.v5.1	6.6015	0.476245		Sobic.001G520050	7.72637	2.99001		Sobic.005G226450	-5.76663	2.34152
Sobic.007G022000.v5.1	5.93273	0.592747		Sobic.010G256100 - (1 of 154) IPR016140 - Bifunctional inhibitor/plant lipid transfer protein/seed storage helical domain	7.5195	1.66216		Sobic.004G018900 - (1 of 4) K15086 - (3S)-linalool synthase (TPS14)	-5.59235	2.48017
Sobic.007G066832.v5.1	5.32145	0.478798		Sobic.002G102700 - similar to OSIGBa0111L12.4 protein	7.11811	1.91385		Sobic.009G115300 - weakly similar to Os05g0368000 protein	-5.10986	1.58111
Sobic.008G010500.v5.1	5.27804	0.434591		Sobic.005G129900 - (1 of 11) PF02892 - BED zinc finger (zf-BED)	6.37775	4.96497		Sobic.002G323600 - weakly similar to Lipase (Class 3) family-like protein	-4.6972	1.83273
Sobic.009G218532.v5.1	5.13788	1.108		Sobic.005G109806	6.19073	2.81901		Sobic.005G146966	-4.55346	3.29293
Sobic.002G368500.v5.1	4.65	0.426662		Sobic.003G318350	6.0824	2.43126		Sobic.007G183100 - weakly similar to Phaseolin G-box binding protein PG1-like	-4.55329	2.50541
Sobic.002G418050.v5.1	4.47622	0.927223		Sobic.007G140050 - (1 of 3) PTHR11260//PTHR11260:SF219 - GLUTATHIONE S-TRANSFERASE, GST, SUPERFAMILY, GST DOMAIN CONTAINING // SUBFAMILY NOT NAMED	5.75529	1.87945		Sobic.005G184800 - weakly similar to Zein-alpha Z4 precursor	-4.37067	2.38284
Sobic.005G215300.v5.1	4.33071	0.421133		Sobic.006G037200	5.5568	2.24504		Sobic.006G229100 - (1 of 13) IPR000719//IPR000858//IPR001245//IPR001480//IPR002290//IPR003609//IPR011009//IPR013320//IPR020635//IPR024171 - Protein kinase domain // S-locus glycoprotein domain // Serine-threonine/tyrosine-protein kinase catalytic domain // Bulb-type lectin domain // Serine/threonine/dual specificity protein kinase, catalytic domain // PAN/Apple domain // Protein kinase-like domai…	-4.36843	1.93154
Sobic.007G066500.v5.1	4.32769	0.421074		Sobic.006G274333	5.51666	6.49793		Sobic.003G088450 - similar to OSIGBa0138E08-OSIGBa0161L23.3 protein	-4.35254	2.65694
Sobic.008G155150.v5.1	4.2349	0.44476		Sobic.002G216700	5.44832	7.39335		Sobic.003G295300 - similar to FT-like protein 3	-4.32269	3.77205
Sobic.007G067600.v5.1	4.19155	0.442801		Sobic.002G300201	5.30957	3.36209		Sobic.002G234500 - (1 of 3) PTHR22595//PTHR22595:SF33 - CHITINASE-RELATED // SUBFAMILY NOT NAMED	-4.28175	2.0653
Sobic.007G067608.v5.1	4.12914	0.442831		Sobic.003G183750	5.27801	1.65		Sobic.009G199900 - (1 of 2) PTHR11362//PTHR11362:SF30 - PHOSPHATIDYLETHANOLAMINE-BINDING PROTEIN // SUBFAMILY NOT NAMED	-4.2789	3.20945
Sobic.002G016000.v5.1	3.99639	0.504198		Sobic.008G122400	5.24402	1.86847		Sobic.002G242900 - similar to Putative uncharacterized protein	-4.10362	2.86207
Sobic.003G140100.v5.1	3.92119	0.411929		Sobic.001G184400 - similar to Putative uncharacterized protein	5.22086	1.38884		Sobic.006G198200 - (1 of 1) IPR000772//IPR013187//IPR017451 - Ricin B, lectin domain // F-box associated domain, type 3 // F-box associated interaction domain	-4.0208	1.78932
Sobic.003G401300.v5.1	3.79323	0.743112		Sobic.001G250000	5.15218	2.3393		Sobic.001G320300 - similar to Putative mandelonitrile lyase	-3.97533	1.63517
Sobic.003G018400.v5.1	3.78106	0.954081		Sobic.001G303750 - (1 of 3) PTHR23023//PTHR23023:SF94 - DIMETHYLANILINE MONOOXYGENASE // FLAVIN-CONTAINING MONOOXYGENASE FMO GS-OX-LIKE 1-RELATED	5.01577	3.24966		Sobic.004G238050	-3.9496	1.44822
Sobic.007G066816.v5.1	3.75872	0.408343		Sobic.007G182300 - (1 of 3) PTHR19241//PTHR19241:SF237 - ATP-BINDING CASSETTE TRANSPORTER // SUBFAMILY NOT NAMED	4.79026	2.26865		Sobic.009G115400 - weakly similar to Os05g0368000 protein	-3.84023	1.45821
Sobic.007G061500.v5.1	3.75325	0.480191		Sobic.007G220500	4.74348	3.58954		Sobic.010G084600 - similar to 12-oxophytodienoic acid reductase 1	-3.80393	1.48913
Sobic.006G015300.v5.1	3.75132	0.733602		Sobic.001G253100 - (1 of 3) K12591 - exosome complex exonuclease RRP6 (RRP6, EXOSC10)	4.73546	3.81117		Sobic.005G088800 - similar to Putative uncharacterized protein	-3.77821	1.89113
Sobic.010G181150.v5.1	3.73945	1.18914		Sobic.008G030802 - (1 of 17) IPR000528//IPR016140 - Plant lipid transfer protein/Par allergen // Bifunctional inhibitor/plant lipid transfer protein/seed storage helical domain	4.63495	1.99395		Sobic.004G314400 - similar to Universal stress protein / early nodulin ENOD18-like	-3.73844	2.64434
Sobic.007G070700.v5.1	3.73408	1.08143		Sobic.006G189750	4.35435	2.05663		Sobic.006G102700 - weakly similar to OSJNBa0027G07.10 protein	-3.69966	2.55788
Sobic.006G111000.v5.1	3.71663	1.26839		Sobic.001G538200	4.33194	1.33037		Sobic.002G091500 - similar to Epoxide hydrolase	-3.69824	3.81678
Sobic.003G156200.v5.1	3.71469	0.42069		Sobic.004G125350	4.21563	2.04952		Sobic.010G193501	-3.58628	3.22127
Sobic.001G448900.v5.1	3.68862	0.405374		Sobic.001G489075 - (1 of 692) IPR001810 - F-box domain	4.1809	2.35048		Sobic.009G021600 - weakly similar to Jasmonate-induced protein, putative%252C expressed	-3.58522	1.3852
Sobic.010G031900.v5.1	3.62143	0.404318		Sobic.004G283900 - similar to Putative uncharacterized protein	4.14483	2.71428		Sobic.004G329600 - similar to Putative uncharacterized protein	-3.57647	1.36351
Sobic.009G200400.v5.1	3.60881	0.73182		Sobic.007G067008 - similar to Germin-like protein subfamily 1 member 8, putative	4.10009	1.30758		Sobic.010G184800 - similar to Putative heme oxygenase 1	-3.48959	1.33292
Sobic.005G214075.v5.1	3.56649	0.767154		Sobic.003G404900 - similar to Regulatory protein-like	4.06863	4.94069		Sobic.010G265400 - similar to Putative uncharacterized protein	-3.43428	2.48781
Sobic.008G056600.v5.1	3.54137	0.708644		Sobic.005G114706 - (1 of 4) K03263 - translation initiation factor 5A (EIF5A)	4.06193	4.84329		Sobic.002G012400 - similar to Putative uncharacterized protein	-3.41767	1.31914
Sobic.002G366200.v5.1	3.51594	0.60541		Sobic.004G233300	3.9955	2.28492		Sobic.009G021500	-3.4144	1.63437
Sobic.K021544.v5.1	3.51265	0.870503		Sobic.004G138600	3.8953	1.92745		Sobic.008G082200 - similar to TWIN SISTER of FT protein, putative%252C expressed	-3.38382	3.59358
Sobic.009G123766.v5.1	3.48523	0.704799		Sobic.002G126400	3.82905	1.32263		Sobic.002G071700 - (1 of 12) PTHR23155//PTHR23155:SF529 - LEUCINE-RICH REPEAT-CONTAINING PROTEIN // SUBFAMILY NOT NAMED	-3.35292	1.34424
Sobic.003G151850.v5.1	3.47393	0.753476		Sobic.K021415 - (1 of 6) K03936 - NADH dehydrogenase (ubiquinone) Fe-S protein 3 (NDUFS3)	3.77138	2.26102		Sobic.003G291100 - (1 of 23) 1.6.5.4 - Monodehydroascorbate reductase (NADH)	-3.29782	1.80562
Sobic.008G038450.v5.1	3.42653	0.975995		Sobic.003G357400	3.70383	3.20018		Sobic.005G131302 - (1 of 17) PF00560//PF07714//PF08263//PF13855 - Leucine Rich Repeat (LRR_1) // Protein tyrosine kinase (Pkinase_Tyr) // Leucine rich repeat N-terminal domain (LRRNT_2) // Leucine rich repeat (LRR_8)	-3.24808	1.62696
Sobic.006G027800.v5.1	3.41913	0.731723		Sobic.005G030700 - (1 of 89) 3.4.19.12 - Ubiquitinyl hydrolase 1 / Ubiquitin thiolesterase	3.68483	3.17113		Sobic.008G122500	-3.23214	2.7869
Sobic.002G239800.v5.1	3.41864	0.760902		Sobic.003G084800	3.67688	2.37169		Sobic.001G063200 - similar to Putative uncharacterized protein	-3.18856	1.34934
Sobic.001G165450.v5.1	3.40888	0.395902		Sobic.005G219500 - weakly similar to Putative uncharacterized protein	3.54351	2.344		Sobic.001G509100	-3.17781	2.28333
Sobic.005G038800.v5.1	3.40888	0.395902		Sobic.003G304000 - similar to Putative uncharacterized protein	3.51121	3.49041		Sobic.008G080600 - (1 of 10) IPR001360//IPR017853 - Glycoside hydrolase, family 1 // Glycoside hydrolase superfamily	-3.14394	1.50429
Sobic.005G169300.v5.1	3.3944	1.01959		Sobic.003G405000 - similar to Regulatory protein-like	3.45882	4.34217		Sobic.002G044700 - similar to Os06g0241000 protein	-3.1262	4.06869
Sobic.001G261448.v5.1	3.36211	1.04581		Sobic.007G063900	3.41348	1.67547		Sobic.003G149600 - similar to Putative L-pipecolic acid oxidase	-3.12527	1.94763
Sobic.005G155001.v5.1	3.3615	0.491566		Sobic.002G054800 - similar to Opaque-2 protein	3.37135	1.30897		Sobic.001G200101	-3.10024	4.23945
Sobic.002G020925.v5.1	3.35459	0.868917		Sobic.004G101100 - (1 of 5) PF04885 - Stigma-specific protein, Stig1 (Stig1)	3.30189	2.97975		Sobic.002G384100	-3.09402	1.3381
Sobic.006G133650.v5.1	3.33184	0.392943		Sobic.001G272200	3.23791	1.74009		Sobic.007G167000 - similar to Polcalcin Cyn d 7	-3.09085	2.45442
Sobic.001G405450.v5.1	3.32769	0.392779		Sobic.007G108200	3.14556	8.51684		Sobic.005G116000	-3.09058	2.39163
Sobic.007G066508.v5.1	3.32769	0.392779		Sobic.009G090632	3.06689	1.7643		Sobic.001G149400 - similar to Putative uncharacterized protein	-3.08309	1.63432
Sobic.004G090000.v5.1	3.32728	0.951747		Sobic.009G140150 - (1 of 3) PTHR31942//PTHR31942:SF19 - FAMILY NOT NAMED // MLO-LIKE PROTEIN 13	3.02621	2.64607		Sobic.003G282200 - similar to Putative uncharacterized protein	-3.05365	4.00678
Sobic.001G432750.v5.1	3.30812	0.872984		Sobic.007G102400	2.99862	2.21527		Sobic.010G032500 - (1 of 47) IPR000719//IPR002290//IPR011009//IPR013320//IPR020635 - Protein kinase domain // Serine/threonine/dual specificity protein kinase, catalytic domain // Protein kinase-like domain // Concanavalin A-like lectin/glucanase domain // Tyrosine-protein kinase, catalytic domain	-3.05218	1.66421
Sobic.003G244450.v5.1	3.26167	0.390103		Sobic.004G156300 - similar to Putative uncharacterized protein	2.92429	2.67643		Sobic.001G203300	-3.04993	1.6126
Sobic.006G194900.v5.1	3.22239	0.654219		Sobic.002G024500	2.91287	1.32227		Sobic.006G218300 - (1 of 128) PF02365 - No apical meristem (NAM) protein (NAM)	-3.03989	1.68509
Sobic.003G391000.v5.1	3.21733	1.01078		Sobic.003G164950 - (1 of 14) IPR000640 - Translation elongation factor EFG, V domain	2.90682	3.24179		Sobic.004G275800 - similar to Putative immediate-early fungal elicitor protein CMPG1	-3.03814	1.85535
Sobic.003G353900.v5.1	3.20451	0.741851		Sobic.010G222600 - weakly similar to Zinc finger POZ domain protein-like	2.83049	1.36356		Sobic.001G308550 - (1 of 3) 6.1.1.11 - Serine--tRNA ligase / Seryl-tRNA synthetase	-3.02518	1.53645
Sobic.009G164600.v5.1	3.18451	0.913732		Sobic.004G324600	2.62983	1.63206		Sobic.002G084700 - similar to Putative uncharacterized protein	-3.02393	2.80281
Sobic.008G066200.v5.1	3.1687	0.681448		Sobic.001G508400 - similar to Myb-like DNA-binding domain containing protein	2.59411	1.72683		Sobic.009G208400 - weakly similar to Putative uncharacterized protein	-3.01446	2.65434
Sobic.007G214500.v5.1	3.15645	1.09889		Sobic.001G105900 - similar to Acc synthase	2.5224	1.93533		Sobic.005G213700 - similar to Epoxide hydrolase	-3.00822	1.51915
Sobic.001G538425.v5.1	3.15489	0.548575		Sobic.009G113600	2.46537	1.47621		Sobic.004G108700	-3.00412	2.2134
Sobic.002G065600.v5.1	3.11356	0.383622		Sobic.003G428800 - similar to BHLH transcription factor-like	2.44724	1.42695		Sobic.003G046700 - similar to Putative uncharacterized protein	-2.98627	2.58813
Sobic.001G261587.v5.1	3.11283	0.983785		Sobic.002G048300	2.44487	1.62656		Sobic.010G191700 - similar to Putative cytochrome P450	-2.98089	1.79586
Sobic.008G155900.v5.1	3.106	0.688829		Sobic.007G178401 - (1 of 1) IPR002171//IPR008991//IPR022669 - Ribosomal protein L2 // Translation protein SH3-like domain // Ribosomal protein L2, C-terminal	2.43708	2.53189		Sobic.003G253200 - (1 of 1) IPR003851//IPR016040 - Zinc finger, Dof-type // NAD(P)-binding domain	-2.98069	1.55601
Sobic.001G325000.v5.1	3.09771	0.382887		Sobic.007G155300 - similar to BHLH protein family-like	2.39225	4.22437		Sobic.008G042599 - (1 of 5) IPR000719//IPR002290//IPR011009//IPR020635//IPR025287 - Protein kinase domain // Serine/threonine/dual specificity protein kinase, catalytic domain // Protein kinase-like domain // Tyrosine-protein kinase, catalytic domain // Wall-associated receptor kinase galacturonan-binding domain	-2.98069	1.93996
Sobic.003G386350.v5.1	3.09771	0.382887		Sobic.008G120866	2.34328	1.60967		Sobic.006G061900	-2.95861	3.24643
Sobic.004G041600.v5.1	3.09771	0.382887		Sobic.005G087600 - (1 of 131) IPR001471//IPR016177 - AP2/ERF domain // DNA-binding domain	2.34312	1.61718		Sobic.010G159500 - weakly similar to Non-specific lipid-transfer protein	-2.94666	2.71875
Sobic.002G325500.v5.1	3.07724	0.381926		Sobic.006G198800 - similar to OSJNBa0006A01.5 protein	2.32705	1.76477		Sobic.007G036900 - similar to Os08g0143600 protein	-2.93952	1.98885
Sobic.001G181000.v5.1	3.07641	0.902403		Sobic.005G198400 - weakly similar to Os08g0528900 protein	2.23893	2.20098		Sobic.005G190100 - weakly similar to BTB/POZ domain containing protein, expressed	-2.93502	1.59658
Sobic.009G121300.v5.1	3.07265	0.741063		Sobic.010G044400 - similar to At5g45920	2.22206	1.32681		Sobic.002G318900 - (1 of 53) PF04398 - Protein of unknown function, DUF538 (DUF538)	-2.93066	1.64877
Sobic.003G089350.v5.1	3.05427	0.983646		Sobic.001G312350 - (1 of 47) PF00304 - Gamma-thionin family (Gamma-thionin)	2.21432	1.74814		Sobic.002G117100 - weakly similar to Putative uncharacterized protein	-2.92439	1.33339
Sobic.003G264400.v5.1	3.03747	0.623958		Sobic.008G158600 - (1 of 38) PF00234 - Protease inhibitor/seed storage/LTP family (Tryp_alpha_amyl)	2.16395	1.74633		Sobic.002G267700 - Predicted protein	-2.89874	1.49751
Sobic.002G417101.v5.1	3.02554	0.502855		Sobic.007G181000 - (1 of 8) PTHR11461//PTHR11461:SF169 - SERINE PROTEASE INHIBITOR, SERPIN // SUBFAMILY NOT NAMED	2.1486	1.71159		Sobic.003G373700	-2.89308	1.8646
Sobic.001G443700.v5.1	3.01774	0.60006		Sobic.009G087421 - (1 of 2) PTHR23115//PTHR23115:SF157 - TRANSLATION FACTOR // SUBFAMILY NOT NAMED	2.14714	4.3858		Sobic.002G332600 - (1 of 75) IPR003614 - Knottin, scorpion toxin-like	-2.89224	2.65558
Sobic.006G003850.v5.1	3.01444	1.05006		Sobic.007G170700 - similar to Putative fatty acyl coA reductase	2.12258	5.57717		Sobic.010G096700 - similar to Leaf senescence related protein-like protein	-2.88531	2.26707
Sobic.007G149000.v5.1	2.99452	0.377895		Sobic.002G292100 - similar to Os09g0554300 protein	2.0936	5.50172		Sobic.004G091300 - similar to Putative uncharacterized protein	-2.87691	1.43907
Sobic.010G125900.v5.1	2.99452	0.377895		Sobic.009G222000 - similar to Putative uncharacterized protein	2.06982	2.27869		Sobic.003G051900	-2.86963	2.45721
Sobic.002G296150.v5.1	2.99277	0.60859		Sobic.003G139100	2.06548	2.8562		Sobic.007G055900 - (1 of 4) PTHR11926//PTHR11926:SF302 - GLUCOSYL/GLUCURONOSYL TRANSFERASES // SUBFAMILY NOT NAMED	-2.86706	1.67255
Sobic.001G430100.v5.1	2.99127	0.642188		Sobic.007G021101 - (1 of 42) PF03087 - Arabidopsis protein of unknown function (DUF241)	2.05145	1.41103		Sobic.002G348300 - weakly similar to Putative uncharacterized protein OJ1699_E05.13	-2.85257	1.96442
Sobic.010G162700.v5.1	2.9897	0.941646						Sobic.003G296250	-2.84309	1.97794
Sobic.006G243600.v5.1	2.97544	0.461522						Sobic.001G233100 - weakly similar to Transposon protein, putative%252C CACTA, En/Spm sub-class%252C expressed	-2.8405	1.52271
Sobic.006G039700.v5.1	2.97303	0.456144						Sobic.002G122800 - (1 of 4) PF11779 - Protein of unknown function (DUF3317) (DUF3317)	-2.83941	3.23992
Sobic.001G261426.v5.1	2.96165	0.500688						Sobic.002G172200 - similar to CLV1 receptor kinase-like	-2.83752	2.05991
Sobic.002G132500.v5.1	2.91511	0.697615						Sobic.006G190100 - similar to H0303A11-B0406H05.3 protein	-2.83562	1.84307
Sobic.005G069701.v5.1	2.91329	0.3737						Sobic.004G265200 - similar to Putative exonuclease	-2.81171	4.10258
Sobic.005G204800.v5.1	2.91073	0.564515						Sobic.004G235851	-2.7979	1.54511
Sobic.K023434.v5.1	2.90013	0.876021						Sobic.005G226100 - weakly similar to Zinc finger, C2H2 type, putative	-2.79668	1.32392
Sobic.003G370600.v5.1	2.8928	0.442763						Sobic.006G011400 - similar to OSJNBb0089K24.4 protein	-2.79651	2.54658
Sobic.001G243400.v5.1	2.88727	0.725026						Sobic.007G165450	-2.78203	1.49063
Sobic.007G023650.v5.1	2.88033	0.601683						Sobic.007G057800	-2.77279	1.58222
Sobic.001G026300.v5.1	2.85067	1.20755						Sobic.002G213000 - (1 of 153) IPR012340 - Nucleic acid-binding, OB-fold	-2.7495	3.57566
Sobic.008G076600.v5.1	2.84539	0.370004						Sobic.001G369401	-2.72984	1.36928
Sobic.009G237350.v5.1	2.83825	0.672428						Sobic.001G465600 - similar to 4-coumarate--CoA ligase 1	-2.72984	1.36928
Sobic.005G072250.v5.1	2.83195	0.788396						Sobic.003G263600 - similar to Os01g0691000 protein	-2.7265	2.11592
Sobic.005G115206.v5.1	2.81558	1.19688						Sobic.003G231500 - similar to Pectinesterase-like	-2.70744	2.30674
Sobic.001G490101.v5.1	2.8101	0.368012						Sobic.005G147100	-2.69174	3.14474
Sobic.010G088100.v5.1	2.79947	0.53658						Sobic.002G233200 - weakly similar to Putative uncharacterized protein	-2.68706	2.31439
Sobic.002G091300.v5.1	2.77864	0.587396						Sobic.K030701 - (1 of 22) K03881 - NADH-ubiquinone oxidoreductase chain 4 (ND4)	-2.66243	1.63062
Sobic.003G069300.v5.1	2.77864	0.587396						Sobic.002G351000 - similar to Putative fasciclin-like arabinogalactan-protein	-2.66108	7.09477
Sobic.009G169000.v5.1	2.76031	0.506013						Sobic.003G231200	-2.64791	1.3603
Sobic.004G137350.v5.1	2.75673	0.636748						Sobic.007G170400 - similar to Chalcone synthase 8, putative	-2.61163	3.78752
Sobic.003G257750.v5.1	2.75398	0.77028						Sobic.003G091200 - (1 of 1) IPR001841//IPR004162//IPR008974//IPR013010//IPR013083 - Zinc finger, RING-type // E3 ubiquitin-protein ligase SIN-like // TRAF-like // Zinc finger, SIAH-type // Zinc finger, RING/FYVE/PHD-type	-2.60754	3.49856
Sobic.007G127400.v5.1	2.7519	0.6291						Sobic.003G105600 - similar to NAM-related protein 1	-2.60407	2.46885
Sobic.005G147400.v5.1	2.74876	1.0185						Sobic.009G104400	-2.60347	1.83138
Sobic.007G067108.v5.1	2.74053	0.412746						Sobic.001G318366 - (1 of 3) PTHR11260//PTHR11260:SF244 - GLUTATHIONE S-TRANSFERASE, GST, SUPERFAMILY, GST DOMAIN CONTAINING // SUBFAMILY NOT NAMED	-2.58959	1.85465
Sobic.001G107800.v5.1	2.72702	1.12682						Sobic.003G033500 - weakly similar to Putative uncharacterized protein	-2.58368	2.19156
Sobic.002G099700.v5.1	2.70561	0.642964						Sobic.001G366401	-2.5786	2.55354
Sobic.007G099400.v5.1	2.70509	0.554127						Sobic.005G215400 - similar to Putative Bowman-Birk serine protease inhibitor	-2.57662	1.53955
Sobic.008G091500.v5.1	2.70426	0.361733						Sobic.009G204800 - (1 of 5) IPR000719//IPR001245//IPR001611//IPR002290//IPR011009//IPR020635//IPR024788 - Protein kinase domain // Serine-threonine/tyrosine-protein kinase catalytic domain // Leucine-rich repeat // Serine/threonine/dual specificity protein kinase, catalytic domain // Protein kinase-like domain // Tyrosine-protein kinase, catalytic domain // Malectin-like carbohydrate-binding doma…	-2.57234	2.91321
Sobic.009G206251.v5.1	2.70426	0.361733						Sobic.003G238400 - weakly similar to Os01g0648700 protein	-2.55316	2.25733
Sobic.009G095350.v5.1	2.69896	1.01919						Sobic.002G195200	-2.54722	1.42473
Sobic.002G274900.v5.1	2.68768	0.360706						Sobic.005G128700	-2.54081	1.50957
Sobic.001G375950.v5.1	2.68692	0.360659						Sobic.002G168748 - (1 of 10) 1.13.11.51 - 9-cis-epoxycarotenoid dioxygenase / VP14	-2.53543	1.70933
Sobic.001G415800.v5.1	2.68692	0.360659						Sobic.003G282100 - similar to Putative uncharacterized protein	-2.52336	2.54428
Sobic.006G005900.v5.1	2.67671	0.36002						Sobic.004G322000 - similar to Putative uncharacterized protein	-2.51611	1.44569
Sobic.001G024800.v5.1	2.67671	0.36002						Sobic.003G370400 - similar to Ammonium transporter	-2.5157	1.92519
Sobic.005G154800.v5.1	2.66181	1.20092						Sobic.010G124166	-2.50652	1.43256
Sobic.004G189100.v5.1	2.65987	0.641866						Sobic.001G256000	-2.49489	1.51334
Sobic.006G005700.v5.1	2.63949	0.357654						Sobic.009G049000	-2.49226	3.54601
Sobic.010G185000.v5.1	2.62066	0.991813						Sobic.003G172250	-2.48869	1.74148
Sobic.007G040400.v5.1	2.60863	0.669148						Sobic.009G053201	-2.48532	1.63559
Sobic.009G170900.v5.1	2.60145	1.12974						Sobic.006G225500 - similar to H0323C08.4 protein	-2.48529	3.39018
Sobic.001G160300.v5.1	2.59598	0.354809						Sobic.001G449200 - similar to Putative uncharacterized protein	-2.45343	1.55375
Sobic.007G067000.v5.1	2.59595	0.358486						Sobic.001G223551 - (1 of 45) PF00560//PF08263//PF13855 - Leucine Rich Repeat (LRR_1) // Leucine rich repeat N-terminal domain (LRRNT_2) // Leucine rich repeat (LRR_8)	-2.44746	1.36631
Sobic.003G020500.v5.1	2.57855	0.736226						Sobic.006G259250	-2.44057	1.80536
Sobic.006G229500.v5.1	2.55743	0.430043						Sobic.002G250000 - similar to Putative uncharacterized protein	-2.42263	2.68911
Sobic.007G133766.v5.1	2.5541	0.515704						Sobic.004G132700 - (1 of 7) KOG0508//KOG4412 - Ankyrin repeat protein // 26S proteasome regulatory complex, subunit PSMD10	-2.41973	1.81193
Sobic.008G095100.v5.1	2.54978	1.25263						Sobic.008G088803 - (1 of 1) PTHR23306//PTHR23306:SF19 - TUMOR SUSCEPTIBILITY GENE 101 PROTEIN-RELATED // UBIQUITIN-CONJUGATING ENZYME/RWD-LIKE PROTEIN	-2.41222	1.72944
Sobic.003G300250.v5.1	2.54879	0.842312						Sobic.007G206900	-2.41213	1.93326
Sobic.009G032800.v5.1	2.53134	1.0256						Sobic.002G328600 - similar to Putative uncharacterized protein	-2.41126	3.18265
Sobic.004G008900.v5.1	2.52893	0.615809						Sobic.010G133566 - (1 of 131) IPR001471//IPR016177 - AP2/ERF domain // DNA-binding domain	-2.40521	1.96686
Sobic.004G127200.v5.1	2.52853	0.6579						Sobic.005G080600 - (1 of 9) PF06830 - Root cap (Root_cap)	-2.40043	1.30134
Sobic.001G318300.v5.1	2.52308	0.354229						Sobic.001G243732 - similar to Putative uncharacterized protein	-2.39428	1.36495
Sobic.010G247500.v5.1	2.52308	0.349846						Sobic.001G185300 - weakly similar to Putative uncharacterized protein	-2.38941	1.65265
Sobic.003G156000.v5.1	2.52223	0.618009						Sobic.001G287900 - (1 of 8) K11855 - ubiquitin carboxyl-terminal hydrolase 36/42 [EC:3.4.19.12] (USP36_42)	-2.3893	1.31392
Sobic.001G261466.v5.1	2.51813	0.483587						Sobic.001G419300 - similar to Heat shock cognate 70 kDa protein	-2.38322	2.18312
Sobic.001G345700.v5.1	2.51403	0.349212						Sobic.009G025300 - weakly similar to Os05g0122500 protein	-2.37534	1.41975
Sobic.002G249400.v5.1	2.51403	0.349212						Sobic.001G121600 - similar to Teosinte branched1	-2.36748	2.63462
Sobic.003G324800.v5.1	2.51403	0.349212						Sobic.009G160901 - (1 of 2) PTHR11732//PTHR11732:SF276 - ALDO/KETO REDUCTASE // SUBFAMILY NOT NAMED	-2.36639	1.4065
Sobic.004G341600.v5.1	2.51403	0.349212						Sobic.006G112300 - weakly similar to OSIGBa0128P10.1 protein	-2.35606	1.73166
Sobic.009G017300.v5.1	2.51403	0.349212						Sobic.010G197700 - weakly similar to Putative Cytochrome P450 77A3	-2.3506	3.50295
Sobic.004G138100.v5.1	2.5025	0.348399						Sobic.001G242700 - weakly similar to Os10g0423800 protein	-2.32356	1.40446
Sobic.003G307100.v5.1	2.4986	1.11672						Sobic.005G216500 - (1 of 1) IPR004158//IPR016039 - Protein of unknown function DUF247, plant // Thiolase-like	-2.3074	1.68655
Sobic.006G079400.v5.1	2.49236	0.347679						Sobic.007G133900 - similar to Terpene synthase 7	-2.29239	2.54845
Sobic.010G028366.v5.1	2.49228	0.347673						Sobic.K022834	-2.29112	1.40673
Sobic.003G417700.v5.1	2.46371	0.350001						Sobic.003G204900 - (1 of 12) PF06376 - Protein of unknown function (DUF1070) (DUF1070)	-2.29035	1.56372
Sobic.001G028600.v5.1	2.45943	0.646504						Sobic.007G108700	-2.28713	1.4659
Sobic.K030601.v5.1	2.45291	0.664465						Sobic.001G438200 - similar to Expressed protein	-2.28652	2.24109
Sobic.006G104000.v5.1	2.42223	1.01799						Sobic.007G170500 - similar to O-methyltransferase family protein	-2.27989	4.02665
Sobic.004G293600.v5.1	2.41695	0.346856						Sobic.002G115600 - similar to Membrane protein-like	-2.27831	2.14253
Sobic.K021414.v5.1	2.41504	0.851944						Sobic.003G280000 - similar to Blind-like	-2.27801	2.56003
Sobic.001G110150.v5.1	2.40682	0.341396						Sobic.008G145200 - similar to Eukaryotic aspartyl protease family protein, expressed	-2.26733	2.90693
Sobic.004G319700.v5.1	2.40682	0.341396						Sobic.001G173700 - weakly similar to Putative uncharacterized protein	-2.26372	1.44945
Sobic.007G136300.v5.1	2.40682	0.341396						Sobic.001G450400 - similar to Cyclin-SDS-like	-2.26082	2.2816
Sobic.010G103600.v5.1	2.40682	0.341396						Sobic.010G080400 - similar to Putative DRE binding factor 2	-2.25964	2.00479
Sobic.002G138900.v5.1	2.40576	1.20912						Sobic.004G083600 - similar to Putative uncharacterized protein	-2.25593	1.54132
Sobic.007G128000.v5.1	2.39941	0.60048						Sobic.010G159700 - similar to Putative uncharacterized protein	-2.2446	2.5286
Sobic.010G032100.v5.1	2.39567	0.451198						Sobic.002G396600 - similar to Putative uncharacterized protein	-2.24219	2.97821
Sobic.003G425900.v5.1	2.38722	0.344032						Sobic.K022334 - (1 of 31) 1.6.5.3//1.6.99.3 - NADH:ubiquinone reductase (H(+)-translocating) / Ubiquinone reductase // NADH dehydrogenase / Type I dehydrogenase	-2.22499	2.5224
Sobic.006G251400.v5.1	2.38685	0.339877						Sobic.006G026200 - similar to OSIGBa0160I04.2 protein	-2.22274	2.46145
Sobic.003G090900.v5.1	2.37718	0.754447						Sobic.003G015200 - similar to At5g53190	-2.22194	3.15543
Sobic.001G137500.v5.1	2.37674	0.510888						Sobic.004G315200 - similar to Putative uncharacterized protein	-2.22091	2.36775
Sobic.006G088500.v5.1	2.3722	0.925498						Sobic.004G247500 - similar to Putative calcium binding protein	-2.21582	1.93977
Sobic.005G110454.v5.1	2.36662	0.625762						Sobic.001G029500 - (1 of 2) K15356 - GDP-mannose transporter (VRG4, GONST1)	-2.21242	1.44634
Sobic.003G185800.v5.1	2.36364	0.624612						Sobic.010G010050	-2.21	1.64306
Sobic.009G145700.v5.1	2.36335	0.892484						Sobic.005G083800 - similar to Expressed protein	-2.20982	3.25653
Sobic.009G177300.v5.1	2.36201	0.686175						Sobic.005G147032	-2.20899	1.82966
Sobic.005G085700.v5.1	2.35767	0.878552						Sobic.006G150700 - similar to OSIGBa0131L05.12 protein	-2.20618	1.96023
Sobic.010G031100.v5.1	2.34886	0.441544						Sobic.004G272950	-2.19863	1.47416
Sobic.008G028800.v5.1	2.34847	0.606397						Sobic.001G142800 - similar to Iron regulated metal transporter	-2.19594	4.61057
Sobic.007G119300.v5.1	2.34023	0.525988						Sobic.010G160200 - weakly similar to Putative uncharacterized protein	-2.19151	1.33761
Sobic.003G135300.v5.1	2.33151	0.498009						Sobic.010G052100 - similar to Putative uncharacterized protein	-2.18841	1.4415
Sobic.002G003500.v5.1	2.3296	0.335402						Sobic.006G022500 - weakly similar to Os04g0208500 protein	-2.17658	3.10414
Sobic.005G066000.v5.1	2.3296	0.335402						Sobic.005G083500 - (1 of 5) IPR020683//IPR027001 - Ankyrin repeat-containing domain // Caskin/Ankyrin repeat-containing protein	-2.17125	1.70652
Sobic.001G519300.v5.1	2.32193	0.610023						Sobic.007G051800 - similar to OSJNBb0018A10.7 protein	-2.16914	1.96307
Sobic.009G002400.v5.1	2.32193	0.610023						Sobic.005G147600	-2.16891	2.97422
Sobic.001G401100.v5.1	2.31124	0.468662						Sobic.002G337400 - similar to Putative uncharacterized protein	-2.16846	1.51613
Sobic.006G187750.v5.1	2.30832	0.338837						Sobic.004G038600 - similar to Os02g0143300 protein	-2.1593	1.46412
Sobic.010G007600.v5.1	2.30021	1.03463						Sobic.007G220400 - similar to Os08g0493800 protein	-2.15668	1.8775
Sobic.010G146000.v5.1	2.29019	0.996766						Sobic.010G055300 - (1 of 116) KOG0157 - Cytochrome P450 CYP4/CYP19/CYP26 subfamilies	-2.15401	2.30175
Sobic.007G008100.v5.1	2.28838	0.332071						Sobic.010G046801	-2.14665	1.69267
Sobic.003G428650.v5.1	2.27921	1.10301						Sobic.004G046400 - (1 of 3) PTHR12231:SF112 - RHODANESE-LIKE DOMAIN-CONTAINING PROTEIN 14, CHLOROPLASTIC	-2.14299	2.30008
Sobic.007G176100.v5.1	2.27841	0.551543						Sobic.010G168100	-2.11986	2.84647
Sobic.007G145901.v5.1	2.27816	0.331231						Sobic.009G058600 - (1 of 1) PTHR31301//PTHR31301:SF2 - FAMILY NOT NAMED // LOB DOMAIN-CONTAINING PROTEIN 15	-2.11563	1.4441
Sobic.001G459000.v5.1	2.27816	0.331231						Sobic.003G274900 - (1 of 15) IPR000719//IPR001245//IPR001611//IPR002290//IPR011009//IPR013210//IPR020635 - Protein kinase domain // Serine-threonine/tyrosine-protein kinase catalytic domain // Leucine-rich repeat // Serine/threonine/dual specificity protein kinase, catalytic domain // Protein kinase-like domain // Leucine-rich repeat-containing N-terminal, plant-type // Tyrosine-protein kinase, c…	-2.11555	1.95224
Sobic.006G117300.v5.1	2.26578	1.09944						Sobic.002G038733 - similar to C3HC4-type RING zinc finger protein-like	-2.10889	1.3851
Sobic.K021628.v5.1	2.26394	0.604689						Sobic.010G014600 - weakly similar to Putative nucleoid DNA-binding protein cnd41	-2.10821	1.47347
Sobic.K016705.v5.1	2.26394	0.604689						Sobic.006G151800 - similar to Response regulator	-2.10782	2.75551
Sobic.003G368600.v5.1	2.25154	0.517705						Sobic.003G145300 - (1 of 7) PF12023 - Domain of unknown function (DUF3511) (DUF3511)	-2.10422	1.32479
Sobic.003G371100.v5.1	2.2501	1.11979						Sobic.003G441800 - similar to Root cap protein 1	-2.09516	2.29062
Sobic.003G365450.v5.1	2.22666	0.498994						Sobic.009G197000 - similar to O-methyltransferase ZRP4	-2.09506	1.92504
Sobic.001G157000.v5.1	2.22296	0.99553						Sobic.006G145400 - (1 of 7) PTHR10353//PTHR10353:SF54 - GLYCOSYL HYDROLASE // SUBFAMILY NOT NAMED	-2.09467	1.33911
Sobic.002G205800.v5.1	2.22239	0.326545						Sobic.004G330300 - weakly similar to Phosphatase-like	-2.08385	1.36793
Sobic.003G063600.v5.1	2.22239	0.326545						Sobic.009G047400 - weakly similar to Putative uncharacterized protein	-2.08107	3.75226
Sobic.010G235100.v5.1	2.22239	0.326545						Sobic.003G037600 - similar to Os01g0185500 protein	-2.05973	1.70767
Sobic.004G195900.v5.1	2.19804	0.931729						Sobic.010G099400 - similar to Putative uncharacterized protein	-2.05683	2.75854
Sobic.001G419700.v5.1	2.19397	0.484323						Sobic.001G391000 - (1 of 2) PTHR13683//PTHR13683:SF297 - ASPARTYL PROTEASES // SUBFAMILY NOT NAMED	-2.05642	1.40833
Sobic.007G155100.v5.1	2.18597	0.48295						Sobic.006G147400 - (1 of 128) PF02365 - No apical meristem (NAM) protein (NAM)	-2.04195	2.63198
Sobic.005G230800.v5.1	2.15899	0.475232						Sobic.002G064500 - similar to 1-deoxy-D-xylulose 5-phosphate synthase	-2.03896	2.92269
Sobic.001G036600.v5.1	2.15308	0.941602						Sobic.008G065050	-2.03554	1.80462
Sobic.005G076800.v5.1	2.152	0.527704						Sobic.010G022600 - similar to Granule-bound starch synthase 1, chloroplast precursor	-2.02931	2.31767
Sobic.002G019750.v5.1	2.1467	0.702286						Sobic.004G191400	-2.0239	1.39855
Sobic.K021436.v5.1	2.1375	0.574305						Sobic.003G430400 - similar to Putative uncharacterized protein	-2.01791	1.88507
Sobic.001G040701.v5.1	2.1375	0.574305						Sobic.002G202700 - similar to WRKY transcription factor 76	-2.01613	2.25084
Sobic.003G424600.v5.1	2.13124	0.514995						Sobic.009G056100 - (1 of 8) KOG0106 - Alternative splicing factor SRp55/B52/SRp75 (RRM superfamily)	-2.01335	4.469
Sobic.009G172300.v5.1	2.13101	0.424215						Sobic.009G236600 - weakly similar to Putative uncharacterized protein	-2.0056	1.42217
Sobic.008G183600.v5.1	2.12131	0.326303						Sobic.010G242500 - weakly similar to Putative uncharacterized protein	-2.00171	1.3445
Sobic.002G207100.v5.1	2.12029	1.00466						Sobic.003G357166 - (1 of 1) PTHR23012//PTHR23012:SF87 - MEMBRANE ASSOCIATED RING FINGER // RING/FYVE/PHD ZINC FINGER-CONTAINING PROTEIN	-2.00059	1.49351
Sobic.008G088882.v5.1	2.11668	0.392236
Sobic.001G059001.v5.1	2.11112	0.601269
Sobic.006G232300.v5.1	2.10868	0.316436
Sobic.007G067100.v5.1	2.1059	0.926884
Sobic.002G247900.v5.1	2.10535	0.316128
Sobic.002G407350.v5.1	2.10535	0.316128
Sobic.005G215683.v5.1	2.10535	0.316128
Sobic.007G109800.v5.1	2.09607	1.17775
Sobic.003G259800.v5.1	2.09286	0.6307
Sobic.003G430950.v5.1	2.08596	0.963052
Sobic.K021647.v5.1	2.07952	0.567099
Sobic.004G340200.v5.1	2.0792	0.772712
Sobic.001G354400.v5.1	2.07916	0.386146
Sobic.001G374500.v5.1	2.0785	0.979411
Sobic.003G326400.v5.1	2.0781	1.02662
Sobic.004G141200.v5.1	2.07756	0.367444
Sobic.001G428300.v5.1	2.06164	0.312028
Sobic.002G164075.v5.1	2.06164	0.312028
Sobic.005G177100.v5.1	2.06088	0.56861
Sobic.003G321500.v5.1	2.06088	0.56861
Sobic.005G125700.v5.1	2.04555	0.560467
Sobic.001G119500.v5.1	2.04256	0.396172
Sobic.009G102700.v5.1	2.03668	1.24902
Sobic.002G240100.v5.1	2.03171	0.440366
Sobic.007G119000.v5.1	2.02826	0.79231
Sobic.009G202700.v5.1	2.02435	1.17539
Sobic.001G364400.v5.1	2.02058	0.539328
Sobic.006G227500.v5.1	2.01992	1.14316
Sobic.003G414200.v5.1	2.0199	0.31411
Sobic.007G034700.v5.1	2.01855	0.878259
Sobic.008G015000.v5.1	2.01819	1.16952
Sobic.002G382100.v5.1	2.00827	0.306864
Sobic.003G061850.v5.1	2.00827	0.306864
Sobic.005G003001.v5.1	2.00827	0.306864
Sobic.010G167200.v5.1	2.00827	0.306864
Sobic.010G045500.v5.1	2.00749	0.586144
Sobic.001G129700.v5.1	2.00679	0.693773
Sobic.003G160400.v5.1	2.0055	0.306591
Sobic.010G166800.v5.1	2.00256	0.313625
Sobic.001G519700.v5.1	1.99649	0.953372
Sobic.008G020750.v5.1	1.99508	1.57976
Sobic.008G155000.v5.1	1.98739	0.749671
Sobic.002G195100.v5.1	1.98617	0.461379
Sobic.003G036651.v5.1	1.98606	0.353066
Sobic.007G161100.v5.1	1.97346	0.560846
Sobic.001G086400.v5.1	1.97226	0.434055
Sobic.002G058200.v5.1	1.97154	0.31003
Sobic.001G354200.v5.1	1.96854	0.310497
Sobic.010G159200.v5.1	1.9674	0.831278
Sobic.003G120400.v5.1	1.96523	0.466983
Sobic.004G081000.v5.1	1.9642	0.495213
Sobic.005G214900.v5.1	1.96377	1.17829
Sobic.002G071600.v5.1	1.96201	0.430155
Sobic.007G022400.v5.1	1.95564	1.68881
Sobic.002G333900.v5.1	1.94741	0.576114
Sobic.008G122300.v5.1	1.94275	0.58051
Sobic.004G003300.v5.1	1.93161	0.804526
Sobic.010G170150.v5.1	1.93074	0.471279
Sobic.002G068600.v5.1	1.92719	0.469641
Sobic.002G221450.v5.1	1.92553	0.306044
Sobic.002G245300.v5.1	1.92474	1.49247
Sobic.006G168100.v5.1	1.92338	0.527269
Sobic.010G108401.v5.1	1.92262	1.09286
Sobic.009G218200.v5.1	1.92093	0.298025
Sobic.009G082050.v5.1	1.92093	0.298025
Sobic.003G384250.v5.1	1.91786	0.524792
Sobic.003G023633.v5.1	1.91329	0.297229
Sobic.010G077900.v5.1	1.91189	0.955794
Sobic.007G090445.v5.1	1.90909	0.456409
Sobic.001G165902.v5.1	1.90619	1.63456
Sobic.010G122640.v5.1	1.90077	0.711912
Sobic.001G156800.v5.1	1.89647	0.956669
Sobic.001G146700.v5.1	1.88727	0.570533
Sobic.001G456650.v5.1	1.88004	0.468005
Sobic.003G288700.v5.1	1.87272	0.702596
Sobic.003G091800.v5.1	1.87242	0.805709
Sobic.001G139200.v5.1	1.87044	1.51458
Sobic.008G007500.v5.1	1.86398	0.536593
Sobic.003G106800.v5.1	1.85703	4.49846
Sobic.001G300425.v5.1	1.85415	0.457634
Sobic.001G235800.v5.1	1.85246	1.34102
Sobic.009G196700.v5.1	1.84826	1.27087
Sobic.002G086700.v5.1	1.84427	0.29781
Sobic.008G084300.v5.1	1.83154	2.09563
Sobic.001G293450.v5.1	1.83078	0.922559
Sobic.001G326400.v5.1	1.82827	0.512428
Sobic.002G019500.v5.1	1.82784	0.744516
Sobic.009G153100.v5.1	1.82396	0.875122
Sobic.003G144800.v5.1	1.81051	0.900126
Sobic.006G042000.v5.1	1.80993	0.747462
Sobic.003G273200.v5.1	1.80874	2.37815
Sobic.003G164800.v5.1	1.80587	0.39274
Sobic.002G135700.v5.1	1.80545	0.790232
Sobic.008G018100.v5.1	1.80451	1.20613
Sobic.001G132500.v5.1	1.80296	0.464847
Sobic.003G214200.v5.1	1.80296	0.464847
Sobic.003G085300.v5.1	1.80101	0.879464
Sobic.001G428600.v5.1	1.79397	0.401248
Sobic.001G137900.v5.1	1.79285	0.733588
Sobic.001G388250.v5.1	1.79219	2.58366
Sobic.006G066700.v5.1	1.79081	0.460174
Sobic.003G313100.v5.1	1.79061	0.799958
Sobic.004G331300.v5.1	1.78963	2.16182
Sobic.003G254851.v5.1	1.78314	0.291448
Sobic.002G004401.v5.1	1.78281	0.435266
Sobic.001G091600.v5.1	1.77993	2.01843
Sobic.007G066608.v5.1	1.77901	0.580096
Sobic.006G107900.v5.1	1.77728	0.883627
Sobic.006G068700.v5.1	1.77394	0.939348
Sobic.002G098451.v5.1	1.77374	0.782806
Sobic.005G095600.v5.1	1.77153	1.95668
Sobic.010G128200.v5.1	1.77093	1.42103
Sobic.002G016900.v5.1	1.76929	0.897695
Sobic.005G136800.v5.1	1.76867	0.476772
Sobic.009G168100.v5.1	1.76035	0.589227
Sobic.007G226000.v5.1	1.75692	0.39478
Sobic.006G115200.v5.1	1.75593	0.799386
Sobic.001G268550.v5.1	1.75404	0.27975
Sobic.004G108600.v5.1	1.75404	0.27975
Sobic.008G147450.v5.1	1.75164	0.692784
Sobic.004G123200.v5.1	1.7475	2.06366
Sobic.001G343500.v5.1	1.74382	0.278571
Sobic.001G134150.v5.1	1.74382	0.278571
Sobic.001G306200.v5.1	1.74382	0.278571
Sobic.007G106200.v5.1	1.74382	0.278571
Sobic.008G068700.v5.1	1.74382	0.278571
Sobic.006G025066.v5.1	1.73963	0.909899
Sobic.005G063900.v5.1	1.73697	2.18251
Sobic.002G316000.v5.1	1.73218	0.53511
Sobic.003G383100.v5.1	1.73161	0.488693
Sobic.001G444700.v5.1	1.72752	0.361533
Sobic.007G156800.v5.1	1.72466	0.282528
Sobic.002G350500.v5.1	1.71871	0.376606
Sobic.009G138366.v5.1	1.71672	2.06861
Sobic.006G017266.v5.1	1.71329	0.434547
Sobic.010G245100.v5.1	1.70811	0.508274
Sobic.002G419350.v5.1	1.7068	0.274238
Sobic.005G103000.v5.1	1.7068	0.274238
Sobic.009G011100.v5.1	1.7068	0.274238
Sobic.009G253200.v5.1	1.7068	0.274238
Sobic.008G190400.v5.1	1.7028	0.499218
Sobic.008G025000.v5.1	1.70261	0.566992
Sobic.003G264500.v5.1	1.70081	0.422412
Sobic.001G189400.v5.1	1.6979	0.273181
Sobic.002G010100.v5.1	1.6972	0.395124
Sobic.003G092600.v5.1	1.69632	1.21018
Sobic.002G012300.v5.1	1.69599	0.272955
Sobic.010G229075.v5.1	1.69599	0.272955
Sobic.009G206150.v5.1	1.68768	0.271962
Sobic.003G301950.v5.1	1.68513	0.442358
Sobic.009G234250.v5.1	1.68222	0.627235
Sobic.001G401000.v5.1	1.67834	0.344878
Sobic.001G341001.v5.1	1.67807	0.931327
Sobic.001G374600.v5.1	1.67671	0.270646
Sobic.001G540250.v5.1	1.67671	0.270646
Sobic.003G111400.v5.1	1.67671	0.270646
Sobic.004G029900.v5.1	1.67671	0.270646
Sobic.004G119600.v5.1	1.67671	0.270646
Sobic.005G133233.v5.1	1.67671	0.270646
Sobic.007G106050.v5.1	1.67671	0.270646
Sobic.008G033750.v5.1	1.67671	0.270646
Sobic.010G067400.v5.1	1.67671	0.270646
Sobic.010G208750.v5.1	1.67671	0.270646
Sobic.004G148100.v5.1	1.67255	0.306303
Sobic.007G085500.v5.1	1.67018	0.470784
Sobic.003G131800.v5.1	1.66949	3.14157
Sobic.003G377100.v5.1	1.66712	0.597629
Sobic.002G178800.v5.1	1.667	0.465312
Sobic.001G409850.v5.1	1.66662	0.538654
Sobic.002G019600.v5.1	1.6643	0.718957
Sobic.005G230900.v5.1	1.6604	0.28174
Sobic.010G256500.v5.1	1.65937	1.27024
Sobic.K021416.v5.1	1.65634	2.1814
Sobic.006G227100.v5.1	1.65444	0.513569
Sobic.001G117000.v5.1	1.65382	0.450708
Sobic.007G115600.v5.1	1.65382	0.450708
Sobic.006G092601.v5.1	1.64973	0.780972
Sobic.001G096833.v5.1	1.64948	2.52592
Sobic.003G422400.v5.1	1.64695	0.478964
Sobic.002G212500.v5.1	1.64362	0.274686
Sobic.003G162600.v5.1	1.64362	0.274686
Sobic.003G425850.v5.1	1.64297	0.328572
Sobic.K021445.v5.1	1.64149	0.993492
Sobic.010G162800.v5.1	1.63694	0.657902
Sobic.007G159975.v5.1	1.63077	0.368095
Sobic.004G199800.v5.1	1.6262	1.69398
Sobic.003G172918.v5.1	1.62065	2.98125
Sobic.001G493300.v5.1	1.61956	0.273292
Sobic.006G187700.v5.1	1.61353	0.434536
Sobic.009G199300.v5.1	1.61353	0.434536
Sobic.007G035300.v5.1	1.61106	0.275247
Sobic.009G258150.v5.1	1.6102	0.761818
Sobic.010G272300.v5.1	1.60925	0.276507
Sobic.005G205400.v5.1	1.6079	0.854663
Sobic.003G172920.v5.1	1.60709	3.53177
Sobic.002G177901.v5.1	1.60682	0.453431
Sobic.003G014832.v5.1	1.60161	0.435427
Sobic.002G232500.v5.1	1.59867	2.97039
Sobic.007G106399.v5.1	1.59043	0.622449
Sobic.006G015100.v5.1	1.58155	0.269605
Sobic.003G171952.v5.1	1.58136	0.516003
Sobic.003G377300.v5.1	1.57645	0.771393
Sobic.010G206600.v5.1	1.56252	0.537726
Sobic.001G481850.v5.1	1.56159	0.609971
Sobic.003G426000.v5.1	1.56074	0.377388
Sobic.006G021500.v5.1	1.55725	0.658933
Sobic.001G415100.v5.1	1.55714	0.265609
Sobic.007G092900.v5.1	1.556	0.342067
Sobic.005G160801.v5.1	1.55325	0.450221
Sobic.004G027950.v5.1	1.55005	0.634875
Sobic.009G202200.v5.1	1.54946	0.353871
Sobic.003G285101.v5.1	1.54912	0.649956
Sobic.005G053200.v5.1	1.5488	2.04492
Sobic.006G142850.v5.1	1.54232	0.413086
Sobic.002G115400.v5.1	1.54076	1.17223
Sobic.008G041600.v5.1	1.53994	0.355422
Sobic.007G024150.v5.1	1.53788	0.263931
Sobic.009G158200.v5.1	1.53575	0.46207
Sobic.008G157700.v5.1	1.5357	1.41177
Sobic.002G326650.v5.1	1.53422	0.426522
Sobic.009G059200.v5.1	1.52893	0.409611
Sobic.007G089101.v5.1	1.5286	0.267242
Sobic.002G309000.v5.1	1.52815	1.56843
Sobic.006G089800.v5.1	1.52655	0.431437
Sobic.001G249800.v5.1	1.52515	0.251605
Sobic.008G109950.v5.1	1.525	0.251584
Sobic.004G285500.v5.1	1.52478	0.778686
Sobic.004G304550.v5.1	1.52392	0.337345
Sobic.005G053350.v5.1	1.52011	3.46071
Sobic.002G361100.v5.1	1.51976	0.31011
Sobic.004G149400.v5.1	1.51716	0.539013
Sobic.005G095680.v5.1	1.51339	2.35916
Sobic.006G155300.v5.1	1.51019	0.249639
Sobic.003G021700.v5.1	1.51019	0.249639
Sobic.001G182100.v5.1	1.51019	0.249639
Sobic.002G221300.v5.1	1.51019	0.249639
Sobic.007G010300.v5.1	1.51019	0.249639
Sobic.009G099400.v5.1	1.51019	0.249639
Sobic.009G106000.v5.1	1.51019	0.249639
Sobic.010G172300.v5.1	1.51019	0.249639
Sobic.010G178900.v5.1	1.51019	0.249639
Sobic.010G180500.v5.1	1.51019	0.249639
Sobic.010G221200.v5.1	1.51019	0.249639
Sobic.K021619.v5.1	1.51019	0.249639
Sobic.005G156500.v5.1	1.50982	0.593426
Sobic.009G111100.v5.1	1.50961	0.521247
Sobic.005G101600.v5.1	1.50689	0.450721
Sobic.009G032566.v5.1	1.50505	1.01575
Sobic.001G324700.v5.1	1.50481	0.916668
Sobic.004G242600.v5.1	1.5025	0.248622
Sobic.002G096900.v5.1	1.50069	0.47737
Sobic.010G185375.v5.1	1.50069	0.47737
Sobic.001G090550.v5.1	1.50007	0.416312
Sobic.K021648.v5.1	1.49492	0.609064
Sobic.001G096700.v5.1	1.49228	0.247264
Sobic.001G244000.v5.1	1.49228	0.247264
Sobic.003G360200.v5.1	1.49228	0.247264
Sobic.005G011601.v5.1	1.49228	0.247264
Sobic.007G041701.v5.1	1.49228	0.247264
Sobic.008G044450.v5.1	1.49156	0.411657
Sobic.010G152900.v5.1	1.49106	0.257855
Sobic.006G163200.v5.1	1.49061	0.445475
Sobic.007G139300.v5.1	1.48771	0.543589
Sobic.001G045400.v5.1	1.48543	1.29597
Sobic.003G397500.v5.1	1.48377	0.714765
Sobic.004G105700.v5.1	1.47926	0.522287
Sobic.005G182100.v5.1	1.47554	0.318524
Sobic.009G154400.v5.1	1.47393	0.244808
Sobic.003G111900.v5.1	1.47328	0.257305
Sobic.006G153600.v5.1	1.47252	1.13995
Sobic.010G036401.v5.1	1.47108	1.65123
Sobic.003G333150.v5.1	1.47037	0.389433
Sobic.008G039750.v5.1	1.46932	0.258226
Sobic.002G100200.v5.1	1.46874	1.25852
Sobic.008G054200.v5.1	1.46606	0.665147
Sobic.005G041100.v5.1	1.46499	0.99846
Sobic.006G231001.v5.1	1.46434	1.92145
Sobic.009G020200.v5.1	1.46371	0.254967
Sobic.007G133800.v5.1	1.46371	0.254967
Sobic.001G269501.v5.1	1.46136	0.671021
Sobic.008G043800.v5.1	1.45912	0.953097
Sobic.007G094600.v5.1	1.45492	1.8539
Sobic.006G076500.v5.1	1.45396	0.252734
Sobic.007G057450.v5.1	1.45396	0.252734
Sobic.004G118000.v5.1	1.4537	0.679209
Sobic.010G088700.v5.1	1.45362	2.37402
Sobic.008G183400.v5.1	1.45329	0.560767
Sobic.002G203250.v5.1	1.4531	0.932845
Sobic.006G172500.v5.1	1.4521	0.459361
Sobic.008G145500.v5.1	1.45142	1.32919
Sobic.001G089300.v5.1	1.45136	0.983169
Sobic.001G037600.v5.1	1.44898	0.339898
Sobic.002G419550.v5.1	1.44381	0.498441
Sobic.003G311800.v5.1	1.44271	0.449884
Sobic.003G172906.v5.1	1.43794	1.07222
Sobic.008G029600.v5.1	1.43487	0.849893
Sobic.010G135451.v5.1	1.43463	0.37906
Sobic.006G175200.v5.1	1.43177	1.02111
Sobic.004G181800.v5.1	1.42899	0.363954
Sobic.006G199300.v5.1	1.42499	0.371939
Sobic.009G181700.v5.1	1.42077	1.09065
Sobic.003G145400.v5.1	1.41887	0.249391
Sobic.003G172400.v5.1	1.41613	0.446451
Sobic.010G187800.v5.1	1.41143	0.396875
Sobic.003G224532.v5.1	1.41002	0.728439
Sobic.008G082450.v5.1	1.40895	0.251826
Sobic.006G249800.v5.1	1.40682	0.235628
Sobic.001G042100.v5.1	1.40682	0.235628
Sobic.001G236050.v5.1	1.40682	0.235628
Sobic.001G325850.v5.1	1.40682	0.235628
Sobic.002G302200.v5.1	1.40682	0.235628
Sobic.003G017000.v5.1	1.40682	0.235628
Sobic.003G062700.v5.1	1.40682	0.235628
Sobic.003G084600.v5.1	1.40682	0.235628
Sobic.004G031950.v5.1	1.40682	0.235628
Sobic.004G310350.v5.1	1.40682	0.235628
Sobic.004G323000.v5.1	1.40682	0.235628
Sobic.007G087600.v5.1	1.40682	0.235628
Sobic.007G172800.v5.1	1.40682	0.235628
Sobic.008G049225.v5.1	1.40682	0.235628
Sobic.009G194400.v5.1	1.40682	0.235628
Sobic.K021646.v5.1	1.40682	0.235628
Sobic.006G146700.v5.1	1.40369	0.552312
Sobic.008G043200.v5.1	1.40083	1.28537
Sobic.003G442500.v5.1	1.40034	0.434248
Sobic.K029601.v5.1	1.39752	1.58982
Sobic.002G431200.v5.1	1.39579	0.501768
Sobic.009G231000.v5.1	1.39423	0.402456
Sobic.001G319800.v5.1	1.39334	0.717938
Sobic.006G187300.v5.1	1.39147	0.245779
Sobic.009G071100.v5.1	1.39114	0.37443
Sobic.006G223401.v5.1	1.39074	1.38976
Sobic.001G372301.v5.1	1.38904	0.385012
Sobic.006G020400.v5.1	1.38904	0.385012
Sobic.006G257450.v5.1	1.38904	0.385012
Sobic.003G335000.v5.1	1.38875	0.338527
Sobic.004G269466.v5.1	1.3887	0.398581
Sobic.006G260000.v5.1	1.38787	0.244522
Sobic.003G425702.v5.1	1.38466	0.444661
Sobic.003G143100.v5.1	1.38418	0.508828
Sobic.003G299100.v5.1	1.38286	0.444208
Sobic.005G122000.v5.1	1.38286	0.444208
Sobic.001G180975.v5.1	1.38221	0.356066
Sobic.010G242000.v5.1	1.38218	0.24197
Sobic.005G089300.v5.1	1.38125	0.244425
Sobic.006G092700.v5.1	1.38096	0.64167
Sobic.001G118600.v5.1	1.37929	0.323552
Sobic.010G265600.v5.1	1.37697	3.93902
Sobic.001G277800.v5.1	1.376	0.752803
Sobic.010G226700.v5.1	1.37139	0.442856
Sobic.001G068800.v5.1	1.36645	0.512876
Sobic.002G254100.v5.1	1.36374	0.673614
Sobic.008G176732.v5.1	1.36214	2.08938
Sobic.002G089100.v5.1	1.36145	1.23037
Sobic.003G227000.v5.1	1.35885	2.0466
Sobic.002G244600.v5.1	1.35811	0.632603
Sobic.004G265000.v5.1	1.3576	2.49673
Sobic.001G049700.v5.1	1.35741	0.449694
Sobic.005G206800.v5.1	1.35364	0.37929
Sobic.001G343766.v5.1	1.35277	0.436481
Sobic.006G007600.v5.1	1.35131	0.98198
Sobic.005G053502.v5.1	1.34777	3.00734
Sobic.008G168400.v5.1	1.34535	0.668297
Sobic.006G121500.v5.1	1.34466	0.563245
Sobic.006G273100.v5.1	1.34392	1.68718
Sobic.008G168866.v5.1	1.33342	0.225236
Sobic.005G012900.v5.1	1.3329	0.368378
Sobic.005G013500.v5.1	1.3296	0.224685
Sobic.003G152100.v5.1	1.32869	0.497226
Sobic.006G111400.v5.1	1.32577	0.224131
Sobic.K026497.v5.1	1.32577	0.224131
Sobic.001G160500.v5.1	1.32577	0.224131
Sobic.K021708.v5.1	1.32577	0.224131
Sobic.001G271000.v5.1	1.32577	0.224131
Sobic.002G304600.v5.1	1.32577	0.313098
Sobic.003G068150.v5.1	1.32577	0.224131
Sobic.003G222101.v5.1	1.32577	0.224131
Sobic.003G315766.v5.1	1.32577	0.224131
Sobic.007G175000.v5.1	1.32577	0.224131
Sobic.008G002600.v5.1	1.32577	0.224131
Sobic.009G232332.v5.1	1.32577	0.224131
Sobic.003G081300.v5.1	1.32544	0.593138
Sobic.001G137800.v5.1	1.32162	0.450997
Sobic.008G142766.v5.1	1.31811	2.0813
Sobic.K022032.v5.1	1.31793	0.772394
Sobic.002G254000.v5.1	1.31681	0.700222
Sobic.003G051400.v5.1	1.31622	1.22518
Sobic.003G116400.v5.1	1.31552	2.26344
Sobic.008G158266.v5.1	1.31543	1.14184
Sobic.009G076550.v5.1	1.3151	0.270283
Sobic.008G062700.v5.1	1.31407	0.42456
Sobic.003G364400.v5.1	1.31378	0.401643
Sobic.002G055150.v5.1	1.31092	0.402803
Sobic.008G175032.v5.1	1.30884	2.38196
Sobic.006G150800.v5.1	1.30685	0.916075
Sobic.010G124133.v5.1	1.30616	3.13398
Sobic.008G098500.v5.1	1.30256	1.85115
Sobic.007G064900.v5.1	1.30145	0.497449
Sobic.006G227600.v5.1	1.30043	0.682001
Sobic.004G304625.v5.1	1.30039	0.42149
Sobic.009G148950.v5.1	1.29946	0.57975
Sobic.002G095600.v5.1	1.29805	1.20812
Sobic.K021640.v5.1	1.29499	0.623117
Sobic.009G241400.v5.1	1.2944	0.543979
Sobic.005G053800.v5.1	1.29297	2.42267
Sobic.008G011901.v5.1	1.29008	0.489973
Sobic.005G092500.v5.1	1.28975	0.690865
Sobic.002G055500.v5.1	1.28617	0.570594
Sobic.001G277500.v5.1	1.28559	0.227245
Sobic.009G007300.v5.1	1.28194	0.777846
Sobic.001G419000.v5.1	1.28011	0.217458
Sobic.007G020200.v5.1	1.28011	0.217458
Sobic.007G095850.v5.1	1.28011	0.217458
Sobic.007G116767.v5.1	1.28011	0.217458
Sobic.009G139500.v5.1	1.28011	0.217458
Sobic.003G172914.v5.1	1.27965	1.1749
Sobic.004G187400.v5.1	1.27816	0.21717
Sobic.002G106600.v5.1	1.27816	0.21717
Sobic.004G135366.v5.1	1.27816	0.21717
Sobic.010G236950.v5.1	1.27816	0.21717
Sobic.006G190600.v5.1	1.27755	4.49131
Sobic.003G223600.v5.1	1.27669	0.287279
Sobic.003G025666.v5.1	1.27518	0.317546
Sobic.001G355300.v5.1	1.27511	0.631928
Sobic.002G029600.v5.1	1.27483	0.714114
Sobic.006G177800.v5.1	1.26918	1.71367
Sobic.005G108501.v5.1	1.2684	0.224825
Sobic.001G317700.v5.1	1.26835	0.312627
Sobic.009G079650.v5.1	1.2681	2.80463
Sobic.005G053652.v5.1	1.26803	2.64676
Sobic.008G005400.v5.1	1.26714	0.215539
Sobic.006G198700.v5.1	1.26714	0.215539
Sobic.006G085450.v5.1	1.2647	0.337958
Sobic.003G286600.v5.1	1.26187	0.769178
Sobic.007G188701.v5.1	1.26093	2.03623
Sobic.007G120000.v5.1	1.25957	0.824655
Sobic.003G325650.v5.1	1.25956	1.50788
Sobic.001G453250.v5.1	1.25261	0.405165
Sobic.003G073166.v5.1	1.25261	0.405165
Sobic.004G227800.v5.1	1.25141	0.339632
Sobic.007G189701.v5.1	1.2481	0.419541
Sobic.010G054501.v5.1	1.24697	3.30563
Sobic.K030501.v5.1	1.2457	1.10201
Sobic.009G214700.v5.1	1.2427	0.666442
Sobic.003G088200.v5.1	1.23867	0.47323
Sobic.006G226800.v5.1	1.23784	0.287486
Sobic.008G176200.v5.1	1.23389	0.364486
Sobic.005G153900.v5.1	1.23221	0.220866
Sobic.010G039401.v5.1	1.2303	2.08911
Sobic.006G054000.v5.1	1.22954	0.928296
Sobic.007G141001.v5.1	1.2264	0.714749
Sobic.007G123000.v5.1	1.22628	0.805069
Sobic.001G401200.v5.1	1.22488	0.305487
Sobic.003G299300.v5.1	1.22409	0.351291
Sobic.001G159100.v5.1	1.22239	0.208828
Sobic.001G237250.v5.1	1.22239	0.208828
Sobic.002G177200.v5.1	1.22239	0.208828
Sobic.004G187502.v5.1	1.22239	0.208828
Sobic.008G052800.v5.1	1.22239	0.208828
Sobic.010G121401.v5.1	1.22239	0.208828
Sobic.010G203050.v5.1	1.22239	0.208828
Sobic.003G226950.v5.1	1.22169	0.616019
Sobic.002G060200.v5.1	1.22006	0.403855
Sobic.003G138250.v5.1	1.21857	0.221828
Sobic.003G356500.v5.1	1.21763	2.63952
Sobic.002G163301.v5.1	1.21658	0.387376
Sobic.004G175400.v5.1	1.21401	1.10145
Sobic.006G099300.v5.1	1.21353	0.954963
Sobic.001G364700.v5.1	1.21046	0.45213
Sobic.009G005600.v5.1	1.2102	1.45409
Sobic.K021621.v5.1	1.20614	0.379264
Sobic.001G082500.v5.1	1.20478	0.522725
Sobic.005G018500.v5.1	1.20062	1.65429
Sobic.003G317800.v5.1	1.20036	0.276844
Sobic.004G299700.v5.1	1.19975	0.290187
Sobic.002G041150.v5.1	1.19808	0.84059
Sobic.006G105500.v5.1	1.19798	0.505509
Sobic.003G375300.v5.1	1.19439	1.2022
Sobic.005G037300.v5.1	1.19214	0.945482
Sobic.006G234800.v5.1	1.19135	0.63184
Sobic.004G008800.v5.1	1.19088	0.440201
Sobic.001G245500.v5.1	1.18972	3.86117
Sobic.001G469300.v5.1	1.18604	0.847535
Sobic.005G038400.v5.1	1.1852	1.42992
Sobic.006G228876.v5.1	1.18437	1.28714
Sobic.004G276000.v5.1	1.18391	0.895647
Sobic.003G358150.v5.1	1.18364	0.709487
Sobic.004G092200.v5.1	1.18305	0.353312
Sobic.008G183900.v5.1	1.18277	0.542512
Sobic.005G214150.v5.1	1.18175	0.677252
Sobic.010G094100.v5.1	1.17661	0.961735
Sobic.005G224000.v5.1	1.17537	0.707078
Sobic.006G110101.v5.1	1.17247	0.201191
Sobic.K028225.v5.1	1.17247	0.201191
Sobic.005G162100.v5.1	1.17128	1.95637
Sobic.008G040201.v5.1	1.16993	0.200798
Sobic.001G264500.v5.1	1.16828	0.335316
Sobic.002G102000.v5.1	1.16656	0.66895
Sobic.001G535650.v5.1	1.16483	0.200008
Sobic.004G068700.v5.1	1.16353	1.76654
Sobic.001G187300.v5.1	1.16119	0.492109
Sobic.002G284500.v5.1	1.15931	0.696551
Sobic.003G111300.v5.1	1.15644	0.756389
Sobic.003G310000.v5.1	1.15181	0.210535
Sobic.005G154000.v5.1	1.14964	0.714382
Sobic.K021542.v5.1	1.14793	0.360071
Sobic.003G445600.v5.1	1.14518	0.211022
Sobic.K021848.v5.1	1.14296	0.357389
Sobic.004G071900.v5.1	1.1427	0.550277
Sobic.010G088500.v5.1	1.14224	2.13222
Sobic.008G146100.v5.1	1.13878	0.201935
Sobic.003G173700.v5.1	1.13826	1.8508
Sobic.003G045450.v5.1	1.13759	0.953978
Sobic.002G261400.v5.1	1.13614	0.214539
Sobic.009G161800.v5.1	1.13534	1.2943
Sobic.006G076900.v5.1	1.13378	3.51874
Sobic.004G332200.v5.1	1.13079	0.476524
Sobic.010G212500.v5.1	1.12939	0.206765
Sobic.010G029500.v5.1	1.1274	0.411959
Sobic.003G253700.v5.1	1.12707	1.13898
Sobic.008G124100.v5.1	1.12609	0.945418
Sobic.008G000080.v5.1	1.12591	1.23531
Sobic.003G028000.v5.1	1.12571	0.552699
Sobic.001G055700.v5.1	1.1234	0.295865
Sobic.003G206600.v5.1	1.1205	5.3174
Sobic.006G177700.v5.1	1.12003	2.70653
Sobic.009G078600.v5.1	1.11851	0.452837
Sobic.006G162566.v5.1	1.11788	0.206178
Sobic.007G159750.v5.1	1.11727	0.674607
Sobic.003G257650.v5.1	1.11632	0.192418
Sobic.010G013000.v5.1	1.11565	0.442717
Sobic.010G131600.v5.1	1.11316	0.545522
Sobic.003G275501.v5.1	1.11165	0.191678
Sobic.001G194100.v5.1	1.11165	0.191678
Sobic.001G531600.v5.1	1.11165	0.191678
Sobic.002G032400.v5.1	1.11165	0.191678
Sobic.003G000700.v5.1	1.11165	0.191678
Sobic.005G147300.v5.1	1.11165	0.191678
Sobic.006G279000.v5.1	1.11136	0.205855
Sobic.010G030500.v5.1	1.11064	1.70871
Sobic.002G415100.v5.1	1.11014	1.52284
Sobic.002G109500.v5.1	1.11013	1.00802
Sobic.005G136766.v5.1	1.10893	0.356664
Sobic.009G037100.v5.1	1.10893	0.356664
Sobic.006G018400.v5.1	1.10886	0.435152
Sobic.001G044200.v5.1	1.10884	0.20186
Sobic.001G213000.v5.1	1.10721	0.190976
Sobic.010G107602.v5.1	1.10721	0.190976
Sobic.002G309300.v5.1	1.1067	0.29661
Sobic.003G430916.v5.1	1.1067	0.29661
Sobic.009G055100.v5.1	1.10649	2.16371
Sobic.003G161400.v5.1	1.10578	1.14909
Sobic.001G437701.v5.1	1.10552	0.467357
Sobic.009G012300.v5.1	1.10535	0.190681
Sobic.002G411000.v5.1	1.10535	0.190681
Sobic.004G143201.v5.1	1.10535	0.190681
Sobic.004G217300.v5.1	1.10535	0.190681
Sobic.005G224200.v5.1	1.10535	0.190681
Sobic.006G085200.v5.1	1.10535	0.190681
Sobic.006G172601.v5.1	1.10535	0.190681
Sobic.010G267200.v5.1	1.10229	0.633755
Sobic.009G103101.v5.1	1.10214	0.377509
Sobic.010G263300.v5.1	1.10143	0.510842
Sobic.010G106500.v5.1	1.10116	0.338095
Sobic.001G049900.v5.1	1.09845	0.749565
Sobic.002G288750.v5.1	1.09157	0.913093
Sobic.010G174000.v5.1	1.08886	1.31416
Sobic.003G382600.v5.1	1.0883	0.636133
Sobic.006G252600.v5.1	1.08274	0.366963
Sobic.007G083200.v5.1	1.08269	0.35029
Sobic.008G020000.v5.1	1.08027	0.200122
Sobic.005G051300.v5.1	1.07952	0.2929
Sobic.003G089600.v5.1	1.07929	1.71214
Sobic.006G140200.v5.1	1.07812	0.769656
Sobic.001G236900.v5.1	1.07723	0.889373
Sobic.008G151900.v5.1	1.07711	0.244911
Sobic.K030301.v5.1	1.07291	0.527166
Sobic.005G185000.v5.1	1.07005	0.198526
Sobic.008G076100.v5.1	1.07005	0.198526
Sobic.004G125300.v5.1	1.06961	0.26759
Sobic.006G273116.v5.1	1.06861	3.22774
Sobic.004G201750.v5.1	1.06813	1.3871
Sobic.003G194900.v5.1	1.06617	0.630804
Sobic.002G340500.v5.1	1.06568	0.547199
Sobic.001G299100.v5.1	1.0654	0.468034
Sobic.004G087200.v5.1	1.06538	1.28814
Sobic.010G201332.v5.1	1.06499	0.325346
Sobic.010G175800.v5.1	1.06227	1.99297
Sobic.001G480700.v5.1	1.06115	1.81818
Sobic.003G417100.v5.1	1.06086	0.966941
Sobic.002G301900.v5.1	1.05963	0.606256
Sobic.001G099400.v5.1	1.05746	0.311706
Sobic.005G042900.v5.1	1.05624	0.418544
Sobic.005G037850.v5.1	1.05528	0.339247
Sobic.010G228750.v5.1	1.05332	0.798296
Sobic.002G147300.v5.1	1.05261	0.286399
Sobic.008G074800.v5.1	1.05261	0.286399
Sobic.002G261500.v5.1	1.05135	0.785997
Sobic.K021534.v5.1	1.05095	0.341313
Sobic.007G179500.v5.1	1.05048	0.339655
Sobic.004G251350.v5.1	1.04951	0.917136
Sobic.006G127800.v5.1	1.04885	0.333898
Sobic.008G130800.v5.1	1.04777	1.68597
Sobic.001G229500.v5.1	1.04712	0.916379
Sobic.K021449.v5.1	1.04684	0.716141
Sobic.003G183201.v5.1	1.04563	0.412591
Sobic.004G313100.v5.1	1.04503	2.04055
Sobic.002G044600.v5.1	1.03903	0.463791
Sobic.001G333400.v5.1	1.03655	0.925143
Sobic.008G158666.v5.1	1.0342	0.54457
Sobic.001G311200.v5.1	1.03385	0.220186
Sobic.009G193600.v5.1	1.03163	0.319335
Sobic.004G203000.v5.1	1.02857	0.268807
Sobic.007G047900.v5.1	1.02857	0.243565
Sobic.003G108100.v5.1	1.0285	0.718407
Sobic.005G079025.v5.1	1.02827	0.519588
Sobic.002G196000.v5.1	1.02711	1.64652
Sobic.009G176400.v5.1	1.026	0.393851
Sobic.007G158600.v5.1	1.02515	0.452849
Sobic.008G181000.v5.1	1.02502	0.438461
Sobic.010G110700.v5.1	1.02438	2.05821
Sobic.003G290700.v5.1	1.02379	0.344827
Sobic.003G267100.v5.1	1.02357	2.13653
Sobic.010G201200.v5.1	1.02303	0.31501
Sobic.005G222400.v5.1	1.0212	1.88781
Sobic.001G099300.v5.1	1.02087	1.89494
Sobic.003G270200.v5.1	1.01958	1.41705
Sobic.008G011700.v5.1	1.01803	0.33576
Sobic.003G105800.v5.1	1.01776	3.42658
Sobic.004G300300.v5.1	1.01473	0.751893
Sobic.001G166000.v5.1	1.0142	0.655976
Sobic.002G156750.v5.1	1.01392	0.747165
Sobic.001G121400.v5.1	1.01231	0.267074
Sobic.002G379932.v5.1	1.01066	1.23768
Sobic.006G090601.v5.1	1.0102	0.19002
Sobic.003G027000.v5.1	1.00901	2.69959
Sobic.008G038700.v5.1	1.00827	0.175016
Sobic.001G261593.v5.1	1.00827	0.175016
Sobic.001G371650.v5.1	1.00827	0.175016
Sobic.009G090666.v5.1	1.00827	0.175016
Sobic.010G113800.v5.1	1.00827	0.175016
Sobic.010G185350.v5.1	1.00827	0.175016
Sobic.K010368.v5.1	1.00827	0.175016
Sobic.003G241900.v5.1	1.00819	0.858604
Sobic.008G186900.v5.1	1.00767	0.955706
Sobic.009G080800.v5.1	1.00749	0.32218
Sobic.001G220800.v5.1	1.00556	0.326564
Sobic.002G314600.v5.1	1.00509	0.444431
Sobic.001G016050.v5.1	1.00228	0.191988
Sobic.K021748.v5.1	1.00223	0.479471
Sobic.002G289701.v5.1	1.00196	0.348637
Sobic.001G095366.v5.1	1	0.331739
Sobic.002G361800.v5.1	1	0.270755
Sobic.004G172201.v5.1	1	0.173658
Sobic.003G117600.v5.1	0.998719	1.26118
Sobic.010G198700.v5.1	0.998484	0.35445
Sobic.001G149300.v5.1	0.996609	0.187345
Sobic.001G364900.v5.1	0.996071	0.511855
Sobic.005G206602.v5.1	0.99581	1.29524
Sobic.006G015700.v5.1	0.995278	0.288309
Sobic.010G222501.v5.1	0.993863	0.811606
Sobic.010G133800.v5.1	0.99236	0.184761
Sobic.009G110400.v5.1	0.989131	1.03458
Sobic.004G050200.v5.1	0.988564	0.427679
Sobic.005G195200.v5.1	0.987913	2.12653
Sobic.005G216200.v5.1	0.987348	0.518686
Sobic.K031601.v5.1	0.98639	0.185689
Sobic.002G028632.v5.1	0.98639	0.185689
Sobic.002G264700.v5.1	0.98639	0.185689
Sobic.008G016800.v5.1	0.984801	0.948757
Sobic.006G174050.v5.1	0.983437	1.11311
Sobic.006G102300.v5.1	0.981933	0.39141
Sobic.003G211283.v5.1	0.980817	0.920049
Sobic.001G273600.v5.1	0.976423	0.424915
Sobic.010G116200.v5.1	0.975899	0.429391
Sobic.003G111200.v5.1	0.97491	0.525564
Sobic.004G003434.v5.1	0.974607	3.45439
Sobic.003G088300.v5.1	0.974062	0.536062
Sobic.006G028000.v5.1	0.97379	0.354477
Sobic.009G031900.v5.1	0.973458	0.182526
Sobic.001G237200.v5.1	0.972823	0.41651
Sobic.001G045800.v5.1	0.972693	0.405723
Sobic.003G170966.v5.1	0.971862	0.841896
Sobic.005G119100.v5.1	0.971535	1.18893
Sobic.009G030600.v5.1	0.970727	1.03645
Sobic.008G028900.v5.1	0.967058	0.591175
Sobic.001G222100.v5.1	0.965904	0.367862
Sobic.002G207000.v5.1	0.964216	1.22637
Sobic.001G110100.v5.1	0.963135	0.181773
Sobic.009G052800.v5.1	0.962806	0.54054
Sobic.003G036700.v5.1	0.96195	1.74323
Sobic.010G111900.v5.1	0.961342	0.490727
Sobic.002G307900.v5.1	0.960767	0.748431
Sobic.001G455900.v5.1	0.960653	0.909948
Sobic.002G195000.v5.1	0.959437	0.691401
Sobic.001G261520.v5.1	0.959179	0.379948
Sobic.005G153033.v5.1	0.959075	0.349529
Sobic.003G097200.v5.1	0.957457	0.861346
Sobic.003G229150.v5.1	0.957441	1.27493
Sobic.004G140400.v5.1	0.955691	0.243337
Sobic.001G155800.v5.1	0.954941	0.972624
Sobic.010G196000.v5.1	0.954304	0.430245
Sobic.009G098150.v5.1	0.954196	0.753382
Sobic.004G250400.v5.1	0.952711	0.535634
Sobic.008G174100.v5.1	0.952591	0.897928
Sobic.006G074200.v5.1	0.950895	2.00281
Sobic.001G235100.v5.1	0.949189	2.27108
Sobic.008G114600.v5.1	0.948855	0.671662
Sobic.003G306500.v5.1	0.948516	0.496496
Sobic.K021522.v5.1	0.947664	0.456561
Sobic.010G276301.v5.1	0.946196	0.505789
Sobic.004G148000.v5.1	0.944858	0.181657
Sobic.001G296700.v5.1	0.943942	2.50979
Sobic.010G174550.v5.1	0.942488	0.610765
Sobic.010G028900.v5.1	0.942136	0.350044
Sobic.005G207600.v5.1	0.941405	0.30304
Sobic.001G212000.v5.1	0.937053	1.37933
Sobic.004G128400.v5.1	0.936987	0.797181
Sobic.002G054500.v5.1	0.93689	0.26677
Sobic.002G373700.v5.1	0.93689	0.26677
Sobic.008G025300.v5.1	0.936369	0.163091
Sobic.003G044800.v5.1	0.93587	0.30901
Sobic.003G409100.v5.1	0.935366	0.447987
Sobic.K021545.v5.1	0.935004	0.851884
Sobic.007G045900.v5.1	0.934834	1.72453
Sobic.006G081700.v5.1	0.933833	0.586326
Sobic.006G230600.v5.1	0.932773	0.283846
Sobic.003G230300.v5.1	0.932164	0.329796
Sobic.009G020600.v5.1	0.931592	1.55483
Sobic.006G005600.v5.1	0.930564	1.03373
Sobic.010G033750.v5.1	0.929678	0.444261
Sobic.003G015700.v5.1	0.928999	0.443381
Sobic.005G231600.v5.1	0.928347	1.42117
Sobic.006G151300.v5.1	0.928138	0.251
Sobic.005G052500.v5.1	0.92513	3.25223
Sobic.003G226900.v5.1	0.924488	0.401651
Sobic.001G539200.v5.1	0.924114	0.534313
Sobic.004G052450.v5.1	0.922623	0.329824
Sobic.002G006500.v5.1	0.922553	0.634044
Sobic.010G072200.v5.1	0.920928	0.160497
Sobic.002G243100.v5.1	0.920928	0.160497
Sobic.003G218850.v5.1	0.920928	0.160497
Sobic.001G018400.v5.1	0.920482	0.355682
Sobic.001G174150.v5.1	0.920454	0.673832
Sobic.002G333200.v5.1	0.919444	0.549825
Sobic.006G015400.v5.1	0.919292	0.299245
Sobic.009G108300.v5.1	0.918887	0.292897
Sobic.002G055700.v5.1	0.91664	0.936473
Sobic.001G155300.v5.1	0.915208	1.89034
Sobic.010G034200.v5.1	0.915111	0.240426
Sobic.006G156100.v5.1	0.914961	0.385761
Sobic.005G191350.v5.1	0.913585	0.173795
Sobic.002G423600.v5.1	0.911911	2.06228
Sobic.005G095500.v5.1	0.910533	0.973686
Sobic.010G100200.v5.1	0.909929	1.05175
Sobic.001G241700.v5.1	0.90933	0.207397
Sobic.010G102150.v5.1	0.909092	0.217902
Sobic.008G132125.v5.1	0.907318	0.46502
Sobic.K021921.v5.1	0.905231	0.428216
Sobic.003G149900.v5.1	0.905202	0.451656
Sobic.003G088400.v5.1	0.90512	1.69501
Sobic.001G046600.v5.1	0.904353	4.24345
Sobic.006G074300.v5.1	0.903467	2.44559
Sobic.007G141900.v5.1	0.902748	2.56496
Sobic.002G125300.v5.1	0.901597	1.83622
Sobic.002G019400.v5.1	0.900593	0.455331
Sobic.010G143400.v5.1	0.899914	0.889746
Sobic.008G046300.v5.1	0.899662	0.345354
Sobic.003G001701.v5.1	0.896907	0.218188
Sobic.009G236300.v5.1	0.896846	0.655814
Sobic.002G014600.v5.1	0.895524	1.99922
Sobic.001G394100.v5.1	0.895477	1.14736
Sobic.003G389900.v5.1	0.894728	0.172464
Sobic.002G140200.v5.1	0.892607	0.448737
Sobic.009G185400.v5.1	0.892359	0.170353
Sobic.K021940.v5.1	0.892359	0.170353
Sobic.002G327201.v5.1	0.891669	0.68898
Sobic.006G087800.v5.1	0.890411	0.323424
Sobic.010G125000.v5.1	0.889664	0.619307
Sobic.002G221900.v5.1	0.88948	2.70104
Sobic.004G060650.v5.1	0.88865	0.351852
Sobic.003G284200.v5.1	0.887766	0.54412
Sobic.008G065400.v5.1	0.887599	1.3912
Sobic.004G252300.v5.1	0.887404	0.732399
Sobic.007G095600.v5.1	0.887182	1.81533
Sobic.010G007700.v5.1	0.885496	2.3834
Sobic.005G183900.v5.1	0.885357	0.279598
Sobic.003G272800.v5.1	0.884759	0.716825
Sobic.002G303950.v5.1	0.882754	1.00066
Sobic.004G051800.v5.1	0.881917	0.537904
Sobic.001G114600.v5.1	0.881819	0.267242
Sobic.006G207100.v5.1	0.88072	1.58472
Sobic.002G060450.v5.1	0.87992	0.38075
Sobic.002G326200.v5.1	0.87898	2.45766
Sobic.003G302466.v5.1	0.877891	0.263617
Sobic.010G201266.v5.1	0.877626	0.274556
Sobic.009G072300.v5.1	0.877153	0.942588
Sobic.003G036150.v5.1	0.876706	0.287694
Sobic.005G031800.v5.1	0.876704	0.703705
Sobic.010G193400.v5.1	0.875031	0.913447
Sobic.001G352666.v5.1	0.87192	0.165951
Sobic.001G093732.v5.1	0.870757	0.391905
Sobic.006G241200.v5.1	0.870208	1.30395
Sobic.005G139226.v5.1	0.870028	3.2826
Sobic.003G025400.v5.1	0.869928	2.19569
Sobic.K021509.v5.1	0.869844	0.236514
Sobic.009G136700.v5.1	0.868624	1.97838
Sobic.003G025000.v5.1	0.868621	0.48155
Sobic.001G523000.v5.1	0.867127	2.05752
Sobic.002G224500.v5.1	0.866561	2.73142
Sobic.001G454100.v5.1	0.865151	1.08488
Sobic.001G112200.v5.1	0.864804	1.09665
Sobic.003G436800.v5.1	0.864338	0.824892
Sobic.006G018100.v5.1	0.862387	0.352811
Sobic.010G176700.v5.1	0.860989	2.08916
Sobic.008G051600.v5.1	0.860661	0.300115
Sobic.K021802.v5.1	0.86034	1.31265
Sobic.003G188100.v5.1	0.859959	1.70965
Sobic.002G074700.v5.1	0.859128	0.729587
Sobic.002G219400.v5.1	0.858617	0.169367
Sobic.001G226600.v5.1	0.858107	0.813253
Sobic.002G320300.v5.1	0.857747	0.277555
Sobic.001G363700.v5.1	0.856157	2.31449
Sobic.004G269301.v5.1	0.855877	0.59997
Sobic.006G123100.v5.1	0.855752	0.869403
Sobic.003G426400.v5.1	0.855213	1.73315
Sobic.002G375000.v5.1	0.853903	0.882203
Sobic.007G185400.v5.1	0.853611	0.429727
Sobic.003G234101.v5.1	0.853214	2.47508
Sobic.003G068050.v5.1	0.852602	0.167181
Sobic.002G064200.v5.1	0.851901	0.442972
Sobic.003G397400.v5.1	0.851195	0.640209
Sobic.009G036000.v5.1	0.849607	1.32712
Sobic.002G400900.v5.1	0.847761	1.55898
Sobic.001G183100.v5.1	0.84622	0.484498
Sobic.006G264800.v5.1	0.84483	0.286998
Sobic.002G249700.v5.1	0.844528	0.443083
Sobic.010G113100.v5.1	0.842754	1.90605
Sobic.003G068300.v5.1	0.842665	1.24554
Sobic.005G046201.v5.1	0.842576	0.160971
Sobic.010G131200.v5.1	0.840885	1.4134
Sobic.010G156700.v5.1	0.840699	1.09412
Sobic.001G112000.v5.1	0.838551	0.848383
Sobic.002G251502.v5.1	0.838275	0.298154
Sobic.004G294400.v5.1	0.838229	1.56064
Sobic.004G311000.v5.1	0.837673	0.794491
Sobic.009G105500.v5.1	0.836569	0.679561
Sobic.004G212250.v5.1	0.835906	0.321833
Sobic.002G321000.v5.1	0.834885	0.161691
Sobic.007G018550.v5.1	0.83455	0.183876
Sobic.009G040175.v5.1	0.83237	0.895044
Sobic.006G214800.v5.1	0.83102	0.622542
Sobic.008G066401.v5.1	0.830562	0.299172
Sobic.002G190750.v5.1	0.829647	0.734753
Sobic.002G133700.v5.1	0.828739	1.92392
Sobic.005G148400.v5.1	0.827421	0.284613
Sobic.006G233401.v5.1	0.827163	0.290267
Sobic.001G519400.v5.1	0.826839	2.39582
Sobic.007G181500.v5.1	0.825351	0.284826
Sobic.004G148600.v5.1	0.824779	0.533822
Sobic.003G246500.v5.1	0.824633	0.274845
Sobic.001G156850.v5.1	0.823711	0.158336
Sobic.006G170600.v5.1	0.822918	0.628581
Sobic.003G429600.v5.1	0.821947	0.282015
Sobic.004G229500.v5.1	0.820708	0.220643
Sobic.001G101400.v5.1	0.820216	0.209785
Sobic.007G169900.v5.1	0.820059	0.163219
Sobic.002G113100.v5.1	0.818735	1.28936
Sobic.001G266600.v5.1	0.81843	0.154567
Sobic.K021428.v5.1	0.815821	0.2914
Sobic.009G153500.v5.1	0.813203	0.741959
Sobic.006G236600.v5.1	0.809578	2.39063
Sobic.006G237600.v5.1	0.809504	1.11598
Sobic.006G092500.v5.1	0.808515	0.707535
Sobic.001G145600.v5.1	0.807932	1.37274
Sobic.004G320600.v5.1	0.806798	0.261021
Sobic.007G074400.v5.1	0.806373	0.667359
Sobic.003G108500.v5.1	0.804818	0.478111
Sobic.008G001700.v5.1	0.804717	0.452042
Sobic.002G085400.v5.1	0.804458	2.19452
Sobic.001G170750.v5.1	0.804416	0.230232
Sobic.003G027200.v5.1	0.803533	0.152838
Sobic.010G178100.v5.1	0.803431	0.202159
Sobic.002G047050.v5.1	0.801907	1.28586
Sobic.001G425500.v5.1	0.800622	1.1432
Sobic.010G038000.v5.1	0.799919	1.2672
Sobic.008G008801.v5.1	0.799072	0.63993
Sobic.002G220000.v5.1	0.79816	0.497899
Sobic.004G079500.v5.1	0.796032	0.588274
Sobic.005G131450.v5.1	0.793316	1.02995
Sobic.010G057800.v5.1	0.7933	0.451462
Sobic.001G221850.v5.1	0.79328	0.216334
Sobic.001G362650.v5.1	0.792635	0.979552
Sobic.006G175700.v5.1	0.792446	1.168
Sobic.010G226500.v5.1	0.79168	0.303005
Sobic.009G036100.v5.1	0.791204	0.942627
Sobic.004G229800.v5.1	0.791199	0.922613
Sobic.010G070300.v5.1	0.790236	0.152359
Sobic.K021607.v5.1	0.789149	0.494446
Sobic.008G055650.v5.1	0.78896	0.147994
Sobic.008G056000.v5.1	0.788703	0.27652
Sobic.006G220100.v5.1	0.788636	0.433619
Sobic.004G179900.v5.1	0.788237	0.302221
Sobic.009G154700.v5.1	0.786628	0.733311
Sobic.003G223800.v5.1	0.786281	1.30332
Sobic.001G258300.v5.1	0.786031	0.498375
Sobic.004G103400.v5.1	0.785825	0.947742
Sobic.010G019500.v5.1	0.785396	0.425235
Sobic.006G121600.v5.1	0.785189	0.327711
Sobic.009G228201.v5.1	0.783014	1.39163
Sobic.010G196466.v5.1	0.783007	0.515728
Sobic.008G191600.v5.1	0.781921	0.310111
Sobic.007G222500.v5.1	0.78136	0.245139
Sobic.006G183900.v5.1	0.78099	1.34247
Sobic.010G097800.v5.1	0.780497	0.372998
Sobic.K022632.v5.1	0.7799	1.06737
Sobic.001G434800.v5.1	0.779862	0.321793
Sobic.010G161000.v5.1	0.779364	0.254623
Sobic.007G127001.v5.1	0.779142	2.20833
Sobic.010G157100.v5.1	0.778511	0.816121
Sobic.003G062200.v5.1	0.777662	0.602925
Sobic.004G316500.v5.1	0.775747	0.337408
Sobic.009G130100.v5.1	0.771882	0.26359
Sobic.008G139300.v5.1	0.77061	0.488755
Sobic.001G370000.v5.1	0.770107	2.58501
Sobic.001G249100.v5.1	0.769227	0.488377
Sobic.003G188000.v5.1	0.769173	1.68091
Sobic.007G032900.v5.1	0.767963	0.290106
Sobic.003G335100.v5.1	0.767682	0.245957
Sobic.001G128500.v5.1	0.767645	0.993099
Sobic.004G304475.v5.1	0.767554	1.07369
Sobic.004G040050.v5.1	0.76718	0.446599
Sobic.010G091750.v5.1	0.766913	0.32743
Sobic.009G004001.v5.1	0.765877	0.436328
Sobic.009G205500.v5.1	0.765319	0.194561
Sobic.007G090469.v5.1	0.764711	0.147284
Sobic.009G131701.v5.1	0.764496	0.495308
Sobic.002G416700.v5.1	0.764227	1.76382
Sobic.003G371000.v5.1	0.76333	0.638615
Sobic.001G062500.v5.1	0.762215	1.03079
Sobic.001G061000.v5.1	0.761343	0.283965
Sobic.009G230200.v5.1	0.761246	0.313207
Sobic.006G173400.v5.1	0.761203	1.30683
Sobic.001G143700.v5.1	0.76088	0.232303
Sobic.003G182200.v5.1	0.760859	1.422
Sobic.001G070402.v5.1	0.758854	0.841087
Sobic.002G250700.v5.1	0.758723	0.318178
Sobic.002G032700.v5.1	0.758485	1.09299
Sobic.002G055600.v5.1	0.758417	0.764074
Sobic.007G176000.v5.1	0.758355	1.58812
Sobic.003G061400.v5.1	0.758278	1.27887
Sobic.009G122700.v5.1	0.756528	0.26697
Sobic.010G004500.v5.1	0.755927	1.44591
Sobic.010G063700.v5.1	0.754462	0.182482
Sobic.004G047900.v5.1	0.754224	0.550903
Sobic.004G243200.v5.1	0.753517	0.14328
Sobic.005G077700.v5.1	0.753517	0.14328
Sobic.008G034300.v5.1	0.752914	0.359304
Sobic.008G148600.v5.1	0.752818	1.12789
Sobic.008G158501.v5.1	0.752698	0.420689
Sobic.001G449600.v5.1	0.752328	0.291819
Sobic.002G147466.v5.1	0.752299	0.699449
Sobic.006G037600.v5.1	0.752019	0.988749
Sobic.001G189200.v5.1	0.752001	0.316814
Sobic.004G091500.v5.1	0.751903	1.00854
Sobic.003G127350.v5.1	0.751782	2.56871
Sobic.001G353700.v5.1	0.751207	1.69727
Sobic.003G150700.v5.1	0.749103	0.919668
Sobic.009G009700.v5.1	0.747678	1.32046
Sobic.001G075300.v5.1	0.745891	0.69671
Sobic.010G238900.v5.1	0.74464	0.130181
Sobic.005G195100.v5.1	0.74446	4.60071
Sobic.001G488650.v5.1	0.743819	0.130038
Sobic.006G096200.v5.1	0.743819	0.130038
Sobic.010G172600.v5.1	0.743819	0.130038
Sobic.010G207450.v5.1	0.743819	0.130038
Sobic.009G217500.v5.1	0.741181	0.402177
Sobic.003G172502.v5.1	0.741163	0.930967
Sobic.001G146200.v5.1	0.740684	0.328737
Sobic.003G291200.v5.1	0.740366	2.09999
Sobic.003G318700.v5.1	0.73875	1.70086
Sobic.002G022900.v5.1	0.738001	0.389292
Sobic.002G338600.v5.1	0.73762	0.549454
Sobic.004G079400.v5.1	0.736442	0.3016
Sobic.K022104.v5.1	0.734797	0.327564
Sobic.K029400.v5.1	0.734761	0.385908
Sobic.005G151700.v5.1	0.734045	0.362513
Sobic.006G030700.v5.1	0.733858	0.78726
Sobic.004G004500.v5.1	0.733794	0.265075
Sobic.003G097100.v5.1	0.732901	1.12739
Sobic.002G387900.v5.1	0.732432	0.325937
Sobic.001G021100.v5.1	0.729267	0.366903
Sobic.003G419200.v5.1	0.729058	0.252349
Sobic.003G259000.v5.1	0.728815	0.228467
Sobic.006G061300.v5.1	0.727689	0.863985
Sobic.005G011201.v5.1	0.727504	0.325381
Sobic.003G404800.v5.1	0.727363	1.16387
Sobic.001G101200.v5.1	0.727215	0.28622
Sobic.004G322500.v5.1	0.726826	0.141762
Sobic.006G238300.v5.1	0.724293	0.365335
Sobic.001G050100.v5.1	0.72363	0.286157
Sobic.007G038500.v5.1	0.723062	0.251613
Sobic.005G003700.v5.1	0.720898	0.706671
Sobic.008G060800.v5.1	0.719698	0.679366
Sobic.005G177600.v5.1	0.719306	0.394301
Sobic.010G164400.v5.1	0.719071	1.34089
Sobic.004G094600.v5.1	0.718542	0.445981
Sobic.007G101850.v5.1	0.71848	0.408819
Sobic.003G129200.v5.1	0.716444	0.255328
Sobic.003G367200.v5.1	0.716109	0.264407
Sobic.002G428301.v5.1	0.715719	0.466235
Sobic.006G219900.v5.1	0.715657	1.37671
Sobic.008G122800.v5.1	0.715573	0.348469
Sobic.010G033700.v5.1	0.71416	0.892752
Sobic.001G526025.v5.1	0.713696	0.29826
Sobic.003G276700.v5.1	0.712153	0.277313
Sobic.006G189500.v5.1	0.712118	0.951654
Sobic.007G078400.v5.1	0.712031	0.948749
Sobic.006G039300.v5.1	0.708637	0.214482
Sobic.001G162700.v5.1	0.708313	1.18129
Sobic.009G071300.v5.1	0.707717	0.246258
Sobic.008G079200.v5.1	0.706804	0.123536
Sobic.K021508.v5.1	0.706804	0.123536
Sobic.001G141000.v5.1	0.706804	0.123536
Sobic.001G230600.v5.1	0.706804	0.123536
Sobic.003G339633.v5.1	0.706804	0.123536
Sobic.004G169401.v5.1	0.706804	0.123536
Sobic.010G100432.v5.1	0.706804	0.123536
Sobic.K022132.v5.1	0.705264	0.96951
Sobic.009G239500.v5.1	0.704984	3.69234
Sobic.001G132200.v5.1	0.704867	1.47295
Sobic.007G169250.v5.1	0.704125	0.22653
Sobic.010G049200.v5.1	0.703846	0.393638
Sobic.006G272450.v5.1	0.7037	0.548719
Sobic.010G063066.v5.1	0.703624	1.56332
Sobic.005G101700.v5.1	0.703113	0.224193
Sobic.K021548.v5.1	0.701607	0.50522
Sobic.002G089600.v5.1	0.701374	0.628281
Sobic.003G131700.v5.1	0.700561	0.17328
Sobic.003G325800.v5.1	0.700398	1.56208
Sobic.001G323200.v5.1	0.699491	0.251237
Sobic.005G053700.v5.1	0.697735	0.477945
Sobic.010G027300.v5.1	0.69659	0.900153
Sobic.001G257400.v5.1	0.694623	0.135838
Sobic.001G291600.v5.1	0.694519	0.361533
Sobic.003G418500.v5.1	0.693288	0.452148
Sobic.010G008300.v5.1	0.693002	1.09051
Sobic.002G094500.v5.1	0.692935	1.25467
Sobic.002G120300.v5.1	0.692061	1.83148
Sobic.006G055501.v5.1	0.691799	3.32173
Sobic.009G136500.v5.1	0.691758	1.56828
Sobic.003G209966.v5.1	0.691755	0.348834
Sobic.005G016900.v5.1	0.691081	1.0185
Sobic.005G080501.v5.1	0.69059	0.30914
Sobic.004G060700.v5.1	0.690402	2.44403
Sobic.003G418900.v5.1	0.690274	2.28133
Sobic.004G062600.v5.1	0.688204	0.230474
Sobic.006G188750.v5.1	0.687676	0.120163
Sobic.007G100275.v5.1	0.687676	0.120163
Sobic.009G174300.v5.1	0.687676	0.120163
Sobic.003G400000.v5.1	0.687149	1.04805
Sobic.003G252850.v5.1	0.686287	0.172258
Sobic.010G260600.v5.1	0.686235	0.412329
Sobic.009G104202.v5.1	0.685064	0.667528
Sobic.006G146100.v5.1	0.684989	0.503375
Sobic.009G044501.v5.1	0.683642	0.319108
Sobic.004G101400.v5.1	0.683593	2.47327
Sobic.001G392700.v5.1	0.683388	0.599524
Sobic.002G102132.v5.1	0.683027	0.133133
Sobic.010G102050.v5.1	0.68226	0.219879
Sobic.004G054900.v5.1	0.6813	0.916721
Sobic.002G075700.v5.1	0.680651	0.671645
Sobic.001G277700.v5.1	0.680646	0.166276
Sobic.001G356400.v5.1	0.680339	0.259403
Sobic.001G024700.v5.1	0.679846	0.251271
Sobic.009G003632.v5.1	0.678593	0.37639
Sobic.008G155500.v5.1	0.678072	0.243459
Sobic.003G079600.v5.1	0.676877	0.229138
Sobic.003G173266.v5.1	0.676458	0.305046
Sobic.005G107900.v5.1	0.676452	0.498012
Sobic.010G037901.v5.1	0.675728	0.393187
Sobic.006G007300.v5.1	0.675622	0.260416
Sobic.004G068600.v5.1	0.675565	0.409189
Sobic.005G095660.v5.1	0.6752	1.51719
Sobic.010G270200.v5.1	0.674875	0.334797
Sobic.010G040600.v5.1	0.674511	0.468556
Sobic.001G192200.v5.1	0.674027	0.901366
Sobic.K021846.v5.1	0.673981	0.311515
Sobic.006G024200.v5.1	0.673384	0.524664
Sobic.005G070000.v5.1	0.672553	0.249314
Sobic.001G220200.v5.1	0.671946	0.207904
Sobic.007G044800.v5.1	0.671267	0.271245
Sobic.005G228250.v5.1	0.671259	0.729805
Sobic.001G300500.v5.1	0.671021	1.85109
Sobic.008G131400.v5.1	0.670971	0.266075
Sobic.004G197100.v5.1	0.670862	0.344487
Sobic.003G426100.v5.1	0.669677	0.130191
Sobic.005G014000.v5.1	0.669188	0.368485
Sobic.007G165200.v5.1	0.668179	0.761867
Sobic.001G260800.v5.1	0.667317	1.2498
Sobic.004G116300.v5.1	0.667274	1.65505
Sobic.004G263100.v5.1	0.666659	0.474545
Sobic.007G100700.v5.1	0.665992	0.902628
Sobic.004G148900.v5.1	0.665696	0.601655
Sobic.K022044.v5.1	0.665512	0.614877
Sobic.001G401975.v5.1	0.664956	0.492815
Sobic.007G185200.v5.1	0.664839	1.29843
Sobic.003G167825.v5.1	0.664259	0.179172
Sobic.004G197000.v5.1	0.663409	0.26162
Sobic.006G243301.v5.1	0.663166	0.153295
Sobic.002G284701.v5.1	0.662879	1.68702
Sobic.006G075700.v5.1	0.662689	2.95112
Sobic.002G124832.v5.1	0.659694	0.522352
Sobic.001G129150.v5.1	0.65907	0.115102
Sobic.005G203266.v5.1	0.658902	0.529598
Sobic.005G076700.v5.1	0.658663	3.5574
Sobic.004G002300.v5.1	0.658012	0.565545
Sobic.003G268800.v5.1	0.657986	0.763152
Sobic.004G245800.v5.1	0.657119	0.373428
Sobic.009G004950.v5.1	0.656698	0.272117
Sobic.001G176600.v5.1	0.655274	1.32244
Sobic.006G048000.v5.1	0.654704	2.63237
Sobic.002G381500.v5.1	0.653995	1.05927
Sobic.003G395400.v5.1	0.652555	1.1935
Sobic.004G268150.v5.1	0.652309	0.373965
Sobic.005G126732.v5.1	0.651183	0.634871
Sobic.001G004901.v5.1	0.650619	0.236954
Sobic.008G020300.v5.1	0.649685	1.36074
Sobic.004G153300.v5.1	0.648633	0.280483
Sobic.001G400900.v5.1	0.648324	0.173037
Sobic.008G000201.v5.1	0.648307	0.625518
Sobic.006G078000.v5.1	0.648136	0.405044
Sobic.006G257400.v5.1	0.647504	0.22008
Sobic.002G285800.v5.1	0.64683	1.19352
Sobic.003G029900.v5.1	0.646759	1.35978
Sobic.001G378700.v5.1	0.646561	0.213619
Sobic.003G300600.v5.1	0.646159	0.309615
Sobic.002G128300.v5.1	0.645283	0.37352
Sobic.002G347100.v5.1	0.644605	0.235496
Sobic.008G073700.v5.1	0.643998	0.212672
Sobic.002G327400.v5.1	0.643575	0.305812
Sobic.001G223300.v5.1	0.643157	0.362439
Sobic.005G165800.v5.1	0.64269	0.962251
Sobic.005G183100.v5.1	0.642289	1.48429
Sobic.002G127700.v5.1	0.642167	1.14123
Sobic.003G021000.v5.1	0.641733	0.412065
Sobic.001G463600.v5.1	0.641641	0.200717
Sobic.008G189500.v5.1	0.641428	1.30496
Sobic.005G101900.v5.1	0.641068	1.61054
Sobic.003G366850.v5.1	0.640561	1.46954
Sobic.005G210400.v5.1	0.639646	0.292375
Sobic.009G086350.v5.1	0.63804	0.120618
Sobic.003G278600.v5.1	0.638032	2.00444
Sobic.001G303862.v5.1	0.637921	0.442463
Sobic.002G074400.v5.1	0.637235	0.712556
Sobic.003G366700.v5.1	0.636458	1.26857
Sobic.001G391300.v5.1	0.635469	3.55999
Sobic.006G062416.v5.1	0.63428	0.178906
Sobic.001G307000.v5.1	0.634049	0.576113
Sobic.006G019801.v5.1	0.633905	0.629334
Sobic.006G199100.v5.1	0.633898	0.678863
Sobic.005G007000.v5.1	0.633636	0.121466
Sobic.006G257500.v5.1	0.633087	0.696534
Sobic.001G195866.v5.1	0.632748	0.305516
Sobic.001G344150.v5.1	0.632574	0.716333
Sobic.006G076800.v5.1	0.632403	0.610876
Sobic.001G261478.v5.1	0.632353	0.122331
Sobic.010G211000.v5.1	0.631516	0.25982
Sobic.001G034900.v5.1	0.63109	0.373775
Sobic.009G248500.v5.1	0.630614	0.166243
Sobic.009G201500.v5.1	0.629729	1.01217
Sobic.004G211000.v5.1	0.629721	0.300459
Sobic.002G055900.v5.1	0.628347	3.56357
Sobic.008G173501.v5.1	0.628322	0.414307
Sobic.008G041300.v5.1	0.627749	0.760927
Sobic.001G529800.v5.1	0.626673	0.191366
Sobic.002G172000.v5.1	0.62636	0.529062
Sobic.007G008700.v5.1	0.626249	0.547878
Sobic.009G110500.v5.1	0.626057	2.02155
Sobic.007G107983.v5.1	0.62557	0.724526
Sobic.007G073100.v5.1	0.625255	0.169711
Sobic.002G144600.v5.1	0.624753	0.283194
Sobic.009G048100.v5.1	0.624639	0.581093
Sobic.002G285600.v5.1	0.624001	3.09929
Sobic.001G383000.v5.1	0.623515	0.720512
Sobic.002G205000.v5.1	0.623468	0.225804
Sobic.001G254050.v5.1	0.623194	0.458682
Sobic.005G199300.v5.1	0.621957	0.531048
Sobic.003G203833.v5.1	0.621839	0.194656
Sobic.003G060800.v5.1	0.620292	0.378028
Sobic.003G092151.v5.1	0.620104	0.170495
Sobic.007G217300.v5.1	0.619936	0.915886
Sobic.001G186925.v5.1	0.619853	0.519926
Sobic.006G259800.v5.1	0.619797	0.311152
Sobic.010G019200.v5.1	0.618882	0.25898
Sobic.007G060800.v5.1	0.61873	0.522835
Sobic.010G176400.v5.1	0.618545	0.127303
Sobic.003G109133.v5.1	0.61839	0.512605
Sobic.K022204.v5.1	0.618321	0.127686
Sobic.008G010400.v5.1	0.618171	0.905677
Sobic.003G209500.v5.1	0.615894	0.192646
Sobic.002G230301.v5.1	0.615792	0.415708
Sobic.002G199800.v5.1	0.615177	0.151668
Sobic.009G213800.v5.1	0.615034	2.6708
Sobic.007G035000.v5.1	0.614575	0.190547
Sobic.010G183700.v5.1	0.61328	1.06032
Sobic.008G030700.v5.1	0.613179	1.91699
Sobic.004G091000.v5.1	0.612575	0.222553
Sobic.002G107900.v5.1	0.611959	0.189121
Sobic.003G406120.v5.1	0.611737	1.01866
Sobic.003G022700.v5.1	0.610908	1.08256
Sobic.005G194632.v5.1	0.609522	0.220557
Sobic.007G190901.v5.1	0.609513	0.624637
Sobic.004G000700.v5.1	0.609234	1.03839
Sobic.002G123500.v5.1	0.608731	0.186702
Sobic.002G107800.v5.1	0.608096	0.590983
Sobic.010G072100.v5.1	0.606486	0.181477
Sobic.002G103100.v5.1	0.606242	0.355576
Sobic.009G071500.v5.1	0.6051	0.352413
Sobic.009G182900.v5.1	0.604538	0.161568
Sobic.003G145800.v5.1	0.604256	0.627272
Sobic.008G074900.v5.1	0.604148	1.66849
Sobic.003G426300.v5.1	0.604064	0.775289
Sobic.003G285500.v5.1	0.603658	0.65654
Sobic.004G204300.v5.1	0.603424	0.165714
Sobic.009G197500.v5.1	0.603328	0.356812
Sobic.001G528200.v5.1	0.603292	1.23941
Sobic.007G059000.v5.1	0.603263	0.176226
Sobic.010G130500.v5.1	0.60301	0.231865
Sobic.001G252402.v5.1	0.602741	1.56879
Sobic.002G260000.v5.1	0.6027	2.50926
Sobic.008G106400.v5.1	0.601916	0.237948
Sobic.009G160350.v5.1	0.599312	0.315035
Sobic.007G009600.v5.1	0.599041	0.289212
Sobic.002G315000.v5.1	0.598873	1.41275
Sobic.004G052100.v5.1	0.598713	0.749562
Sobic.010G150900.v5.1	0.598178	0.352017
Sobic.002G225650.v5.1	0.598053	0.201376
Sobic.001G542000.v5.1	0.59728	0.944176
Sobic.010G214700.v5.1	0.597198	1.39169
Sobic.001G461500.v5.1	0.596978	0.122909
Sobic.004G309700.v5.1	0.596345	0.488719
Sobic.001G452200.v5.1	0.59574	0.52437
Sobic.010G158766.v5.1	0.594827	1.06779
Sobic.K021506.v5.1	0.594494	0.233218
Sobic.004G196500.v5.1	0.594479	0.685848
Sobic.003G074801.v5.1	0.594299	1.66816
Sobic.009G070800.v5.1	0.59412	2.69892
Sobic.001G259850.v5.1	0.59287	0.834624
Sobic.001G330300.v5.1	0.590936	0.177925
Sobic.001G348700.v5.1	0.590936	0.177925
Sobic.005G063300.v5.1	0.590159	2.54944
Sobic.003G008200.v5.1	0.589737	1.0614
Sobic.003G332300.v5.1	0.589548	0.321338
Sobic.004G156633.v5.1	0.588998	0.144841
Sobic.K022340.v5.1	0.587898	0.666514
Sobic.007G018000.v5.1	0.587598	0.245115
Sobic.004G085700.v5.1	0.587583	0.378559
Sobic.005G078600.v5.1	0.587284	0.345648
Sobic.001G325400.v5.1	0.587125	0.180895
Sobic.001G360500.v5.1	0.586914	0.497019
Sobic.002G240500.v5.1	0.58618	0.284131
Sobic.010G132700.v5.1	0.586179	1.52286
Sobic.004G040800.v5.1	0.585863	2.58586
Sobic.010G075600.v5.1	0.584731	0.587325
Sobic.K023534.v5.1	0.584372	0.598927
Sobic.004G089400.v5.1	0.583171	0.203432
Sobic.001G377600.v5.1	0.582498	0.439135
Sobic.K021623.v5.1	0.581564	0.177145
Sobic.001G261418.v5.1	0.581548	0.114914
Sobic.007G149300.v5.1	0.581548	0.114914
Sobic.001G237000.v5.1	0.579708	0.809313
Sobic.003G184000.v5.1	0.579549	0.206997
Sobic.001G086050.v5.1	0.578328	3.04231
Sobic.001G367500.v5.1	0.577984	0.69398
Sobic.006G098400.v5.1	0.577976	0.874608
Sobic.002G023000.v5.1	0.577722	0.206955
Sobic.001G416500.v5.1	0.577655	0.328934
Sobic.002G090300.v5.1	0.577571	0.437147
Sobic.001G334150.v5.1	0.577309	0.100557
Sobic.002G325800.v5.1	0.577309	0.100557
Sobic.003G002501.v5.1	0.577309	0.100557
Sobic.003G441301.v5.1	0.577309	0.100557
Sobic.004G019550.v5.1	0.577309	0.100557
Sobic.004G316350.v5.1	0.577309	0.100557
Sobic.010G260700.v5.1	0.577253	1.40327
Sobic.010G110500.v5.1	0.576483	1.629
Sobic.010G046200.v5.1	0.576335	0.18231
Sobic.002G122000.v5.1	0.576318	1.06446
Sobic.003G139334.v5.1	0.574069	0.559573
Sobic.001G334800.v5.1	0.573133	0.148491
Sobic.002G328300.v5.1	0.572695	0.560609
Sobic.003G414100.v5.1	0.572616	0.193314
Sobic.006G072201.v5.1	0.572579	0.146272
Sobic.003G230900.v5.1	0.572208	1.94262
Sobic.003G405200.v5.1	0.571557	0.166815
Sobic.002G032000.v5.1	0.571085	0.308126
Sobic.008G079300.v5.1	0.570978	0.803876
Sobic.003G356700.v5.1	0.569967	1.41395
Sobic.008G160300.v5.1	0.569446	1.36248
Sobic.001G510500.v5.1	0.569278	0.713908
Sobic.004G295200.v5.1	0.568814	0.110231
Sobic.010G095400.v5.1	0.568408	0.862193
Sobic.003G074600.v5.1	0.567884	1.68515
Sobic.003G087200.v5.1	0.566317	3.07972
Sobic.003G076800.v5.1	0.566273	0.582929
Sobic.006G183301.v5.1	0.565587	0.407678
Sobic.010G048800.v5.1	0.564785	0.110256
Sobic.K021704.v5.1	0.564785	0.110256
Sobic.003G149100.v5.1	0.564639	0.860809
Sobic.003G232200.v5.1	0.562468	0.110243
Sobic.003G399101.v5.1	0.562468	0.110243
Sobic.007G016500.v5.1	0.560906	0.109491
Sobic.005G216000.v5.1	0.559115	0.340181
Sobic.001G206600.v5.1	0.559034	0.135637
Sobic.005G222800.v5.1	0.558536	0.259591
Sobic.001G444000.v5.1	0.558023	1.08065
Sobic.002G284600.v5.1	0.55725	0.711067
Sobic.005G063800.v5.1	0.557245	0.249086
Sobic.010G006700.v5.1	0.555761	4.83394
Sobic.001G016201.v5.1	0.555486	1.97707
Sobic.001G401887.v5.1	0.555411	0.721892
Sobic.002G213200.v5.1	0.555119	0.277517
Sobic.010G144100.v5.1	0.554423	2.4684
Sobic.009G006400.v5.1	0.554411	0.87098
Sobic.005G045900.v5.1	0.55397	1.36289
Sobic.008G100600.v5.1	0.553452	0.167275
Sobic.005G017802.v5.1	0.553418	0.462813
Sobic.001G187900.v5.1	0.552794	0.312227
Sobic.002G104450.v5.1	0.552789	0.157322
Sobic.010G223800.v5.1	0.552541	0.133147
Sobic.008G140300.v5.1	0.552388	0.112243
Sobic.001G353400.v5.1	0.552124	2.41823
Sobic.010G270900.v5.1	0.552089	3.73293
Sobic.003G070025.v5.1	0.551475	0.840813
Sobic.008G124000.v5.1	0.551349	1.04804
Sobic.003G115501.v5.1	0.550929	0.199879
Sobic.006G007450.v5.1	0.550713	0.656221
Sobic.002G081801.v5.1	0.550635	0.160589
Sobic.005G099500.v5.1	0.550191	1.54274
Sobic.004G125200.v5.1	0.550074	1.69998
Sobic.008G067400.v5.1	0.550067	0.15624
Sobic.001G252600.v5.1	0.549206	0.300079
Sobic.008G161500.v5.1	0.54794	0.428378
Sobic.010G057600.v5.1	0.545698	0.553875
Sobic.003G218000.v5.1	0.544929	0.296697
Sobic.003G221300.v5.1	0.544527	1.57212
Sobic.K021735.v5.1	0.544492	0.263326
Sobic.003G079100.v5.1	0.544339	1.23146
Sobic.009G161000.v5.1	0.543351	1.95898
Sobic.003G102800.v5.1	0.543014	0.231748
Sobic.006G163100.v5.1	0.542843	2.60431
Sobic.003G263500.v5.1	0.542509	0.203598
Sobic.001G063000.v5.1	0.542397	0.438359
Sobic.010G122720.v5.1	0.54204	0.179448
Sobic.003G239400.v5.1	0.540155	0.169095
Sobic.008G176666.v5.1	0.538838	0.143042
Sobic.001G330775.v5.1	0.53842	0.209009
Sobic.006G174400.v5.1	0.538152	0.446104
Sobic.008G095200.v5.1	0.537601	2.21666
Sobic.005G187700.v5.1	0.537241	0.38407
Sobic.001G084700.v5.1	0.536588	0.886033
Sobic.007G079000.v5.1	0.536513	0.416224
Sobic.005G043600.v5.1	0.536303	0.217745
Sobic.010G162000.v5.1	0.536048	0.448626
Sobic.003G371400.v5.1	0.535129	1.73885
Sobic.002G287000.v5.1	0.534065	1.36014
Sobic.005G202600.v5.1	0.533432	0.188947
Sobic.008G060700.v5.1	0.532965	0.88805
Sobic.009G035300.v5.1	0.531415	1.0959
Sobic.001G359400.v5.1	0.530358	3.51444
Sobic.007G038600.v5.1	0.530356	0.873397
Sobic.010G162900.v5.1	0.529855	0.422448
Sobic.009G031600.v5.1	0.528199	0.220105
Sobic.006G149300.v5.1	0.528089	1.21948
Sobic.001G026100.v5.1	0.527932	0.144074
Sobic.003G166101.v5.1	0.527847	0.366673
Sobic.010G182966.v5.1	0.527732	0.253194
Sobic.009G066700.v5.1	0.527166	0.243521
Sobic.007G140000.v5.1	0.527009	0.747194
Sobic.009G191801.v5.1	0.526919	0.789254
Sobic.010G129250.v5.1	0.526342	0.10946
Sobic.K022304.v5.1	0.526037	0.605312
Sobic.005G061400.v5.1	0.525781	1.71076
Sobic.009G064200.v5.1	0.525723	0.124748
Sobic.009G033300.v5.1	0.524903	0.117692
Sobic.K032200.v5.1	0.524758	0.279486
Sobic.004G112200.v5.1	0.52437	0.260945
Sobic.003G096900.v5.1	0.524204	0.697538
Sobic.010G263500.v5.1	0.524007	0.699855
Sobic.001G185200.v5.1	0.523722	0.102279
Sobic.006G078500.v5.1	0.523069	1.50048
Sobic.005G018200.v5.1	0.522967	0.699402
Sobic.005G192200.v5.1	0.522938	0.567126
Sobic.001G144900.v5.1	0.522866	0.216058
Sobic.008G042000.v5.1	0.522829	0.441841
Sobic.001G171800.v5.1	0.522785	1.38123
Sobic.008G067200.v5.1	0.522684	1.14099
Sobic.008G082375.v5.1	0.522446	3.89472
Sobic.004G080000.v5.1	0.521166	0.14355
Sobic.K021834.v5.1	0.521166	0.0905268
Sobic.007G080200.v5.1	0.521166	0.0905268
Sobic.001G128900.v5.1	0.521166	0.0905268
Sobic.003G154800.v5.1	0.521166	0.0905268
Sobic.010G063000.v5.1	0.521166	0.0905268
Sobic.010G234050.v5.1	0.521166	0.0905268
Sobic.002G262500.v5.1	0.521065	1.03948
Sobic.003G205900.v5.1	0.520942	0.694352
Sobic.002G299266.v5.1	0.520832	0.164813
Sobic.006G066200.v5.1	0.520407	2.03383
Sobic.009G138432.v5.1	0.519959	0.514648
Sobic.007G100350.v5.1	0.51958	0.106804
Sobic.009G240100.v5.1	0.519502	0.0902293
Sobic.003G043150.v5.1	0.519429	0.1627
Sobic.003G347480.v5.1	0.518798	0.395255
Sobic.010G157500.v5.1	0.518749	0.779522
Sobic.003G210032.v5.1	0.518467	0.133646
Sobic.002G075000.v5.1	0.517768	0.190903
Sobic.003G267600.v5.1	0.517386	1.32877
Sobic.010G146500.v5.1	0.51614	1.16015
Sobic.006G147800.v5.1	0.515569	0.245826
Sobic.K017857.v5.1	0.513799	0.867164
Sobic.002G024400.v5.1	0.513715	0.548612
Sobic.009G236200.v5.1	0.51246	0.317869
Sobic.004G130500.v5.1	0.511963	0.327161
Sobic.008G167500.v5.1	0.511557	1.03259
Sobic.001G101000.v5.1	0.51128	0.792333
Sobic.003G281400.v5.1	0.511203	3.03489
Sobic.002G001300.v5.1	0.511177	0.441327
Sobic.005G172700.v5.1	0.510887	1.39046
Sobic.003G020300.v5.1	0.510221	1.15011
Sobic.001G268400.v5.1	0.507621	0.237137
Sobic.008G132500.v5.1	0.50697	0.559829
Sobic.007G183500.v5.1	0.506529	0.475652
Sobic.001G319500.v5.1	0.506298	0.659609
Sobic.001G279000.v5.1	0.506107	0.353657
Sobic.008G046400.v5.1	0.506048	0.147073
Sobic.010G169000.v5.1	0.505621	4.35018
Sobic.010G152500.v5.1	0.505246	0.191132
Sobic.006G265100.v5.1	0.504296	1.08357
Sobic.001G450100.v5.1	0.502895	0.237883
Sobic.003G185700.v5.1	0.502787	1.92015
Sobic.002G218800.v5.1	0.501973	0.380619
Sobic.007G027100.v5.1	0.501794	2.09179
Sobic.002G267000.v5.1	0.501556	0.494845
Sobic.006G254000.v5.1	0.500912	1.30713
Sobic.001G449100.v5.1	0.500865	0.127419
Sobic.003G324500.v5.1	0.500009	0.322101
Sobic.003G228700.v5.1	0.499871	0.138717
Sobic.K021624.v5.1	0.499114	0.43213
Sobic.005G216100.v5.1	0.498898	0.245033
Sobic.006G147650.v5.1	0.498695	0.0982066
Sobic.010G036200.v5.1	0.498078	0.492096
Sobic.003G106300.v5.1	0.497577	0.193278
Sobic.008G124500.v5.1	0.497212	2.78608
Sobic.002G110300.v5.1	0.496424	1.56349
Sobic.007G120351.v5.1	0.496115	0.168177
Sobic.006G180100.v5.1	0.495888	0.60875
Sobic.006G217900.v5.1	0.493491	0.546475
Sobic.002G059800.v5.1	0.492724	0.381453
Sobic.002G356000.v5.1	0.49228	0.0853612
Sobic.001G193600.v5.1	0.491448	2.2075
Sobic.007G023800.v5.1	0.491297	0.791868
Sobic.010G145500.v5.1	0.491069	0.942238
Sobic.008G099232.v5.1	0.490174	0.170875
Sobic.008G176600.v5.1	0.489907	0.182405
Sobic.005G062900.v5.1	0.489548	1.7717
Sobic.008G050600.v5.1	0.489204	0.135845
Sobic.K021517.v5.1	0.4885	0.811792
Sobic.002G142132.v5.1	0.488163	1.5961
Sobic.001G394250.v5.1	0.487814	0.692031
Sobic.009G073500.v5.1	0.486852	0.399209
Sobic.002G219000.v5.1	0.48667	0.271648
Sobic.001G053350.v5.1	0.48618	1.37578
Sobic.001G134800.v5.1	0.48576	1.49202
Sobic.004G245900.v5.1	0.484931	0.80377
Sobic.003G226800.v5.1	0.484928	0.395873
Sobic.010G221300.v5.1	0.484927	0.682101
Sobic.K021406.v5.1	0.484493	0.368403
Sobic.001G500800.v5.1	0.482884	2.31185
Sobic.007G015200.v5.1	0.482238	0.739546
Sobic.003G138000.v5.1	0.481551	1.06076
Sobic.003G069950.v5.1	0.481399	1.73713
Sobic.010G117200.v5.1	0.481357	0.545747
Sobic.005G131700.v5.1	0.481223	0.170149
Sobic.008G187700.v5.1	0.481089	0.3224
Sobic.010G105050.v5.1	0.480794	0.450349
Sobic.003G117000.v5.1	0.480347	1.39714
Sobic.010G044700.v5.1	0.480306	0.297233
Sobic.001G466000.v5.1	0.479798	0.148497
Sobic.002G405300.v5.1	0.478223	0.177672
Sobic.004G188701.v5.1	0.477818	0.297995
Sobic.003G146000.v5.1	0.477558	0.216009
Sobic.K022027.v5.1	0.476314	0.269639
Sobic.010G146700.v5.1	0.475944	4.0719
Sobic.003G315166.v5.1	0.475746	0.691262
Sobic.008G029200.v5.1	0.474962	0.47685
Sobic.008G022100.v5.1	0.47468	0.15125
Sobic.007G141380.v5.1	0.474056	0.798601
Sobic.009G218366.v5.1	0.473931	0.0820799
Sobic.002G208800.v5.1	0.473931	0.0820799
Sobic.006G253801.v5.1	0.473931	0.0820799
Sobic.001G044700.v5.1	0.473931	0.0820799
Sobic.003G144500.v5.1	0.473931	0.0820799
Sobic.004G076666.v5.1	0.473931	0.0820799
Sobic.006G133100.v5.1	0.473931	0.0820799
Sobic.009G127150.v5.1	0.473931	0.0820799
Sobic.009G006500.v5.1	0.473816	0.262258
Sobic.009G088562.v5.1	0.472271	0.151424
Sobic.001G276400.v5.1	0.472211	1.80385
Sobic.006G065900.v5.1	0.47194	3.42236
Sobic.008G099300.v5.1	0.471842	0.193588
Sobic.008G013100.v5.1	0.470958	0.0909307
Sobic.001G469500.v5.1	0.470915	0.384355
Sobic.009G033500.v5.1	0.470403	0.111451
Sobic.002G236300.v5.1	0.470079	0.146847
Sobic.003G374400.v5.1	0.470042	0.314324
Sobic.002G368200.v5.1	0.469983	0.335012
Sobic.009G197800.v5.1	0.469567	0.770039
Sobic.010G196900.v5.1	0.468895	1.06757
Sobic.001G424650.v5.1	0.46764	0.138919
Sobic.006G246300.v5.1	0.467524	1.38534
Sobic.005G204000.v5.1	0.467181	0.292646
Sobic.009G055700.v5.1	0.467058	0.286411
Sobic.010G050500.v5.1	0.46699	0.301537
Sobic.009G146000.v5.1	0.466784	0.892592
Sobic.010G132400.v5.1	0.465861	1.23521
Sobic.001G238800.v5.1	0.465131	0.293131
Sobic.010G171300.v5.1	0.464576	1.39097
Sobic.001G500200.v5.1	0.464234	1.83243
Sobic.007G099966.v5.1	0.464199	0.297223
Sobic.002G234800.v5.1	0.464169	0.160251
Sobic.005G210200.v5.1	0.46393	1.5291
Sobic.004G073300.v5.1	0.463781	0.288301
Sobic.002G158000.v5.1	0.463711	0.0921455
Sobic.K023617.v5.1	0.463711	0.0921455
Sobic.001G183700.v5.1	0.462627	0.096351
Sobic.003G393400.v5.1	0.462377	0.530685
Sobic.003G260000.v5.1	0.462299	0.860885
Sobic.003G109401.v5.1	0.462109	1.85851
Sobic.003G047500.v5.1	0.462038	0.871112
Sobic.010G203600.v5.1	0.461785	0.334191
Sobic.006G202150.v5.1	0.460672	0.16442
Sobic.010G150650.v5.1	0.460331	0.858319
Sobic.010G117900.v5.1	0.460325	0.68242
Sobic.007G085451.v5.1	0.460298	2.01607
Sobic.004G212800.v5.1	0.459488	1.29709
Sobic.002G354100.v5.1	0.459432	0.18744
Sobic.007G145600.v5.1	0.459321	0.149169
Sobic.K021702.v5.1	0.459237	0.125345
Sobic.008G029000.v5.1	0.458476	0.578492
Sobic.010G245500.v5.1	0.458329	0.177616
Sobic.K021845.v5.1	0.457999	0.271694
Sobic.007G193300.v5.1	0.457467	0.871926
Sobic.010G030600.v5.1	0.457357	0.608636
Sobic.009G222200.v5.1	0.456941	0.499881
Sobic.002G328000.v5.1	0.455273	0.706244
Sobic.010G055900.v5.1	0.45476	0.20545
Sobic.007G215700.v5.1	0.454731	0.242535
Sobic.009G112200.v5.1	0.454378	0.19923
Sobic.004G148200.v5.1	0.454017	0.153672
Sobic.006G124775.v5.1	0.453613	0.129145
Sobic.005G020200.v5.1	0.453436	0.769975
Sobic.001G261444.v5.1	0.453406	0.568759
Sobic.002G304750.v5.1	0.453244	0.238537
Sobic.006G007100.v5.1	0.452972	0.876652
Sobic.001G471100.v5.1	0.450819	0.128329
Sobic.009G111200.v5.1	0.449966	0.260635
Sobic.001G273500.v5.1	0.448795	0.538808
Sobic.003G324900.v5.1	0.447801	0.360563
Sobic.009G153000.v5.1	0.447757	3.38907
Sobic.010G273300.v5.1	0.447716	0.560601
Sobic.003G137700.v5.1	0.447434	1.06355
Sobic.006G014950.v5.1	0.447392	0.143809
Sobic.008G136601.v5.1	0.446038	1.7554
Sobic.010G060432.v5.1	0.445823	0.728969
Sobic.001G273650.v5.1	0.445587	0.0888965
Sobic.008G104900.v5.1	0.445587	0.0888965
Sobic.003G390500.v5.1	0.445284	0.316758
Sobic.004G183600.v5.1	0.445173	2.24788
Sobic.005G051500.v5.1	0.44514	0.0842336
Sobic.006G072000.v5.1	0.445086	0.286838
Sobic.001G490950.v5.1	0.445074	0.24183
Sobic.009G025900.v5.1	0.445022	0.678157
Sobic.001G027800.v5.1	0.444747	0.588751
Sobic.008G130700.v5.1	0.444655	1.18126
Sobic.007G145801.v5.1	0.444403	0.506277
Sobic.004G075800.v5.1	0.444097	0.730874
Sobic.005G116500.v5.1	0.44387	2.18995
Sobic.007G214900.v5.1	0.44365	0.682735
Sobic.002G053350.v5.1	0.443077	0.641345
Sobic.006G277700.v5.1	0.44271	0.131295
Sobic.001G519600.v5.1	0.442114	0.172864
Sobic.004G068851.v5.1	0.441117	1.31099
Sobic.003G258800.v5.1	0.441079	1.51628
Sobic.005G053900.v5.1	0.441058	0.947759
Sobic.002G004900.v5.1	0.440311	0.767973
Sobic.001G089850.v5.1	0.440187	0.496881
Sobic.009G252400.v5.1	0.439639	0.143359
Sobic.007G090411.v5.1	0.439439	1.62515
Sobic.001G319900.v5.1	0.438973	0.432907
Sobic.004G190800.v5.1	0.438889	0.229007
Sobic.002G040550.v5.1	0.437766	0.116107
Sobic.003G280200.v5.1	0.437025	0.477634
Sobic.008G048400.v5.1	0.436175	0.155923
Sobic.005G131400.v5.1	0.435585	0.110314
Sobic.010G183900.v5.1	0.43551	0.161601
Sobic.002G017202.v5.1	0.435453	0.181778
Sobic.003G047600.v5.1	0.434686	0.641878
Sobic.003G229000.v5.1	0.434623	0.499616
Sobic.002G209300.v5.1	0.434498	1.62096
Sobic.003G215600.v5.1	0.434403	0.275311
Sobic.007G214400.v5.1	0.434299	0.0911517
Sobic.004G166700.v5.1	0.433369	2.02774
Sobic.006G194600.v5.1	0.433179	0.1287
Sobic.003G041600.v5.1	0.433098	1.24412
Sobic.009G106601.v5.1	0.433052	0.15409
Sobic.001G227800.v5.1	0.432591	2.00672
Sobic.007G003400.v5.1	0.432455	1.56239
Sobic.002G325450.v5.1	0.432315	0.409143
Sobic.009G218900.v5.1	0.431475	2.98635
Sobic.006G172800.v5.1	0.431432	0.120892
Sobic.002G381400.v5.1	0.430831	2.10948
Sobic.001G351800.v5.1	0.43012	1.25244
Sobic.010G004200.v5.1	0.430114	0.130119
Sobic.004G068801.v5.1	0.42816	1.02888
Sobic.002G086900.v5.1	0.427933	1.76563
Sobic.009G260600.v5.1	0.426912	0.659724
Sobic.001G332400.v5.1	0.42677	0.806038
Sobic.007G214300.v5.1	0.426071	0.310292
Sobic.006G205700.v5.1	0.424885	0.124731
Sobic.010G184400.v5.1	0.423472	0.266578
Sobic.009G014700.v5.1	0.423421	0.201244
Sobic.008G139400.v5.1	0.423226	1.15086
Sobic.004G340500.v5.1	0.422924	1.31698
Sobic.001G415200.v5.1	0.422897	2.8968
Sobic.008G110700.v5.1	0.422807	0.743574
Sobic.002G212000.v5.1	0.422751	2.13998
Sobic.001G492400.v5.1	0.42268	0.329375
Sobic.002G049900.v5.1	0.422512	0.255271
Sobic.003G193000.v5.1	0.422038	1.17411
Sobic.004G028600.v5.1	0.422004	0.470645
Sobic.004G323500.v5.1	0.421444	0.331206
Sobic.010G125266.v5.1	0.420033	0.374905
Sobic.006G003350.v5.1	0.418377	0.457355
Sobic.010G163732.v5.1	0.418363	0.283307
Sobic.004G080300.v5.1	0.41811	0.446105
Sobic.006G181400.v5.1	0.417788	0.0720503
Sobic.001G018300.v5.1	0.417788	0.0720503
Sobic.002G344202.v5.1	0.417788	0.0720503
Sobic.K022234.v5.1	0.417788	0.0720503
Sobic.003G420600.v5.1	0.417669	0.245753
Sobic.003G427000.v5.1	0.417426	0.197814
Sobic.009G224800.v5.1	0.416969	0.166668
Sobic.001G256500.v5.1	0.416221	0.551499
Sobic.003G079750.v5.1	0.415981	1.46212
Sobic.008G002800.v5.1	0.415886	0.0808459
Sobic.003G111500.v5.1	0.415319	0.212228
Sobic.003G008100.v5.1	0.415227	0.937395
Sobic.001G421100.v5.1	0.415037	0.0824625
Sobic.010G271700.v5.1	0.415037	0.321579
Sobic.004G302300.v5.1	0.415037	0.082875
Sobic.005G129650.v5.1	0.415037	0.082875
Sobic.007G202360.v5.1	0.415037	0.082875
Sobic.K021840.v5.1	0.415037	0.082875
Sobic.005G203332.v5.1	0.414658	0.342598
Sobic.K021847.v5.1	0.414527	0.173309
Sobic.009G022500.v5.1	0.414186	0.811726
Sobic.009G060501.v5.1	0.41403	0.209693
Sobic.004G336500.v5.1	0.413945	0.967273
Sobic.009G168300.v5.1	0.413065	0.206915
Sobic.010G006900.v5.1	0.412292	0.0710699
Sobic.005G065500.v5.1	0.411748	0.17896
Sobic.002G208000.v5.1	0.41132	1.54094
Sobic.002G106800.v5.1	0.411281	0.10554
Sobic.003G251600.v5.1	0.410943	0.287663
Sobic.002G185500.v5.1	0.410889	0.49527
Sobic.006G189300.v5.1	0.410737	0.24111
Sobic.004G309200.v5.1	0.409971	0.209527
Sobic.001G223100.v5.1	0.409942	0.906954
Sobic.005G179600.v5.1	0.409844	0.126743
Sobic.003G419400.v5.1	0.409113	0.270786
Sobic.001G247600.v5.1	0.409085	2.02323
Sobic.008G041450.v5.1	0.408281	0.481534
Sobic.001G396400.v5.1	0.40697	0.132827
Sobic.001G384100.v5.1	0.406849	0.695965
Sobic.001G445950.v5.1	0.406611	2.67735
Sobic.003G356400.v5.1	0.406535	3.39642
Sobic.001G002400.v5.1	0.406032	0.848136
Sobic.010G193100.v5.1	0.405831	0.179051
Sobic.001G243300.v5.1	0.405646	1.07758
Sobic.002G127550.v5.1	0.405617	2.13825
Sobic.006G209000.v5.1	0.405485	0.182951
Sobic.009G182100.v5.1	0.405149	0.120564
Sobic.003G329000.v5.1	0.405131	2.37169
Sobic.007G069500.v5.1	0.405016	1.05925
Sobic.001G150650.v5.1	0.404765	3.25757
Sobic.007G098950.v5.1	0.404349	0.14092
Sobic.002G326300.v5.1	0.403661	0.297127
Sobic.010G164200.v5.1	0.403502	2.55463
Sobic.001G288000.v5.1	0.403233	0.693332
Sobic.006G138800.v5.1	0.402924	1.82254
Sobic.003G421500.v5.1	0.402371	0.0875681
Sobic.009G101600.v5.1	0.401648	0.332249
Sobic.001G169700.v5.1	0.401395	0.639736
Sobic.002G013000.v5.1	0.401378	0.208211
Sobic.008G091100.v5.1	0.401119	0.211187
Sobic.004G222100.v5.1	0.400449	2.03125
Sobic.009G251300.v5.1	0.399897	2.00828
Sobic.008G164800.v5.1	0.399189	0.738277
Sobic.006G052650.v5.1	0.398578	0.228721
Sobic.001G185400.v5.1	0.397996	2.02452
Sobic.008G077100.v5.1	0.397844	0.383051
Sobic.009G232766.v5.1	0.397838	0.691883
Sobic.005G133750.v5.1	0.397362	0.161269
Sobic.006G223900.v5.1	0.397214	1.13085
Sobic.004G044402.v5.1	0.397068	0.512602
Sobic.009G141100.v5.1	0.396612	0.0849474
Sobic.006G032700.v5.1	0.396576	0.242953
Sobic.002G284801.v5.1	0.396393	1.83041
Sobic.002G204300.v5.1	0.396064	1.90136
Sobic.008G178600.v5.1	0.395523	0.344508
Sobic.006G127100.v5.1	0.395508	0.338781
Sobic.003G392275.v5.1	0.39545	0.113726
Sobic.005G152550.v5.1	0.394962	0.182961
Sobic.001G423800.v5.1	0.394899	0.544272
Sobic.006G234400.v5.1	0.394697	0.202437
Sobic.005G037100.v5.1	0.394642	0.124719
Sobic.008G065200.v5.1	0.394193	0.233281
Sobic.002G406900.v5.1	0.394104	0.108347
Sobic.003G068500.v5.1	0.393914	0.0767681
Sobic.006G113100.v5.1	0.393914	0.0767681
Sobic.004G248200.v5.1	0.393884	0.221938
Sobic.003G025300.v5.1	0.393761	0.349174
Sobic.005G076301.v5.1	0.391158	0.354661
Sobic.009G198400.v5.1	0.391074	0.694546
Sobic.001G392001.v5.1	0.390824	0.199121
Sobic.001G524151.v5.1	0.390716	0.26198
Sobic.001G317300.v5.1	0.390021	1.5246
Sobic.010G063100.v5.1	0.389324	0.177363
Sobic.004G217000.v5.1	0.389255	0.258694
Sobic.002G011700.v5.1	0.388496	0.0821284
Sobic.K022804.v5.1	0.387973	1.18129
Sobic.K021744.v5.1	0.387023	0.112952
Sobic.003G354050.v5.1	0.386624	0.138295
Sobic.001G059300.v5.1	0.386387	0.248535
Sobic.006G277600.v5.1	0.386251	0.827613
Sobic.K021531.v5.1	0.385985	0.192352
Sobic.004G192100.v5.1	0.385826	0.372038
Sobic.007G005700.v5.1	0.385791	0.165376
Sobic.K021738.v5.1	0.385084	0.7341
Sobic.004G226000.v5.1	0.38502	0.311756
Sobic.004G150800.v5.1	0.384432	0.442818
Sobic.007G180750.v5.1	0.383935	0.221361
Sobic.003G390100.v5.1	0.382935	1.47647
Sobic.001G082300.v5.1	0.382899	0.48425
Sobic.010G026500.v5.1	0.38227	0.591462
Sobic.008G098700.v5.1	0.381718	0.175921
Sobic.009G175400.v5.1	0.381563	0.0758096
Sobic.010G146800.v5.1	0.381563	0.0758096
Sobic.005G205100.v5.1	0.381354	0.389373
Sobic.K021948.v5.1	0.381249	0.0762169
Sobic.001G506400.v5.1	0.381007	0.124204
Sobic.008G010900.v5.1	0.380962	0.331693
Sobic.002G207601.v5.1	0.380382	1.28571
Sobic.010G070100.v5.1	0.379704	0.134993
Sobic.007G224700.v5.1	0.379466	1.70571
Sobic.006G073800.v5.1	0.377699	0.494768
Sobic.007G099883.v5.1	0.377354	0.312409
Sobic.009G234500.v5.1	0.377224	2.0038
Sobic.002G289200.v5.1	0.376879	0.750647
Sobic.005G011900.v5.1	0.376812	0.0902462
Sobic.006G169200.v5.1	0.376194	1.56977
Sobic.001G535601.v5.1	0.376012	0.214387
Sobic.007G107000.v5.1	0.375938	0.882197
Sobic.008G029400.v5.1	0.375813	0.527742
Sobic.004G298700.v5.1	0.3756	0.958451
Sobic.003G082000.v5.1	0.374927	0.164691
Sobic.006G169900.v5.1	0.374777	0.658492
Sobic.001G164100.v5.1	0.374212	0.599873
Sobic.008G138200.v5.1	0.373595	0.21586
Sobic.001G249500.v5.1	0.37348	0.562385
Sobic.005G219000.v5.1	0.373266	0.345154
Sobic.002G201300.v5.1	0.372466	1.30245
Sobic.004G222500.v5.1	0.372222	0.119326
Sobic.006G132800.v5.1	0.371897	0.121798
Sobic.006G274933.v5.1	0.371627	0.13103
Sobic.007G074200.v5.1	0.37128	0.190254
Sobic.004G231350.v5.1	0.371	0.102669
Sobic.010G248150.v5.1	0.370342	0.628853
Sobic.004G239200.v5.1	0.3703	0.466183
Sobic.003G287000.v5.1	0.369764	1.62374
Sobic.010G128325.v5.1	0.369589	0.286874
Sobic.001G150200.v5.1	0.369136	0.469759
Sobic.007G137750.v5.1	0.368618	0.159757
[truncated: 24,062 more rows]

## Sheet: GPD - AdoMetase #1
Data S2. List of DEGs in AdoMetase sorghum lines.
Unchanged				Upregulated				Downregulated
Gene ID	Log2FC	-Log10(p-value)		Functional annotation	Log2FC	-Log10(p-value)		Functional annotation	Log2FC	-Log10(p-value)
Sobic.005G073000.v5.1	8.21706	0.90867		Sobic.004G180700 - similar to Putative uncharacterized protein	9.22352	1.5859		Sobic.002G324000 - similar to Isocitrate lyase	-8.22862	1.365
Sobic.005G203750.v5.1	6.08862	1.19924		Sobic.002G178800 - (1 of 7) K02927 - large subunit ribosomal protein L40e (RP-L40e, RPL40)	9.12768	4.07747		Sobic.002G010100 - similar to MADS box protein	-7.36588	1.57046
Sobic.003G426000.v5.1	6.01132	1.28486		Sobic.003G317600 - similar to Putative uncharacterized protein	7.82329	5.22837		Sobic.002G397400 - similar to Putative cysteine proteinase	-7.16478	1.45191
Sobic.006G007900.v5.1	5.88565	0.983508		Sobic.006G205700 - similar to OSIGBa0118P15.11 protein	7.70446	1.51222		Sobic.007G182300 - (1 of 3) PTHR19241//PTHR19241:SF237 - ATP-BINDING CASSETTE TRANSPORTER // SUBFAMILY NOT NAMED	-6.72145	1.48169
Sobic.005G137000.v5.1	5.83995	0.914964		Sobic.002G092400 - (1 of 1) PTHR21141//PTHR21141:SF38 - 60S ACIDIC RIBOSOMAL PROTEIN FAMILY MEMBER // SUBFAMILY NOT NAMED	7.65442	5.30221		Sobic.008G062700 - similar to Expressed protein	-6.4728	2.93377
Sobic.004G304000.v5.1	5.76324	1.18628		Sobic.006G224400 - similar to Polyubiquitin containing 7 ubiquitin monomers	7.48315	3.32488		Sobic.003G318350	-6.03045	3.17915
Sobic.008G127933.v5.1	5.16261	1.2556		Sobic.006G171200 - similar to Expansin-B15 precursor	7.39079	2.27456		Sobic.001G176600 - similar to Os03g0593600 protein	-5.8927	1.46583
Sobic.002G081801.v5.1	5.15724	1.23737		Sobic.005G086600 - (1 of 17) PTHR11746//PTHR11746:SF86 - O-METHYLTRANSFERASE // SUBFAMILY NOT NAMED	7.21305	1.70893		Sobic.006G149700 - similar to OSIGBa0131L05.3 protein	-5.4807	2.63599
Sobic.002G416500.v5.1	5.12416	1.05883		Sobic.005G036900 - (1 of 9) PF06830 - Root cap (Root_cap)	7.00822	2.30148		Sobic.006G145400 - (1 of 7) PTHR10353//PTHR10353:SF54 - GLYCOSYL HYDROLASE // SUBFAMILY NOT NAMED	-5.29317	1.35643
Sobic.010G234500.v5.1	5.08862	0.725075		Sobic.002G012300 - (1 of 53) PF04398 - Protein of unknown function, DUF538 (DUF538)	6.83532	1.5278		Sobic.001G144900 - similar to Globulin-1 S allele precursor	-5.15112	1.38669
Sobic.001G354400.v5.1	5.08175	0.908076		Sobic.005G129900 - (1 of 11) PF02892 - BED zinc finger (zf-BED)	6.79912	1.58059		Sobic.001G080300 - similar to Peroxidase 51, putative%252C expressed	-5.05452	1.55584
Sobic.002G398400.v5.1	5.07895	0.840876		Sobic.005G002700 - similar to Putative fatty acid desaturase	6.62275	1.59737		Sobic.002G386000 - similar to Zinc finger protein-like	-4.87775	1.35723
Sobic.006G096100.v5.1	4.9447	1.00873		Sobic.010G162800 - similar to Putative uncharacterized protein	6.47044	1.69535		Sobic.005G019800 - similar to ZF-HD protein dimerisation region containing protein, expressed	-4.86393	1.45447
Sobic.009G090666.v5.1	4.82489	1.22883		Sobic.003G038400 - similar to Putative uncharacterized protein	6.44738	3.84821		Sobic.009G115200	-4.84088	1.52486
Sobic.007G087600.v5.1	4.77901	1.28406		Sobic.003G441500 - similar to Putative uncharacterized protein	6.40298	1.71086		Sobic.010G256500 - similar to Putative uncharacterized protein	-4.77903	1.90968
Sobic.009G161300.v5.1	4.75916	0.942603		Sobic.009G113500 - Predicted protein	6.35932	6.18339		Sobic.005G151700 - similar to Cysteine protease precursor	-4.77475	1.51028
Sobic.002G391300.v5.1	4.75014	1.02218		Sobic.003G437100 - similar to Putative uncharacterized protein	6.23792	1.56791		Sobic.010G150701	-4.70977	2.97558
Sobic.007G022100.v5.1	4.65684	1.25891		Sobic.001G084200 - (1 of 3) PTHR11926//PTHR11926:SF361 - GLUCOSYL/GLUCURONOSYL TRANSFERASES // SUBFAMILY NOT NAMED	6.14882	3.16437		Sobic.002G049900	-4.64548	1.8374
Sobic.002G019000.v5.1	4.58084	1.04251		Sobic.005G222500 - similar to Phospholipase D alpha 2	6.13709	1.49439		Sobic.004G276600 - (1 of 6) IPR008546//IPR013666 - Domain of unknown function DUF828 // Pleckstrin-like, plant	-4.62205	1.5304
Sobic.006G259800.v5.1	4.49057	1.07556		Sobic.002G392000 - similar to Putative uncharacterized protein	6.09153	1.82408		Sobic.003G214000 - similar to Heat shock-like protein	-4.42019	2.86919
Sobic.005G137033.v5.1	4.4534	1.08955		Sobic.001G238000 - similar to Expansin-A31 precursor	6.08281	1.574		Sobic.005G067700 - (1 of 435) IPR013083 - Zinc finger, RING/FYVE/PHD-type	-4.31394	4.79684
Sobic.001G503100.v5.1	4.31904	0.714387		Sobic.006G135500 - similar to Glyoxal oxidase, putative%252C expressed	5.99691	1.5515		Sobic.007G048600 - (1 of 6) IPR006094//IPR012951//IPR016166 - FAD linked oxidase, N-terminal // Berberine/berberine-like // FAD-binding, type 2	-4.29242	5.90463
Sobic.002G036151.v5.1	4.30889	0.704921		Sobic.001G287900 - (1 of 8) K11855 - ubiquitin carboxyl-terminal hydrolase 36/42 [EC:3.4.19.12] (USP36_42)	5.97159	6.01583		Sobic.005G067850	-4.24985	4.345
Sobic.002G013400.v5.1	4.24945	0.79807		Sobic.007G045100 - similar to Putative uncharacterized protein	5.80279	5.68544		Sobic.005G067600	-4.20914	2.02752
Sobic.001G226900.v5.1	4.24018	1.14914		Sobic.006G120400 - (1 of 2) PTHR31079:SF2 - F4P13.14 PROTEIN-RELATED	5.79866	4.68489		Sobic.001G136300 - similar to Nodulin family protein, putative	-4.0951	2.11129
Sobic.008G164450.v5.1	4.12646	0.681463		Sobic.002G265100 - (1 of 5) PTHR10352//PTHR10352:SF1 - EUKARYOTIC TRANSLATION INITIATION FACTOR 3 SUBUNIT G // SUBFAMILY NOT NAMED	5.69903	4.89392		Sobic.001G535650	-4.08029	1.48659
Sobic.007G099400.v5.1	4.10434	0.941577		Sobic.008G078800 - similar to Putative uncharacterized protein	5.69644	2.64203		Sobic.008G152200 - (1 of 2) PTHR13871:SF51 - CYSTEINE/HISTIDINE-RICH C1 DOMAIN FAMILY PROTEIN	-4.07529	1.58227
Sobic.002G352900.v5.1	4.06005	1.00363		Sobic.005G065900	5.69373	2.12923		Sobic.003G135300	-3.98717	2.21899
Sobic.008G020000.v5.1	4.02857	0.961741		Sobic.004G221500 - similar to Putative uncharacterized protein	5.63593	3.23309		Sobic.007G216202 - (1 of 1) PTHR10209//PTHR10209:SF167 - OXIDOREDUCTASE, 2OG-FE II OXYGENASE FAMILY PROTEIN // SUBFAMILY NOT NAMED	-3.97857	2.02557
Sobic.005G046400.v5.1	4.01475	0.541949		Sobic.006G172500 - similar to OSJNBa0010H02.23 protein	5.61393	1.53723		Sobic.002G042000 - similar to Os07g0162700 protein	-3.97765	2.38983
Sobic.001G343500.v5.1	4.00985	0.755538		Sobic.010G243300 - (1 of 2) K14816 - pre-60S factor REI1 (REI1)	5.58679	5.07011		Sobic.009G118700 - similar to Os05g0374200 protein	-3.97172	1.75723
Sobic.001G200300.v5.1	3.97697	1.28091		Sobic.004G235801 - (1 of 5) K08272 - calcium binding protein 39 (CAB39, MO25)	5.54473	1.45274		Sobic.009G123400	-3.93177	1.5256
Sobic.006G235801.v5.1	3.96532	1.11684		Sobic.007G086300 - similar to Os08g0240500 protein	5.53162	1.84938		Sobic.005G110559 - (1 of 4) IPR027477 - Succinate dehydrogenase/fumarate reductase flavoprotein, catalytic domain	-3.91124	3.16081
Sobic.003G218100.v5.1	3.93168	0.649581		Sobic.002G391400 - similar to Putative uncharacterized protein	5.52399	1.41298		Sobic.001G366401	-3.89906	2.34769
Sobic.009G139500.v5.1	3.90199	0.872082		Sobic.004G233300	5.46847	6.60369		Sobic.003G086600 - similar to Putative uncharacterized protein	-3.87295	1.36734
Sobic.005G136300.v5.1	3.85798	0.928864		Sobic.002G292500 - similar to Os09g0483400 protein	5.45982	6.48163		Sobic.001G398100 - (1 of 3) PTHR10641:SF203 - MYB DOMAIN PROTEIN 11-RELATED	-3.78683	1.33096
Sobic.009G049150.v5.1	3.84599	1.16442		Sobic.002G244600 - (1 of 7) K02927 - large subunit ribosomal protein L40e (RP-L40e, RPL40)	5.38425	5.93943		Sobic.005G121800 - similar to Expressed protein	-3.74517	2.71694
Sobic.003G097400.v5.1	3.8339	0.706887		Sobic.004G303800 - (1 of 15) 1.1.1.208 - (+)-neomenthol dehydrogenase / Monoterpenoid dehydrogenase	5.36486	1.80378		Sobic.001G077600	-3.74296	1.46721
Sobic.008G035700.v5.1	3.83188	0.967143		Sobic.003G312600 - Predicted protein	5.32489	3.31382		Sobic.001G369600 - (1 of 2) 1.14.13.53//1.14.13.89 - 4'-methoxyisoflavone 2'-hydroxylase / Isoflavone 2'-monooxygenase // Isoflavone 2'-hydroxylase / Isoflavone 2'-monooxygenase	-3.71879	1.63872
Sobic.002G160600.v5.1	3.77557	0.592811		Sobic.005G197200	5.26232	2.56254		Sobic.004G229800 - similar to Putative uncharacterized protein	-3.68531	1.42884
Sobic.003G001751.v5.1	3.77189	0.499157		Sobic.006G198800 - similar to OSJNBa0006A01.5 protein	5.25833	1.35079		Sobic.009G160901 - (1 of 2) PTHR11732//PTHR11732:SF276 - ALDO/KETO REDUCTASE // SUBFAMILY NOT NAMED	-3.6602	1.3969
Sobic.001G074800.v5.1	3.76292	0.681318		Sobic.003G280200	5.25013	6.12084		Sobic.005G226000 - (1 of 22) IPR000719//IPR000858//IPR001480//IPR002290//IPR003609//IPR011009//IPR013320//IPR020635//IPR024171 - Protein kinase domain // S-locus glycoprotein domain // Bulb-type lectin domain // Serine/threonine/dual specificity protein kinase, catalytic domain // PAN/Apple domain // Protein kinase-like domain // Concanavalin A-like lectin/glucanase domain // Tyrosine-protein kin…	-3.60925	1.46445
Sobic.007G059400.v5.1	3.68706	0.771366		Sobic.005G206000 - weakly similar to Putative uncharacterized protein	5.24995	1.5776		Sobic.002G115700 - similar to Putative chalcone synthase	-3.60001	7.35271
Sobic.002G399700.v5.1	3.66903	1.07064		Sobic.007G058400 - (1 of 4) 2.1.1.146 - (Iso)eugenol O-methyltransferase	5.24663	1.31233		Sobic.002G376800 - similar to Os07g0619200 protein	-3.58213	1.66797
Sobic.003G370600.v5.1	3.62651	0.958208		Sobic.009G106800 - (1 of 3) PTHR11206//PTHR11206:SF176 - MULTIDRUG RESISTANCE PROTEIN // SUBFAMILY NOT NAMED	5.182	2.12216		Sobic.001G308100 - (1 of 1) PTHR14155//PTHR14155:SF105 - RING FINGER DOMAIN-CONTAINING // SUBFAMILY NOT NAMED	-3.55718	2.08266
Sobic.003G090700.v5.1	3.62396	0.714762		Sobic.002G012500 - similar to Putative uncharacterized protein	5.17665	1.31092		Sobic.003G373200 - similar to Putative uncharacterized protein	-3.54128	1.62612
Sobic.004G137701.v5.1	3.57422	1.17317		Sobic.003G436400 - similar to Cation-transporting ATPase	5.14684	2.18104		Sobic.004G114600 - similar to Putative uncharacterized protein	-3.53252	3.40694
Sobic.004G076300.v5.1	3.5435	1.13942		Sobic.002G217300 - similar to Putative uncharacterized protein	5.13428	4.81304		Sobic.010G124800 - similar to Putative uncharacterized protein	-3.52989	1.456
Sobic.004G106100.v5.1	3.52799	0.750456		Sobic.005G037150 - (1 of 97) PF01453 - D-mannose binding lectin (B_lectin)	5.13258	1.45557		Sobic.003G243400 - similar to Phosphate transporter	-3.47983	1.5285
Sobic.001G256700.v5.1	3.50843	0.568411		Sobic.010G212500 - weakly similar to Fibroin heavy chain-like	5.12689	1.96355		Sobic.003G363400 - similar to ABA responsive element binding factor 1	-3.47826	1.43542
Sobic.006G226800.v5.1	3.50423	1.19736		Sobic.004G071401 - (1 of 1) PTHR23115//PTHR23115:SF183 - TRANSLATION FACTOR // SUBFAMILY NOT NAMED	5.10266	3.5561		Sobic.007G183100 - weakly similar to Phaseolin G-box binding protein PG1-like	-3.4704	1.78039
Sobic.001G026300.v5.1	3.4612	1.04474		Sobic.006G092100 - similar to Putative uncharacterized protein	5.09302	1.71589		Sobic.005G125700	-3.47012	1.87576
Sobic.009G186300.v5.1	3.45681	0.690849		Sobic.009G165100 - similar to Root cap-specific glycine-rich protein	5.05486	2.75838		Sobic.003G139100	-3.45648	1.40646
Sobic.005G137100.v5.1	3.44486	0.917188		Sobic.006G224200 - weakly similar to H0303G06.6 protein	5.00853	3.99348		Sobic.010G133800	-3.40796	2.04747
Sobic.010G019600.v5.1	3.4045	0.75875		Sobic.002G012400 - similar to Putative uncharacterized protein	4.99918	1.35933		Sobic.005G168900 - similar to Expressed protein	-3.40404	4.22018
Sobic.005G137133.v5.1	3.39294	1.07422		Sobic.002G309000 - similar to Os09g0483400 protein	4.98684	5.20836		Sobic.010G159500 - weakly similar to Non-specific lipid-transfer protein	-3.37441	1.72576
Sobic.003G112100.v5.1	3.38957	0.660071		Sobic.003G268000	4.97473	2.10465		Sobic.005G018500 - similar to NAC domain transcription factor, putative%252C expressed	-3.36093	1.70455
Sobic.007G133800.v5.1	3.38297	0.877487		Sobic.002G334000 - similar to Cellulose synthase-like protein OsCslF3	4.93946	1.37719		Sobic.001G238600 - (1 of 6) PTHR14155//PTHR14155:SF130 - RING FINGER DOMAIN-CONTAINING // SUBFAMILY NOT NAMED	-3.34906	2.93585
Sobic.007G049200.v5.1	3.36457	0.807437		Sobic.004G299700 - similar to Iron transport protein 2	4.92994	1.88602		Sobic.007G215200 - similar to Chromosome chr7 scaffold_20, whole genome shotgun sequence	-3.34664	2.41085
Sobic.001G139851.v5.1	3.34767	0.755232		Sobic.003G255200 - similar to Putative uncharacterized protein	4.8989	1.54773		Sobic.002G376900 - similar to Os07g0619200 protein	-3.33255	1.49005
Sobic.008G017600.v5.1	3.31797	1.13129		Sobic.002G391900 - (1 of 144) 1.11.1.7 - Peroxidase / Lactoperoxidase	4.87735	3.04222		Sobic.002G164960	-3.3036	1.73409
Sobic.009G035900.v5.1	3.31797	0.776016		Sobic.005G109806	4.86094	6.36555		Sobic.001G307400 - similar to Chromosome undetermined scaffold_91, whole genome shotgun sequence	-3.28437	2.07259
Sobic.009G002500.v5.1	3.27753	0.711752		Sobic.002G266400	4.854	3.25006		Sobic.003G055450	-3.27428	1.91403
Sobic.009G012900.v5.1	3.25622	0.786731		Sobic.009G071500 - (1 of 128) PF02365 - No apical meristem (NAM) protein (NAM)	4.80012	2.00055		Sobic.001G280200 - similar to Serine carboxypeptidase family protein, expressed	-3.26435	1.33789
Sobic.001G195866.v5.1	3.22651	0.535032		Sobic.001G082500 - (1 of 12) 1.14.13.89 - Isoflavone 2'-hydroxylase / Isoflavone 2'-monooxygenase	4.79868	1.53613		Sobic.006G162750 - (1 of 146) PF13812 - Pentatricopeptide repeat domain (PPR_3)	-3.2551	1.76639
Sobic.005G112900.v5.1	3.22651	0.535032		Sobic.007G128300	4.79266	3.63029		Sobic.007G071800 - (1 of 2) PTHR24298//PTHR24298:SF182 - FAMILY NOT NAMED // CYTOCHROME P450 71A12-RELATED	-3.23166	1.30617
Sobic.010G230800.v5.1	3.2167	0.672648		Sobic.006G235100	4.6975	1.82076		Sobic.006G061700 - similar to High-affinity potassium transporter	-3.22509	1.35032
Sobic.003G392800.v5.1	3.21412	1.29278		Sobic.010G152400 - similar to Putative uncharacterized protein	4.69729	2.35754		Sobic.008G176732	-3.22408	1.40449
Sobic.001G244000.v5.1	3.20477	0.522794		Sobic.002G216700	4.67892	5.79008		Sobic.005G033400 - weakly similar to Heavy metal-associated domain containing protein, expressed	-3.21592	2.29047
Sobic.001G325000.v5.1	3.20477	0.522794		Sobic.003G384250 - (1 of 1) IPR011050//IPR012334 - Pectin lyase fold/virulence factor // Pectin lyase fold	4.67671	2.84847		Sobic.002G103200	-3.13974	4.04055
Sobic.007G000600.v5.1	3.20477	0.522794		Sobic.003G134100 - similar to Putative integrin beta 4 binding protein	4.67042	5.19121		Sobic.008G108000 - similar to Os12g0507700 protein	-3.11049	3.25669
Sobic.005G195900.v5.1	3.18847	0.976372		Sobic.001G280800 - similar to Putative uncharacterized protein	4.63557	1.44712		Sobic.009G169000 - similar to Pyruvate decarboxylase isozyme 1	-3.09072	1.63584
Sobic.001G232500.v5.1	3.18748	0.700272		Sobic.004G126325	4.62911	2.21493		Sobic.003G230300	-3.07276	2.65757
Sobic.010G160200.v5.1	3.16912	1.21294		Sobic.006G089700 - similar to Expressed protein	4.6249	4.38621		Sobic.002G239450 - (1 of 35) PF08268 - F-box associated domain (FBA_3)	-3.06733	1.55677
Sobic.006G127700.v5.1	3.16669	1.06702		Sobic.010G057633 - (1 of 5) PTHR11527//PTHR11527:SF166 - SMALL HEAT-SHOCK PROTEIN HSP20 FAMILY // SUBFAMILY NOT NAMED	4.58435	4.14494		Sobic.K022240	-3.05825	1.64114
Sobic.006G274933.v5.1	3.13724	1.00704		Sobic.009G113600	4.56841	1.60801		Sobic.001G269000 - (1 of 4) K01191 - alpha-mannosidase (E3.2.1.24)	-3.0512	6.34921
Sobic.010G045500.v5.1	3.11693	0.555943		Sobic.006G202500 - similar to Alternative oxidase	4.56606	4.22776		Sobic.004G309000 - similar to Alpha-amylase precursor	-3.04748	1.34207
Sobic.009G205500.v5.1	3.09326	1.22389		Sobic.008G105300 - (1 of 36) PF13365 - Trypsin-like peptidase domain (Trypsin_2)	4.56036	1.80311		Sobic.002G261000 - weakly similar to Putative uncharacterized protein	-3.02864	1.53967
Sobic.001G437701.v5.1	3.08746	0.553658		Sobic.003G280100	4.5579	5.11726		Sobic.007G154800 - similar to Putative uncharacterized protein	-3.0134	1.4602
Sobic.008G087101.v5.1	3.08397	0.881392		Sobic.008G158400 - (1 of 4) K02883 - large subunit ribosomal protein L18e (RP-L18e, RPL18)	4.5008	1.67405		Sobic.002G429900 - Predicted protein	-3.00757	1.53174
Sobic.001G014700.v5.1	3.06695	0.71344		Sobic.007G022000 - similar to Importin beta-like protein	4.49384	1.47899		Sobic.010G014600 - weakly similar to Putative nucleoid DNA-binding protein cnd41	-3.00586	1.37102
Sobic.003G147800.v5.1	3.04614	0.380438		Sobic.004G306900 - similar to Histidine amino acid transporter	4.47106	3.85455		Sobic.005G033801 - similar to Flavonol 3-O-glucosyltransferase, putative%252C expressed	-2.98656	1.68065
Sobic.001G129200.v5.1	2.9782	1.14733		Sobic.003G031100 - weakly similar to Basic helix-loop-helix protein-like	4.45612	1.45975		Sobic.002G237200 - (1 of 9) PF10440 - Ubiquitin-binding WIYLD domain (WIYLD)	-2.96378	4.5745
Sobic.001G324000.v5.1	2.97759	0.495014		Sobic.005G066100	4.42924	1.45042		Sobic.005G130400 - (1 of 7) K15803 - (-)-germacrene D synthase (GERD)	-2.95968	1.39397
Sobic.004G304200.v5.1	2.97085	1.07641		Sobic.001G318500 - similar to Glutathione S-transferase GST 42	4.41717	3.63318		Sobic.002G209500	-2.95072	1.72857
Sobic.002G174100.v5.1	2.95977	0.618872		Sobic.001G440432	4.41263	3.2178		Sobic.003G093200	-2.92499	2.82305
Sobic.008G035000.v5.1	2.95977	0.618872		Sobic.004G029100 - similar to Putative uncharacterized protein	4.39232	2.0567		Sobic.002G300100 - similar to Os07g0475700 protein	-2.91524	1.69383
Sobic.009G224900.v5.1	2.95977	0.618872		Sobic.003G417275 - (1 of 8) 3.1.1.78 - Polyneuridine-aldehyde esterase / Polyneuridine aldehyde esterase	4.38355	4.05345		Sobic.002G113700 - similar to Putative uncharacterized protein	-2.906	1.47328
Sobic.004G072600.v5.1	2.93438	1.08825		Sobic.006G117600 - similar to OSIGBa0135C13.7 protein	4.36507	1.39643		Sobic.008G183200 - similar to Putative uncharacterized protein	-2.90023	1.48748
Sobic.003G305500.v5.1	2.926	1.17217		Sobic.003G280500 - similar to Putative uncharacterized protein	4.34908	5.15782		Sobic.010G046801	-2.89943	2.27926
Sobic.002G344400.v5.1	2.90689	1.15121		Sobic.001G082700 - similar to Protein kinase family protein, putative%252C expressed	4.3331	1.72027		Sobic.009G122700 - similar to Putative uncharacterized protein OSJNBa0073E05.5	-2.8936	1.37628
Sobic.003G027200.v5.1	2.90689	1.15121		Sobic.008G158732 - (1 of 38) PF00234 - Protease inhibitor/seed storage/LTP family (Tryp_alpha_amyl)	4.33265	2.42034		Sobic.002G351000 - similar to Putative fasciclin-like arabinogalactan-protein	-2.89261	1.47503
Sobic.004G349550.v5.1	2.90304	0.554017		Sobic.007G170700 - similar to Putative fatty acyl coA reductase	4.28065	5.81922		Sobic.007G181100 - similar to Putative ripening regulated protein DDTFR18	-2.89212	2.59097
Sobic.002G369200.v5.1	2.88432	0.630922		Sobic.006G277700 - weakly similar to CAA303716.1 protein	4.27418	2.26974		Sobic.001G121400	-2.86335	2.19226
Sobic.003G007600.v5.1	2.88273	0.872623		Sobic.003G322100 - similar to Putative uncharacterized protein	4.27041	2.15943		Sobic.010G170600 - similar to Putative uncharacterized protein	-2.8603	2.44587
Sobic.003G170966.v5.1	2.86394	0.568317		Sobic.005G137200 - similar to Chalcone synthase WHP1	4.26723	1.53964		Sobic.001G021601	-2.83722	2.09996
Sobic.002G413100.v5.1	2.85599	0.985479		Sobic.004G129800 - similar to MATE efflux family protein, expressed	4.23865	2.67649		Sobic.001G245500	-2.82853	3.14825
Sobic.001G192300.v5.1	2.848	0.370149		Sobic.005G114706 - (1 of 4) K03263 - translation initiation factor 5A (EIF5A)	4.21704	1.45865		Sobic.006G127100 - similar to Malate synthase, glyoxysomal	-2.82347	1.30225
Sobic.004G268150.v5.1	2.848	0.370149		Sobic.009G198200 - similar to Putative uncharacterized protein	4.13329	3.94379		Sobic.008G028850	-2.79016	1.61731
Sobic.005G097500.v5.1	2.848	0.370149		Sobic.010G087800 - (1 of 5) PTHR11527//PTHR11527:SF166 - SMALL HEAT-SHOCK PROTEIN HSP20 FAMILY // SUBFAMILY NOT NAMED	4.12976	5.40032		Sobic.002G252200	-2.78672	1.50313
Sobic.005G134501.v5.1	2.84398	0.369926		Sobic.005G080600 - (1 of 9) PF06830 - Root cap (Root_cap)	4.10698	2.46743		Sobic.003G340000 - (1 of 12) PF05097 - Protein of unknown function (DUF688) (DUF688)	-2.78636	1.77531
Sobic.003G066400.v5.1	2.83007	1.00314		Sobic.009G071600 - (1 of 128) PF02365 - No apical meristem (NAM) protein (NAM)	4.10519	6.64486		Sobic.004G353650 - (1 of 1) PTHR10641//PTHR10641:SF660 - MYB-LIKE DNA-BINDING PROTEIN MYB // DNA-BINDING PROTEIN REB1-RELATED	-2.77379	1.45056
Sobic.007G119300.v5.1	2.80735	1.08239		Sobic.002G389000 - similar to Putative cytochrome P450	4.10375	2.22333		Sobic.009G136100 - similar to Putative uncharacterized protein OSJNBb0014K18.13	-2.75513	2.09992
Sobic.003G291100.v5.1	2.8017	0.696467		Sobic.008G158200	4.09993	1.5717		Sobic.008G080600 - (1 of 10) IPR001360//IPR017853 - Glycoside hydrolase, family 1 // Glycoside hydrolase superfamily	-2.75005	1.94777
Sobic.001G397850.v5.1	2.79874	0.76557		Sobic.002G078500 - (1 of 7) IPR006106//IPR013771//IPR016140 - Cereal seed allergen/grain softness/trypsin and alpha-amylase inhibitor // Bifunctional trypsin/alpha-amylase inhibitor helical domain // Bifunctional inhibitor/plant lipid transfer protein/seed storage helical domain	4.09572	2.13085		Sobic.003G231800 - similar to 10A19I.8	-2.74969	1.92328
Sobic.002G329200.v5.1	2.78989	1.21787		Sobic.002G431700 - similar to Proliferating cell nuclear antigen	4.07953	5.41804		Sobic.005G139226	-2.73981	3.03225
Sobic.001G318300.v5.1	2.78936	0.511132		Sobic.006G248450	4.06695	2.48442		Sobic.010G052100 - similar to Putative uncharacterized protein	-2.73393	1.87185
Sobic.002G188900.v5.1	2.78715	1.23394		Sobic.002G406900 - Predicted protein	4.0587	1.65657		Sobic.009G166801	-2.73266	2.24781
Sobic.001G266600.v5.1	2.78241	0.69516		Sobic.004G304300 - similar to Short-chain dehydrogenase/reductase protein-like	4.04241	1.50601		Sobic.001G501500	-2.73094	2.0169
Sobic.006G039700.v5.1	2.77596	1.01429		Sobic.003G083800 - similar to Putative uncharacterized protein	4.03323	4.9512		Sobic.002G108200 - weakly similar to F-box domain containing protein, expressed	-2.72132	1.8072
Sobic.006G025700.v5.1	2.76843	1.19601		Sobic.004G313400 - (1 of 2) K15172 - transcription elongation factor SPT5 (SUPT5H, SPT5)	4.02465	4.39103		Sobic.010G179900 - similar to Putative uncharacterized protein	-2.71125	2.40292
Sobic.010G128400.v5.1	2.74416	0.575647		Sobic.006G116801 - similar to Putative uncharacterized protein	4.0072	1.74587		Sobic.001G086500 - similar to M4 protein	-2.70936	1.66088
Sobic.004G227800.v5.1	2.73795	0.736379		Sobic.009G260600 - similar to Histone deacetylase HDT2	4.00205	4.93048		Sobic.007G022400 - similar to Putative uncharacterized protein	-2.70057	1.81186
Sobic.003G134600.v5.1	2.72247	0.564165		Sobic.001G218600 - similar to Putative uncharacterized protein	3.96889	5.11214		Sobic.002G113100 - similar to Integral membrane protein-like	-2.69968	1.30285
Sobic.010G152300.v5.1	2.7204	0.857323		Sobic.006G133400	3.96544	2.10206		Sobic.004G132700 - (1 of 7) KOG0508//KOG4412 - Ankyrin repeat protein // 26S proteasome regulatory complex, subunit PSMD10	-2.67772	3.2347
Sobic.004G200833.v5.1	2.70751	1.08794		Sobic.005G168500 - (1 of 5) KOG1757 - Histone 2A	3.94961	3.16319		Sobic.002G353800 - similar to Homeodomain leucine zipper protein 14	-2.67262	2.09589
Sobic.004G291300.v5.1	2.68866	1.16508		Sobic.004G009300 - Predicted protein	3.91972	1.95017		Sobic.002G318900 - (1 of 53) PF04398 - Protein of unknown function, DUF538 (DUF538)	-2.67217	1.59068
Sobic.003G096600.v5.1	2.66756	0.66475		Sobic.007G090600 - similar to Cellulose synthase-like C3	3.91645	3.3644		Sobic.009G205100 - (1 of 41) PF00642 - Zinc finger C-x8-C-x5-C-x3-H type (and similar) (zf-CCCH)	-2.67104	1.61906
Sobic.004G098300.v5.1	2.6588	0.481125		Sobic.004G323300 - similar to Putative uncharacterized protein	3.91397	3.11701		Sobic.003G098100 - similar to Aquaporin NIP4-1	-2.66786	1.45992
Sobic.006G076201.v5.1	2.65583	0.974281		Sobic.002G250900 - Predicted protein	3.91265	1.42061		Sobic.008G028600 - Predicted protein	-2.66663	1.9063
Sobic.003G154500.v5.1	2.63445	1.21654		Sobic.005G037100 - (1 of 109) IPR000719//IPR002290//IPR011009//IPR020635 - Protein kinase domain // Serine/threonine/dual specificity protein kinase, catalytic domain // Protein kinase-like domain // Tyrosine-protein kinase, catalytic domain	3.90786	2.22331		Sobic.003G139334	-2.66478	2.1727
Sobic.003G356850.v5.1	2.63274	0.670954		Sobic.005G119900 - similar to Os11g0495700 protein	3.90439	1.65312		Sobic.006G037200	-2.6622	2.12678
Sobic.002G360701.v5.1	2.62761	0.639139		Sobic.002G266600 - Predicted protein	3.90304	2.49227		Sobic.006G055600 - similar to Heat shock 70 kDa protein	-2.66144	1.84405
Sobic.007G054600.v5.1	2.62754	1.19398		Sobic.002G158300 - Predicted protein	3.86759	1.32141		Sobic.008G020800 - similar to GASA2-like protein	-2.65743	3.697
Sobic.008G064300.v5.1	2.61575	1.23575		Sobic.003G095100 - similar to Glycosyltransferase	3.85594	1.80403		Sobic.004G049450	-2.65114	1.58746
Sobic.006G185400.v5.1	2.60631	0.633872		Sobic.006G274333	3.85151	5.79349		Sobic.004G128400 - (1 of 8) PTHR11746//PTHR11746:SF95 - O-METHYLTRANSFERASE // SUBFAMILY NOT NAMED	-2.64847	2.37344
Sobic.003G097701.v5.1	2.59575	1.25536		Sobic.007G083400 - weakly similar to Os08g0226800 protein	3.85143	1.94467		Sobic.004G047900 - similar to Putative uncharacterized protein	-2.64279	1.56303
Sobic.004G196101.v5.1	2.59381	0.971729		Sobic.003G020500 - similar to Putative uncharacterized protein	3.84007	3.20944		Sobic.007G073100 - similar to Polyamine oxidase precursor	-2.63536	1.9052
Sobic.009G080800.v5.1	2.58825	1.05913		Sobic.003G228700 - similar to Putative uncharacterized protein	3.8138	2.12704		Sobic.006G165650	-2.63382	1.33699
Sobic.009G130966.v5.1	2.58173	0.811879		Sobic.010G106800 - (1 of 27) 1.14.13.121 - Premnaspirodiene oxygenase / Hyoscymus muticus premnaspirodiene oxygenase	3.7866	1.54771		Sobic.003G378301 - (1 of 6) K17362 - acyl-coenzyme A thioesterase 13 [EC:3.1.2.-] (ACOT13)	-2.61435	1.39884
Sobic.001G348500.v5.1	2.57606	1.08915		Sobic.010G152500 - similar to Putative uncharacterized protein	3.7827	2.79383		Sobic.010G021300 - (1 of 1) PTHR11467//PTHR11467:SF50 - HISTONE H1/H5 // HISTONE H1	-2.60779	2.23229
Sobic.007G021101.v5.1	2.54432	1.10035		Sobic.001G538425 - (1 of 168) IPR011989 - Armadillo-like helical	3.78198	1.68942		Sobic.001G324200	-2.60675	2.49757
Sobic.007G019700.v5.1	2.52442	0.494693		Sobic.005G131400	3.77947	1.61554		Sobic.001G518800 - similar to EST AU070346(S12172) corresponds to a region of the predicted gene	-2.60299	2.71923
Sobic.005G024100.v5.1	2.5227	0.692654		Sobic.010G038400	3.77259	4.20566		Sobic.002G177300 - similar to Putative Cytochrome P450	-2.60266	1.5962
Sobic.003G059600.v5.1	2.51096	0.638486		Sobic.006G183900 - similar to Cytochrome P450 87A3	3.77158	3.80228		Sobic.010G130900 - similar to Glycine-rich protein GRP5	-2.59802	1.56043
Sobic.010G263950.v5.1	2.51096	0.638486		Sobic.004G345300 - similar to Putative uncharacterized protein	3.74351	3.48488		Sobic.003G044800 - similar to Putative uncharacterized protein	-2.59714	1.42123
Sobic.007G175400.v5.1	2.50374	1.04917		Sobic.004G181000 - similar to Putative uncharacterized protein	3.72573	2.99286		Sobic.003G261700 - similar to Cytokinin synthase-like	-2.58627	1.31677
Sobic.009G123733.v5.1	2.49851	0.871002		Sobic.008G146100 - similar to Os01g0744300 protein	3.69545	2.74878		Sobic.005G156400 - similar to Putative uncharacterized protein	-2.58537	1.569
Sobic.002G087600.v5.1	2.48027	0.573986		Sobic.006G172550 - similar to OSJNBa0010H02.23 protein	3.67844	1.67113		Sobic.005G187900 - (1 of 26) PF01657//PF07714 - Salt stress response/antifungal (Stress-antifung) // Protein tyrosine kinase (Pkinase_Tyr)	-2.57481	1.79403
Sobic.006G260000.v5.1	2.48027	0.573986		Sobic.006G170600 - similar to Aquaporin TIP2-3	3.65497	1.62645		Sobic.002G036800 - Predicted protein	-2.57253	2.22977
Sobic.007G199950.v5.1	2.48027	0.573986		Sobic.007G116767	3.64063	1.50047		Sobic.003G078850	-2.56763	1.8846
Sobic.005G178550.v5.1	2.47195	0.62604		Sobic.004G011100 - weakly similar to OSJNBb0039L24.8 protein	3.63792	1.32652		Sobic.009G056100 - (1 of 8) KOG0106 - Alternative splicing factor SRp55/B52/SRp75 (RRM superfamily)	-2.56737	1.70832
Sobic.003G425850.v5.1	2.47021	1.21101		Sobic.001G256300	3.62772	1.51932		Sobic.002G152100 - (1 of 3) PTHR11452//PTHR11452:SF32 - ALPHA-GALACTOSIDASE/ALPHA-N-ACETYLGALACTOSAMINIDASE // SUBFAMILY NOT NAMED	-2.56675	2.15403
Sobic.003G033600.v5.1	2.47017	0.983355		Sobic.006G078900 - weakly similar to Putative uncharacterized protein OJ1729_E02.7	3.62396	2.10876		Sobic.003G051900	-2.56305	2.42718
Sobic.002G016900.v5.1	2.46998	0.731057		Sobic.004G294500 - similar to Expansin-B15 precursor	3.62235	1.77478		Sobic.010G131200 - similar to Putative glycine rich protein	-2.55348	1.81269
Sobic.007G201300.v5.1	2.45042	0.965341		Sobic.003G155000 - similar to H+-pyrophosphatase	3.60351	2.45356		Sobic.009G236500 - similar to Putative uncharacterized protein	-2.55157	1.39924
Sobic.001G070402.v5.1	2.43223	0.994686		Sobic.002G124500 - similar to Beta-expansin 4 precursor	3.60064	1.3216		Sobic.002G064500 - similar to 1-deoxy-D-xylulose 5-phosphate synthase	-2.54141	1.96157
Sobic.001G089950.v5.1	2.42761	0.342957		Sobic.010G087700 - weakly similar to Putative uncharacterized protein	3.58853	3.6124		Sobic.002G068600 - similar to Os07g0194500 protein	-2.52732	1.32434
Sobic.004G167900.v5.1	2.42761	0.342957		Sobic.003G088600 - (1 of 3) PTHR21596//PTHR21596:SF26 - RIBONUCLEASE P SUBUNIT P38 // SUBFAMILY NOT NAMED	3.58751	3.96361		Sobic.006G148300 - similar to Phosphoenolpyruvate carboxylase kinase 4	-2.5092	2.46289
Sobic.010G137366.v5.1	2.42761	0.342957		Sobic.004G062600 - (1 of 26) PF00646//PF08387 - F-box domain (F-box) // FBD (FBD)	3.58455	4.37774		Sobic.001G356000 - (1 of 4) PTHR10641//PTHR10641:SF624 - MYB-LIKE DNA-BINDING PROTEIN MYB // SUBFAMILY NOT NAMED	-2.50029	1.6097
Sobic.006G218300.v5.1	2.4113	0.722663		Sobic.002G015801	3.58322	1.64087		Sobic.009G072100 - similar to Putative uncharacterized protein	-2.49471	3.18578
Sobic.003G116800.v5.1	2.40461	0.48879		Sobic.003G240500 - similar to Glycosyl transferase family 1 protein-like	3.57909	1.34257		Sobic.008G150800 - weakly similar to Putative uncharacterized protein	-2.4946	1.39162
Sobic.004G338900.v5.1	2.39115	0.7559		Sobic.001G103500 - similar to Os09g0499500 protein	3.57443	1.85429		Sobic.006G057733	-2.49172	1.37696
Sobic.002G391100.v5.1	2.38957	0.556681		Sobic.009G186500 - similar to Peroxidase 1 precursor	3.56717	1.36219		Sobic.008G117900 - similar to Putative glutaredoxin-C14 precursor	-2.49014	2.50827
Sobic.003G218850.v5.1	2.38957	0.556681		Sobic.010G204100 - weakly similar to Putative uncharacterized protein P0416A11.15	3.5504	4.12087		Sobic.003G371100 - similar to OSJNBb0008G24.12 protein	-2.48907	2.68325
Sobic.007G008100.v5.1	2.38386	0.847781		Sobic.008G063701 - (1 of 3) PTHR23272//PTHR23272:SF34 - BED FINGER-RELATED // SUBFAMILY NOT NAMED	3.54828	2.89001		Sobic.004G338000 - similar to Phosphoenolpyruvate carboxylase kinase 1	-2.48404	2.38055
Sobic.007G064800.v5.1	2.38176	0.515716		Sobic.007G199800 - (1 of 15) IPR000210//IPR008974//IPR011333 - BTB/POZ domain // TRAF-like // POZ domain	3.54031	4.49288		Sobic.007G134650 - (1 of 2) PTHR22814//PTHR22814:SF72 - COPPER TRANSPORT PROTEIN ATOX1-RELATED // SUBFAMILY NOT NAMED	-2.4762	1.61452
Sobic.002G140200.v5.1	2.37851	0.58768		Sobic.001G233100 - weakly similar to Transposon protein, putative%252C CACTA, En/Spm sub-class%252C expressed	3.5247	3.6506		Sobic.001G493500 - similar to TPR Domain containing protein, expressed	-2.46356	1.36478
Sobic.003G073166.v5.1	2.37851	0.58768		Sobic.002G154700 - (1 of 21) PF03407 - Nucleotide-diphospho-sugar transferase (Nucleotid_trans)	3.50785	3.43217		Sobic.001G539200 - similar to Transmembrane protein, putative%252C expressed	-2.46263	3.03982
Sobic.003G244401.v5.1	2.37851	0.58768		Sobic.001G319500 - similar to Glutathione S-transferase GST 31	3.47116	2.54936		Sobic.009G021300 - Predicted protein	-2.46172	1.89078
Sobic.008G100801.v5.1	2.37851	0.58768		Sobic.003G300250	3.46999	1.40922		Sobic.004G305500	-2.45852	2.2505
Sobic.001G531600.v5.1	2.37684	1.07876		Sobic.001G283400 - similar to Putative uncharacterized protein	3.46813	1.36292		Sobic.001G137900 - (1 of 179) KOG0156 - Cytochrome P450 CYP2 subfamily	-2.45655	1.64637
Sobic.004G045800.v5.1	2.37242	0.338765		Sobic.001G029500 - (1 of 2) K15356 - GDP-mannose transporter (VRG4, GONST1)	3.46432	2.09227		Sobic.003G177500 - similar to Putative 2-oxoglutarate-dependent oxygenase	-2.44807	1.63863
Sobic.006G030200.v5.1	2.3707	0.935851		Sobic.007G198600 - weakly similar to Putative uncharacterized protein	3.46088	2.71987		Sobic.006G234400 - similar to OSJNBb0034I13.25 protein	-2.44118	1.36312
Sobic.009G073500.v5.1	2.36884	0.480871		Sobic.001G325400 - similar to OSIGBa0147O06.7 protein	3.45227	1.36165		Sobic.004G063400 - weakly similar to Putative uncharacterized protein P0544B02.2	-2.44024	3.68187
Sobic.007G173901.v5.1	2.35345	1.06713		Sobic.001G190900 - similar to Pleiotropic drug resistance protein 3	3.42185	1.68138		Sobic.006G231332 - similar to H0315F07.12 protein	-2.43666	1.97234
Sobic.003G403600.v5.1	2.33374	0.554742		Sobic.009G090632	3.41681	2.7972		Sobic.009G236600 - weakly similar to Putative uncharacterized protein	-2.43416	1.50673
Sobic.003G265150.v5.1	2.33361	0.78465		Sobic.003G282200 - similar to Putative uncharacterized protein	3.41414	1.39207		Sobic.007G057000 - similar to Os08g0171700 protein	-2.42733	3.3897
Sobic.005G047800.v5.1	2.3278	1.12703		Sobic.008G035800 - similar to Glycosyltransferase 3, putative%252C expressed	3.40649	1.7848		Sobic.003G235500 - similar to Putative uncharacterized protein P0039G05.26	-2.42433	3.74034
Sobic.008G033100.v5.1	2.32641	1.13175		Sobic.010G117900 - similar to H0813E03.4 protein	3.40368	2.12513		Sobic.001G338600 - (1 of 4) PTHR31304:SF3 - LOB DOMAIN-CONTAINING PROTEIN 40	-2.4208	1.97783
Sobic.006G161600.v5.1	2.31084	0.904121		Sobic.003G269900 - (1 of 1) PTHR10795//PTHR10795:SF382 - PROPROTEIN CONVERTASE SUBTILISIN/KEXIN // SUBFAMILY NOT NAMED	3.38767	1.96125		Sobic.002G078900 - (1 of 6) PF05266 - Protein of unknown function (DUF724) (DUF724)	-2.41866	2.48022
Sobic.009G074900.v5.1	2.31034	0.333858		Sobic.003G236416	3.35233	2.11482		Sobic.003G100500 - (1 of 15) PF00560//PF13855 - Leucine Rich Repeat (LRR_1) // Leucine rich repeat (LRR_8)	-2.41537	1.84256
Sobic.006G178400.v5.1	2.30203	0.333185		Sobic.004G004500 - similar to L-lactate dehydrogenase	3.35011	3.46893		Sobic.009G119200 - similar to Beta-glucanase precursor	-2.41077	1.452
Sobic.006G205400.v5.1	2.29668	0.644361		Sobic.003G099000 - weakly similar to Os01g0111500 protein	3.32921	1.82747		Sobic.007G107000 - similar to Os08g0364900 protein	-2.40315	1.58279
Sobic.002G019100.v5.1	2.28603	1.20259		Sobic.003G441800 - similar to Root cap protein 1	3.31812	2.49903		Sobic.009G004950 - (1 of 2) PTHR32099//PTHR32099:SF8 - CYSTEINE-RICH REPEAT SECRETORY PROTEIN // SUBFAMILY NOT NAMED	-2.39607	1.52346
Sobic.002G345400.v5.1	2.27519	0.899051		Sobic.001G215100	3.29266	4.92833		Sobic.002G007250	-2.39598	1.69563
Sobic.009G092300.v5.1	2.2745	1.10656		Sobic.007G170300 - similar to Beta,beta-carotene 9'%252C10'-dioxygenase (Beta-carotene dioxygenase 2) (B-diox-II)-like	3.29068	2.10884		Sobic.001G305000 - (1 of 1) IPR000772//IPR001849 - Ricin B, lectin domain // Pleckstrin homology domain	-2.39337	1.92695
Sobic.010G128325.v5.1	2.27067	1.29941		Sobic.001G117000 - (1 of 2) PTHR21493//PTHR21493:SF129 - CGI-141-RELATED/LIPASE CONTAINING PROTEIN // SUBFAMILY NOT NAMED	3.28951	2.5204		Sobic.002G179200 - Predicted protein	-2.39157	2.68172
Sobic.003G195400.v5.1	2.26964	0.863566		Sobic.001G079801	3.27262	3.17789		Sobic.003G357500 - similar to Laccase-6 precursor	-2.39016	1.60443
Sobic.002G203800.v5.1	2.26546	0.660763		Sobic.001G330300 - similar to Putative uncharacterized protein	3.25716	1.69524		Sobic.002G417700 - (1 of 35) PF04844 - Transcriptional repressor, ovate (Ovate)	-2.38907	1.76177
Sobic.003G230100.v5.1	2.26492	0.845007		Sobic.003G141600 - (1 of 178) IPR012677 - Nucleotide-binding alpha-beta plait domain	3.25164	2.2518		Sobic.010G031100 - similar to Os06g0142300 protein	-2.38589	1.55663
Sobic.002G155900.v5.1	2.26303	0.329978		Sobic.007G111800 - (1 of 10) PF05212 - Protein of unknown function (DUF707) (DUF707)	3.2441	1.65672		Sobic.003G009502 - (1 of 2) 1.14.13.104 - (+)-menthofuran synthase / Menthofuran synthase	-2.37625	1.40456
Sobic.002G422050.v5.1	2.26303	0.329978		Sobic.001G235600	3.23709	1.37813		Sobic.007G014100 - similar to Putative GDSL-motif lipase/hydrolase protein	-2.37468	1.57767
Sobic.006G037401.v5.1	2.26303	0.329978		Sobic.003G419400 - similar to Putative xylanase inhibitor	3.23281	1.57413		Sobic.002G097400 - similar to Putative uncharacterized protein	-2.36697	2.75304
Sobic.009G116766.v5.1	2.26303	0.329978		Sobic.004G308800 - weakly similar to OSIGBa0093K19.10 protein	3.23047	3.77869		Sobic.002G369901	-2.3656	1.56148
Sobic.003G421700.v5.1	2.26232	0.536745		Sobic.006G232100 - similar to H0410G08.14 protein	3.22158	2.57126		Sobic.003G400700 - similar to Putative uncharacterized protein	-2.35417	1.84426
Sobic.009G031700.v5.1	2.24793	1.13783		Sobic.009G063700 - weakly similar to Putative uncharacterized protein	3.21589	1.82954		Sobic.009G223100 - (1 of 2) 2.5.1.112//2.5.1.27 - Adenylate dimethylallyltransferase (ADP/ATP-dependent) / Isopentenyltransferase // Adenylate dimethylallyltransferase (AMP-dependent) / Isopentenyltransferase	-2.35132	1.6571
Sobic.001G018300.v5.1	2.23224	0.50426		Sobic.005G022400 - (1 of 2) PTHR10071//PTHR10071:SF198 - TRANSCRIPTION FACTOR GATA GATA BINDING FACTOR // SUBFAMILY NOT NAMED	3.21436	2.18473		Sobic.001G447500 - (1 of 1) PTHR11825//PTHR11825:SF56 - SUBGROUP IIII AMINOTRANSFERASE // SUBFAMILY NOT NAMED	-2.35017	1.36942
Sobic.006G078450.v5.1	2.23224	0.50426		Sobic.005G053700	3.20482	1.65582		Sobic.002G218100 - similar to Putative uncharacterized protein	-2.34009	4.14762
Sobic.008G158666.v5.1	2.23104	1.08411		Sobic.005G172800 - (1 of 1) IPR006865//IPR011990 - Domain of unknown function DUF629 // Tetratricopeptide-like helical domain	3.18853	2.22898		Sobic.010G075800	-2.33946	2.49001
Sobic.006G253300.v5.1	2.22592	0.395591		Sobic.010G104000 - similar to Chromosome chr4 scaffold_32, whole genome shotgun sequence	3.18557	2.55531		Sobic.005G071300 - weakly similar to Os10g0331600 protein	-2.33401	5.60893
Sobic.006G213900.v5.1	2.20309	0.752702		Sobic.004G083432 - (1 of 3) PTHR11746//PTHR11746:SF97 - O-METHYLTRANSFERASE // SUBFAMILY NOT NAMED	3.1855	1.7351		Sobic.003G404900 - similar to Regulatory protein-like	-2.32968	2.86005
Sobic.008G061933.v5.1	2.20068	1.05208		Sobic.002G340600 - similar to Putative NADH dehydrogenase	3.17332	4.90746		Sobic.003G174301	-2.32812	2.09949
Sobic.002G109900.v5.1	2.19819	0.503641		Sobic.002G156601	3.1733	5.0739		Sobic.003G245700 - similar to Chromosome chr8 scaffold_29, whole genome shotgun sequence	-2.32732	1.75654
Sobic.003G226000.v5.1	2.19684	0.795555		Sobic.009G201400 - similar to Glucan endo-1%252C3-beta-glucosidase GV (EC 3.2.1.39) ((1->3)-beta-glucan endohydrolase GV) ((1->3)-beta-glucanase isoenzyme GV)	3.16111	3.05325		Sobic.007G154400 - similar to Putative uncharacterized protein	-2.32678	2.40335
Sobic.009G165900.v5.1	2.19655	0.640736		Sobic.001G181900 - similar to Os10g0429400 protein	3.15698	3.39665		Sobic.009G134450 - (1 of 1) PTHR13596//PTHR13596:SF5 - SMALL EDRK-RICH FACTOR 1 // SUBFAMILY NOT NAMED	-2.32624	2.05356
Sobic.001G213749.v5.1	2.19172	0.978938		Sobic.010G116700	3.15379	1.71245		Sobic.002G272700 - similar to Putative uncharacterized protein	-2.32608	2.65971
Sobic.004G032300.v5.1	2.1916	1.21766		Sobic.002G176000 - (1 of 4) PTHR14255//PTHR14255:SF1 - ATP-DEPENDENT PROTEASE CEREBLON // SUBFAMILY NOT NAMED	3.14738	1.76674		Sobic.002G032700 - similar to Putative Photosystem II 10 kDa polypeptide, chloroplast	-2.32516	1.87285
Sobic.004G080000.v5.1	2.1765	0.492628		Sobic.009G210900 - similar to Putative uncharacterized protein	3.14462	5.70716		Sobic.004G122500 - similar to Dynein light chain type 1-like	-2.32204	3.63683
Sobic.008G084800.v5.1	2.1765	0.492628		Sobic.003G441700 - similar to Putative uncharacterized protein	3.14039	2.8136		Sobic.002G087500 - Predicted protein	-2.31786	3.84615
Sobic.001G518900.v5.1	2.1765	0.322556		Sobic.001G499900 - similar to Expansin-A12 precursor	3.11169	2.17217		Sobic.003G272600	-2.31428	1.31886
Sobic.001G048600.v5.1	2.17645	0.882886		Sobic.001G317700 - similar to Putative uncharacterized protein	3.09442	2.49092		Sobic.009G208300 - similar to Putative uncharacterized protein OJ1131_E09.12	-2.30968	1.45636
Sobic.002G326200.v5.1	2.16597	0.885911		Sobic.007G007300 - (1 of 1) PTHR10108//PTHR10108:SF882 - METHYLTRANSFERASE // METHYLTRANSFERASE-RELATED	3.09398	3.72559		Sobic.004G095500 - similar to Os02g0221900 protein	-2.30164	1.86003
Sobic.002G224100.v5.1	2.15502	1.19734		Sobic.008G059500	3.08868	4.67713		Sobic.008G113400 - similar to Expressed protein	-2.29923	1.42072
Sobic.005G126200.v5.1	2.14659	1.10375		Sobic.009G144800 - similar to Class III peroxidase 124 precursor	3.08725	2.41539		Sobic.003G152300 - similar to Putative uncharacterized protein	-2.28576	4.17884
Sobic.001G410950.v5.1	2.13913	0.737454		Sobic.005G018700 - weakly similar to NAC-domain containing protein 21/22, putative%252C expressed	3.08187	4.82436		Sobic.004G354600	-2.28364	1.49183
Sobic.003G203600.v5.1	2.13781	1.0045		Sobic.001G137500 - weakly similar to TPR Domain containing protein	3.07793	4.30193		Sobic.001G489075 - (1 of 692) IPR001810 - F-box domain	-2.27446	1.55638
Sobic.010G268001.v5.1	2.12501	1.01561		Sobic.007G100700 - similar to Os05g0527000 protein	3.07634	2.2269		Sobic.002G383500 - similar to Putative uncharacterized protein	-2.27372	2.16426
Sobic.003G141901.v5.1	2.12474	0.603333		Sobic.002G168400 - (1 of 1) PF00010//PF00931 - Helix-loop-helix DNA-binding domain (HLH) // NB-ARC domain (NB-ARC)	3.07547	2.58272		Sobic.003G356400	-2.2706	1.73663
Sobic.010G070400.v5.1	2.12109	1.24913		Sobic.002G022200 - Predicted protein	3.06545	1.56771		Sobic.003G437701	-2.26887	2.91605
Sobic.007G151251.v5.1	2.11548	0.572835		Sobic.005G017700 - (1 of 8) PTHR23244//PTHR23244:SF320 - KELCH REPEAT DOMAIN // SUBFAMILY NOT NAMED	3.05694	1.82408		Sobic.005G068201	-2.26643	3.23812
Sobic.002G307900.v5.1	2.10968	1.27291		Sobic.001G097800	3.04809	2.24956		Sobic.004G280402	-2.26634	2.49419
Sobic.010G257800.v5.1	2.10874	0.564516		Sobic.003G228400 - similar to Cytochrome P450-like	3.03452	1.31106		Sobic.004G010050 - (1 of 251) IPR001878 - Zinc finger, CCHC-type	-2.26434	2.09296
Sobic.009G208400.v5.1	2.10604	0.423382		Sobic.009G021600 - weakly similar to Jasmonate-induced protein, putative%252C expressed	3.03288	1.72457		Sobic.002G150932	-2.25714	1.89899
Sobic.001G256200.v5.1	2.1048	0.589063		Sobic.002G165700 - similar to Os09g0309700 protein	3.03006	4.52204		Sobic.006G075200 - similar to ALMT1-like protein	-2.2555	2.25843
Sobic.001G373600.v5.1	2.10434	0.570843		Sobic.007G090445 - (1 of 5) PTHR24006//PTHR24006:SF122 - FAMILY NOT NAMED // UBIQUITIN CARBOXYL-TERMINAL HYDROLASE	2.97523	2.36245		Sobic.010G138800 - similar to Putative uncharacterized protein	-2.24934	1.97024
Sobic.006G176200.v5.1	2.10434	0.570843		Sobic.004G119600 - similar to Expansin-A13 precursor	2.92932	1.80097		Sobic.003G198100	-2.24654	1.76404
Sobic.004G349600.v5.1	2.09899	0.8808		Sobic.007G015000 - weakly similar to OSJNBa0027P08.5 protein	2.90293	1.41094		Sobic.005G195200 - Predicted protein	-2.24501	1.89004
Sobic.009G249400.v5.1	2.08707	0.992721		Sobic.008G101200 - (1 of 10) PTHR23155//PTHR23155:SF579 - LEUCINE-RICH REPEAT-CONTAINING PROTEIN // SUBFAMILY NOT NAMED	2.89994	1.91584		Sobic.007G168000 - weakly similar to Chromosome chr7 scaffold_31, whole genome shotgun sequence	-2.24422	1.62681
Sobic.002G242900.v5.1	2.08445	0.685144		Sobic.007G082100 - similar to Os08g0226800 protein	2.89933	1.47645		Sobic.003G244275	-2.2436	2.1054
Sobic.006G034650.v5.1	2.08334	0.983418		Sobic.007G175100 - (1 of 42) PF03087 - Arabidopsis protein of unknown function (DUF241)	2.8991	1.59323		Sobic.009G224800 - (1 of 1) PTHR11206:SF87 - MATE EFFLUX FAMILY PROTEIN-RELATED	-2.23821	1.35905
Sobic.001G160400.v5.1	2.08164	0.545997		Sobic.003G426300 - similar to GST7 protein	2.89713	3.76183		Sobic.004G264600 - similar to Putative uncharacterized protein 49D11.2	-2.23554	1.31683
Sobic.001G062800.v5.1	2.07039	0.559662		Sobic.004G208201 - (1 of 18) IPR013784 - Carbohydrate-binding-like fold	2.88094	1.57269		Sobic.006G098400 - (1 of 2) PTHR23024//PTHR23024:SF220 - MEMBER OF 'GDXG' FAMILY OF LIPOLYTIC ENZYMES // SUBFAMILY NOT NAMED	-2.23499	3.54623
Sobic.002G065400.v5.1	2.06798	0.755859		Sobic.004G083250	2.87983	3.18418		Sobic.010G063100	-2.2348	1.37587
Sobic.001G424200.v5.1	2.06092	1.13469		Sobic.008G155600 - (1 of 2) PF00515//PF12796//PF13414//PF13637 - Tetratricopeptide repeat (TPR_1) // Ankyrin repeats (3 copies) (Ank_2) // TPR repeat (TPR_11) // Ankyrin repeats (many copies) (Ank_4)	2.85639	2.05076		Sobic.003G008200 - similar to Putative uncharacterized protein	-2.23248	1.49169
Sobic.003G089600.v5.1	2.06014	1.05058		Sobic.010G128700 - similar to Os06g0490400 protein	2.82153	2.43724		Sobic.006G233500 - similar to OSJNBb0034I13.13 protein	-2.23041	1.95071
Sobic.001G443700.v5.1	2.05773	0.795528		Sobic.010G184800 - similar to Putative heme oxygenase 1	2.81529	3.11747		Sobic.001G326200 - (1 of 1) PTHR35275//PTHR35275:SF1 - FAMILY NOT NAMED // F14N23.10	-2.22547	1.54584
Sobic.003G405300.v5.1	2.05694	1.28538		Sobic.007G065800 - similar to Germin-like protein subfamily 1 member 8, putative	2.81327	4.07944		Sobic.002G271200 - similar to UDP-galactose epimerase	-2.21555	1.4968
Sobic.009G029300.v5.1	2.05063	0.88993		Sobic.003G046200 - (1 of 2) PTHR23070//PTHR23070:SF27 - BCS1 AAA-TYPE ATPASE // SUBFAMILY NOT NAMED	2.80139	2.09103		Sobic.010G166300 - Predicted protein	-2.21513	1.39235
Sobic.003G319400.v5.1	2.04809	0.891004		Sobic.003G426400 - similar to Glutathione S-transferase GST 21	2.79831	5.0659		Sobic.003G015300 - similar to Os01g0220500 protein	-2.2143	1.71273
Sobic.002G419550.v5.1	2.04038	1.06913		Sobic.001G276400 - similar to Low affinity nitrate transporter	2.79342	1.52929		Sobic.001G313800 - similar to Putative uncharacterized protein	-2.20568	3.25887
Sobic.004G119800.v5.1	2.04033	1.27164		Sobic.006G024000 - similar to OSIGBa0147O06.8 protein	2.79241	5.87423		Sobic.005G216000 - (1 of 14) IPR000877 - Proteinase inhibitor I12, Bowman-Birk	-2.20127	1.72219
Sobic.001G425600.v5.1	2.03888	0.585281		Sobic.010G028100 - similar to Root cap-specific protein	2.78157	2.02108		Sobic.009G014600 - similar to Putative uncharacterized protein	-2.19953	2.24229
Sobic.001G348400.v5.1	2.03819	0.667306		Sobic.001G137800 - (1 of 1) PTHR22904//PTHR22904:SF354 - TPR REPEAT CONTAINING PROTEIN // SUBFAMILY NOT NAMED	2.76514	4.28741		Sobic.008G167300 - (1 of 8) PTHR23155//PTHR23155:SF586 - LEUCINE-RICH REPEAT-CONTAINING PROTEIN // SUBFAMILY NOT NAMED	-2.19921	3.24483
Sobic.007G174500.v5.1	2.03737	1.15676		Sobic.003G228500 - similar to Cytochrome P450-like	2.76044	2.45524		Sobic.003G271300 - similar to Putative uncharacterized protein	-2.19657	1.96035
Sobic.010G260600.v5.1	2.03513	0.672077		Sobic.001G208800 - (1 of 3) K02977 - small subunit ribosomal protein S27Ae (RP-S27Ae, RPS27A)	2.76013	2.07978		Sobic.008G189700 - similar to Os12g0637800 protein	-2.19602	1.39835
Sobic.001G471100.v5.1	2.03251	0.795251		Sobic.003G106300 - similar to Sterol-8%252C7-isomerase	2.74533	2.11286		Sobic.010G182800 - (1 of 51) PF00069//PF00139 - Protein kinase domain (Pkinase) // Legume lectin domain (Lectin_legB)	-2.19214	1.32559
Sobic.010G276500.v5.1	2.02994	0.891453		Sobic.009G015500 - (1 of 15) IPR000772 - Ricin B, lectin domain	2.7451	2.10614		Sobic.007G180300 - similar to Heat shock factor RHSF2	-2.19212	2.03017
Sobic.002G120900.v5.1	2.02934	0.896195		Sobic.002G183700 - similar to Os09g0365900 protein	2.73333	4.01935		Sobic.002G240700 - (1 of 1) PTHR10795//PTHR10795:SF362 - PROPROTEIN CONVERTASE SUBTILISIN/KEXIN // SUBFAMILY NOT NAMED	-2.19112	2.6035
Sobic.010G203000.v5.1	2.02934	0.896195		Sobic.009G206800 - weakly similar to Putative WRKY DNA binding protein	2.73049	2.87082		Sobic.008G149300 - similar to B3 DNA binding domain containing protein, expressed	-2.19107	2.21308
Sobic.001G096833.v5.1	2.02888	1.19635		Sobic.002G055150	2.71417	2.69029		Sobic.004G257500 - (1 of 9) K06689 - ubiquitin-conjugating enzyme E2 D/E (UBE2D_E, UBC4, UBC5)	-2.18906	2.6382
Sobic.002G215867.v5.1	2.02885	0.483898		Sobic.002G362000 - similar to Chromosome chr2 scaffold_11, whole genome shotgun sequence	2.7062	3.7546		Sobic.009G209400 - similar to Putative uncharacterized protein	-2.17926	1.36673
Sobic.001G488800.v5.1	2.02805	0.458203		Sobic.002G334200 - similar to Cellulose synthase-like protein OsCslF3	2.69716	3.80242		Sobic.009G056400 - similar to Os05g0163300 protein	-2.17044	1.92055
Sobic.010G088800.v5.1	2.02278	0.582169		Sobic.007G187800 - similar to Putative uncharacterized protein	2.69255	2.03456		Sobic.003G237300 - similar to Os01g0647000 protein	-2.16962	2.43106
Sobic.001G530300.v5.1	2.02148	0.542142		Sobic.006G197100 - similar to OSJNBa0086O06.16 protein	2.68146	2.46984		Sobic.003G338801 - similar to Alpha-expansin 1 precursor	-2.16803	2.83701
Sobic.004G163900.v5.1	2.02148	0.542142		Sobic.005G222600 - weakly similar to Putative uncharacterized protein	2.67753	2.05684		Sobic.008G007800	-2.16759	1.95521
Sobic.006G129466.v5.1	2.02148	0.542142		Sobic.005G229800 - (1 of 6) PF12796//PF13857//PF13962 - Ankyrin repeats (3 copies) (Ank_2) // Ankyrin repeats (many copies) (Ank_5) // Domain of unknown function (PGG)	2.67671	3.80891		Sobic.003G183600 - similar to Putative uncharacterized protein	-2.16491	3.46093
Sobic.010G016000.v5.1	2.02148	0.542142		Sobic.002G019500 - (1 of 32) IPR001810//IPR011043 - F-box domain // Galactose oxidase/kelch, beta-propeller	2.66104	4.30071		Sobic.008G080900 - similar to Expressed protein	-2.16046	3.75435
Sobic.007G127700.v5.1	2.01181	0.948545		Sobic.001G430900 - (1 of 1) PF00240//PF01020 - Ubiquitin family (ubiquitin) // Ribosomal L40e family (Ribosomal_L40e)	2.65884	4.18536		Sobic.008G077300	-2.15882	3.62974
Sobic.004G277900.v5.1	2.0112	0.803245		Sobic.005G013902 - (1 of 14) 1.14.13.109 - Abieta-7,13-dien-18-ol hydroxylase / CYP720B1	2.65588	1.89029		Sobic.006G005900 - weakly similar to Serine carboxypeptidase family protein, expressed	-2.15104	1.81219
Sobic.008G128066.v5.1	2.00705	0.973849		Sobic.004G035400 - (1 of 23) K04733 - interleukin-1 receptor-associated kinase 4 (IRAK4)	2.65346	3.18552		Sobic.004G314100 - weakly similar to Putative uncharacterized protein OJ1611_C08.16	-2.14934	3.31165
Sobic.010G118900.v5.1	2.0061	0.874029		Sobic.004G189500 - similar to Putative uncharacterized protein	2.64716	3.00007		Sobic.001G520400 - similar to Ring finger protein	-2.14864	4.81526
Sobic.003G422200.v5.1	2.00186	1.09204		Sobic.002G118900 - similar to Putative uncharacterized protein	2.64177	1.62224		Sobic.009G216400 - Predicted protein	-2.14684	1.8237
Sobic.004G031032.v5.1	1.99417	0.665475		Sobic.004G280000 - (1 of 1) PTHR11783//PTHR11783:SF79 - SULFOTRANSFERASE SULT // SUBFAMILY NOT NAMED	2.63637	3.48063		Sobic.004G321000 - similar to Putative uncharacterized protein	-2.1407	1.41065
Sobic.009G229000.v5.1	1.99294	0.770179		Sobic.002G369400 - similar to Putative uncharacterized protein	2.62174	3.38245		Sobic.008G158266	-2.13865	1.88094
Sobic.004G103200.v5.1	1.98948	0.379746		Sobic.001G232000 - similar to Glycine rich protein 3	2.60982	2.29575		Sobic.001G435600	-2.13834	3.40662
Sobic.003G432400.v5.1	1.98903	1.17226		Sobic.003G349400 - similar to Putative uncharacterized protein	2.60474	2.21362		Sobic.002G342800 - (1 of 1) PTHR31636:SF35 - SCARECROW-LIKE PROTEIN 23	-2.13712	2.12468
Sobic.010G250300.v5.1	1.98529	0.577868		Sobic.007G037600 - similar to C4-dicarboxylate transporter-like protein	2.60412	1.43089		Sobic.004G100900 - similar to Calmodulin-binding protein MPCBP	-2.13633	1.82952
Sobic.008G098700.v5.1	1.98383	2.91915		Sobic.005G003750	2.59457	1.4531		Sobic.009G199402 - (1 of 4) PTHR31304//PTHR31304:SF3 - FAMILY NOT NAMED // LOB DOMAIN-CONTAINING PROTEIN 40	-2.13623	1.77848
Sobic.005G101600.v5.1	1.98297	0.810398		Sobic.004G128100 - similar to Putative uncharacterized protein	2.57786	4.51744		Sobic.003G231300 - similar to Putative obtusifoliol-14-demethylase	-2.13114	3.02967
Sobic.005G090100.v5.1	1.97978	1.65763		Sobic.001G195100 - similar to Putative cytochrome P450	2.5761	2.20011		Sobic.004G239750	-2.12934	2.95756
Sobic.007G088700.v5.1	1.97917	3.02779		Sobic.004G026600 - (1 of 18) PF00161 - Ribosome inactivating protein (RIP)	2.56852	4.24101		Sobic.006G231200 - similar to H0315F07.12 protein	-2.11976	2.24531
Sobic.001G484600.v5.1	1.97427	0.480812		Sobic.005G031200 - (1 of 2) 1.3.2.3 - L-galactonolactone dehydrogenase / L-galactono-gamma-lactone dehydrogenase	2.54681	2.25126		Sobic.009G073000 - similar to Glutaredoxin-C7	-2.11782	1.55253
Sobic.001G410500.v5.1	1.97356	4.40266		Sobic.004G028966	2.54352	4.58391		Sobic.010G275300 - Predicted protein	-2.11679	1.60906
Sobic.001G054300.v5.1	1.97056	1.49259		Sobic.005G080000 - (1 of 1) IPR010908//IPR011012 - Longin domain // Longin-like domain	2.54182	3.58676		Sobic.006G226000 - similar to OSJNBa0089N06.15 protein	-2.11601	2.15819
Sobic.001G366100.v5.1	1.97001	0.780984		Sobic.001G174800 - (1 of 3) K14801 - pre-rRNA-processing protein TSR4 (TSR4)	2.53512	2.08077		Sobic.009G247500 - weakly similar to Os05g0583600 protein	-2.11414	3.32473
Sobic.003G289200.v5.1	1.9674	0.578584		Sobic.003G365500 - similar to NAC transcription factor-like protein	2.53107	3.71822		Sobic.004G300300 - similar to Putative uncharacterized protein	-2.1131	2.10598
Sobic.007G226000.v5.1	1.96499	0.385486		Sobic.009G027625 - (1 of 10) IPR011057 - Mss4-like	2.52131	2.04567		Sobic.006G103000 - weakly similar to H0523F07.3 protein	-2.11033	2.2769
Sobic.007G217800.v5.1	1.96499	0.533994		Sobic.004G065800	2.51949	3.01083		Sobic.007G092300 - similar to Putative uncharacterized protein	-2.1073	1.89169
Sobic.004G329202.v5.1	1.96413	5.42855		Sobic.010G046200 - similar to Putative MLA6 protein	2.5147	2.96765		Sobic.008G107100 - (1 of 27) 1.14.13.121 - Premnaspirodiene oxygenase / Hyoscymus muticus premnaspirodiene oxygenase	-2.10677	4.14738
Sobic.009G081700.v5.1	1.96031	0.654256		Sobic.004G168900 - (1 of 2) K14536 - ribosome assembly protein 1 (RIA1)	2.50872	2.97308		Sobic.006G240200 - similar to H0821G03.14 protein	-2.10666	2.57664
Sobic.006G039600.v5.1	1.95992	0.302031		Sobic.001G062600 - similar to Aldehyde oxidase	2.50754	2.44665		Sobic.006G141400 - similar to OSJNBb0002J11.24 protein	-2.10636	2.17526
Sobic.002G190200.v5.1	1.95902	1.44051		Sobic.010G216700 - similar to Probable auxin efflux carrier component 2	2.50572	1.70746		Sobic.001G038450	-2.10498	2.25129
Sobic.001G082400.v5.1	1.95861	1.59919		Sobic.010G173300	2.47779	2.65315		Sobic.001G369500 - (1 of 12) 1.14.13.138 - Indolin-2-one monooxygenase / CYP71C2	-2.09981	2.50674
Sobic.003G167300.v5.1	1.9481	0.816916		Sobic.001G299100 - similar to Oxidoreductase, 2OG-Fe oxygenase family protein, expressed	2.47578	2.15348		Sobic.006G163900 - similar to H0501D11.4 protein	-2.09959	2.52813
Sobic.005G131450.v5.1	1.94794	3.31729		Sobic.002G184300 - (1 of 103) PF00226 - DnaJ domain (DnaJ)	2.44404	2.48924		Sobic.007G192900 - (1 of 1) PTHR11945//PTHR11945:SF239 - MADS BOX PROTEIN // SUBFAMILY NOT NAMED	-2.09873	4.58082
Sobic.004G331500.v5.1	1.94623	0.982405		Sobic.002G388900 - similar to Cytochrome P450 CYP709C1	2.43578	2.03449		Sobic.007G133600 - similar to Putative uncharacterized protein	-2.09785	2.26841
Sobic.003G373150.v5.1	1.94572	1.41271		Sobic.001G076300 - similar to Putative uncharacterized protein	2.41869	1.34959		Sobic.005G116602 - (1 of 4) 2.1.1.112 - Glucuronoxylan 4-O-methyltransferase	-2.08335	2.25101
Sobic.004G044800.v5.1	1.93639	3.57978		Sobic.003G131500 - (1 of 41) PF05678 - VQ motif (VQ)	2.41788	3.15535		Sobic.001G484900 - similar to Expressed protein	-2.0742	1.7989
Sobic.001G050966.v5.1	1.93171	0.788578		Sobic.006G252800	2.41009	2.12172		Sobic.010G029200 - Predicted protein	-2.07264	1.82003
Sobic.008G127700.v5.1	1.93114	0.447175		Sobic.002G032033	2.39597	1.41869		Sobic.006G090800 - (1 of 53) PF04398 - Protein of unknown function, DUF538 (DUF538)	-2.06932	1.33293
Sobic.004G114400.v5.1	1.92867	1.96199		Sobic.009G103400	2.37161	6.26213		Sobic.006G054600 - similar to Glutaredoxin-C3	-2.06896	4.2541
Sobic.010G151050.v5.1	1.92735	0.696638		Sobic.007G076500 - similar to Putative uncharacterized protein	2.37025	5.06119		Sobic.006G028600 - similar to OSIGBa0101K10.5 protein	-2.06844	1.43361
Sobic.005G206602.v5.1	1.9269	2.90514		Sobic.008G057800 - similar to Dehydration-responsive protein, putative	2.35755	1.95484		Sobic.002G124400 - similar to Beta-expansin 4 precursor	-2.06233	1.40909
Sobic.001G343766.v5.1	1.92689	0.958594		Sobic.009G084300 - similar to Putative uncharacterized protein OJ1212_C10.15	2.35479	1.51019		Sobic.001G153800 - (1 of 1) PTHR10353//PTHR10353:SF26 - GLYCOSYL HYDROLASE // BETA-GLUCOSIDASE 40	-2.06031	1.70822
Sobic.008G128200.v5.1	1.92246	1.41679		Sobic.009G218200 - similar to Putative uncharacterized protein	2.35221	1.55817		Sobic.001G155300 - similar to 9-cis-epoxycarotenoid dioxygenase 1, chloroplast precursor	-2.0559	1.67413
Sobic.001G187000.v5.1	1.92098	0.926134		Sobic.010G242600 - (1 of 2) PTHR11102:SF84 - HCP-like superfamily protein-related	2.34593	2.16146		Sobic.002G071201	-2.0505	1.30325
Sobic.004G304625.v5.1	1.91839	0.297761		Sobic.003G000100 - similar to Os01g0248000 protein	2.34094	1.98364		Sobic.005G154875	-2.04947	2.71699
Sobic.005G103600.v5.1	1.91677	1.83788		Sobic.001G318200 - similar to Putative uncharacterized protein	2.33941	1.6572		Sobic.004G278100 - weakly similar to Putative uncharacterized protein	-2.04885	1.50411
Sobic.001G336200.v5.1	1.91636	1.35599		Sobic.008G158600 - (1 of 38) PF00234 - Protease inhibitor/seed storage/LTP family (Tryp_alpha_amyl)	2.339	2.0045		Sobic.001G468400 - similar to Homeobox domain containing protein, expressed	-2.04568	2.64727
Sobic.007G034700.v5.1	1.90884	3.72601		Sobic.003G441601 - similar to Putative uncharacterized protein	2.33703	1.92765		Sobic.002G283250	-2.04391	1.53277
Sobic.010G271300.v5.1	1.9046	0.767981		Sobic.001G288000 - (1 of 1) PTHR22904//PTHR22904:SF328 - TPR REPEAT CONTAINING PROTEIN // SUBFAMILY NOT NAMED	2.3283	5.44972		Sobic.003G090600 - (1 of 1) IPR004162//IPR008974//IPR013010//IPR013083//IPR013323 - E3 ubiquitin-protein ligase SIN-like // TRAF-like // Zinc finger, SIAH-type // Zinc finger, RING/FYVE/PHD-type // SIAH-type domain	-2.04188	3.26559
Sobic.001G253100.v5.1	1.90407	1.83115		Sobic.005G215400 - similar to Putative Bowman-Birk serine protease inhibitor	2.32612	2.62487		Sobic.001G170302 - (1 of 1) PTHR23201//PTHR23201:SF6 - EXTENSIN, PROLINE-RICH PROTEIN // SUBFAMILY NOT NAMED	-2.04147	2.48249
Sobic.008G001700.v5.1	1.90241	0.564967		Sobic.001G487800 - (1 of 1) PTHR11413//PTHR11413:SF58 - CYSTATIN FAMILY MEMBER // SUBFAMILY NOT NAMED	2.32364	1.48419		Sobic.004G295700 - weakly similar to TmCBF7	-2.04121	1.76461
Sobic.008G094650.v5.1	1.89764	0.463892		Sobic.010G096700 - similar to Leaf senescence related protein-like protein	2.32327	2.62627		Sobic.010G125400 - similar to Chromosome chr19 scaffold_66, whole genome shotgun sequence	-2.04088	1.66588
Sobic.007G220500.v5.1	1.89421	0.47503		Sobic.001G532200 - similar to Membrane protein, putative%252C expressed	2.32133	3.28283		Sobic.004G191100 - (1 of 2) PTHR11926//PTHR11926:SF258 - GLUCOSYL/GLUCURONOSYL TRANSFERASES // SUBFAMILY NOT NAMED	-2.03705	1.5058
Sobic.001G243732.v5.1	1.88874	0.908539		Sobic.006G085700 - similar to OSJNBa0006B20.4 protein	2.30733	2.86623		Sobic.001G234900 - similar to Phosphate transporter 1	-2.03267	1.65333
Sobic.001G019100.v5.1	1.88753	0.528426		Sobic.008G122800 - similar to Putative taxane 14b-hydroxylase	2.30307	1.98046		Sobic.003G145800 - similar to HKT8	-2.02735	2.096
Sobic.003G114000.v5.1	1.88753	0.528426		Sobic.007G061600	2.29807	3.15802		Sobic.004G236000 - (1 of 8) PTHR11709//PTHR11709:SF118 - MULTI-COPPER OXIDASE // SUBFAMILY NOT NAMED	-2.02707	1.58969
Sobic.007G009600.v5.1	1.88753	0.528426		Sobic.002G015700 - (1 of 294) PF00646 - F-box domain (F-box)	2.28602	4.47177		Sobic.006G214800 - (1 of 1) PTHR22814//PTHR22814:SF115 - COPPER TRANSPORT PROTEIN ATOX1-RELATED // SUBFAMILY NOT NAMED	-2.02491	1.63321
Sobic.007G174701.v5.1	1.88677	1.25199		Sobic.004G129700 - similar to MATE efflux family protein, expressed	2.28596	1.53253		Sobic.004G153066 - (1 of 1) PTHR23155//PTHR23155:SF425 - LEUCINE-RICH REPEAT-CONTAINING PROTEIN // SUBFAMILY NOT NAMED	-2.02043	2.59491
Sobic.008G155000.v5.1	1.8866	4.76587		Sobic.006G224500 - similar to OSJNBa0089N06.6 protein	2.28398	2.23598		Sobic.009G009900 - (1 of 34) PF00280 - Potato inhibitor I family (potato_inhibit)	-2.0202	1.42579
Sobic.003G142300.v5.1	1.88432	0.673991		Sobic.002G003800 - similar to Uclacyanin 3-like protein-like protein	2.27697	2.34392		Sobic.005G122500 - similar to Putative uncharacterized protein	-2.02016	1.66438
Sobic.007G108700.v5.1	1.88392	3.55004		Sobic.003G228200 - similar to Cytochrome P450	2.26764	3.31658		Sobic.001G298400 - (1 of 36) PF06203 - CCT motif (CCT)	-2.01905	2.03561
Sobic.004G192800.v5.1	1.88251	3.1278		Sobic.010G245100 - (1 of 51) PF00069//PF00139 - Protein kinase domain (Pkinase) // Legume lectin domain (Lectin_legB)	2.24716	1.66477		Sobic.009G244300 - similar to 10A19I.8	-2.01871	1.3584
Sobic.009G245650.v5.1	1.88164	0.293889		Sobic.004G189400 - similar to Putative uncharacterized protein	2.24268	2.73751		Sobic.009G006600 - similar to Putative uncharacterized protein OSJNBb0035J08.13	-2.01273	2.473
Sobic.005G126100.v5.1	1.87073	1.01522		Sobic.002G327300 - (1 of 3) PTHR32099//PTHR32099:SF9 - CYSTEINE-RICH REPEAT SECRETORY PROTEIN // SUBFAMILY NOT NAMED	2.24058	1.63737		Sobic.006G069051	-2.01031	2.38485
Sobic.004G045000.v5.1	1.86966	2.17731		Sobic.006G132800 - similar to OSIGBa0103O01.7 protein	2.23706	1.72		Sobic.003G267600 - similar to Putative uncharacterized protein	-2.00387	2.26394
Sobic.001G318000.v5.1	1.8688	1.40509		Sobic.006G150700 - similar to OSIGBa0131L05.12 protein	2.23034	2.5096		Sobic.001G459400 - weakly similar to B3 DNA binding domain containing protein, expressed	-2.00273	2.75931
Sobic.002G334100.v5.1	1.86841	2.41566		Sobic.009G182900	2.22188	1.86522		Sobic.009G142100 - similar to Os05g0421100 protein	-2.00256	2.35371
Sobic.009G168200.v5.1	1.86798	0.612843		Sobic.004G260600 - similar to Fatty acid desaturase DES2	2.22016	1.30794		Sobic.003G085700 - similar to Putative uncharacterized protein P0504H10.20	-2.00151	2.21485
Sobic.004G355450.v5.1	1.8674	0.670571		Sobic.008G138700 - (1 of 8) PTHR23155//PTHR23155:SF578 - LEUCINE-RICH REPEAT-CONTAINING PROTEIN // SUBFAMILY NOT NAMED	2.20929	1.34095
Sobic.007G021900.v5.1	1.86571	1.10488		Sobic.004G087100 - similar to Putative uncharacterized protein	2.1857	2.85875
Sobic.003G334501.v5.1	1.8625	0.291837		Sobic.002G180100 - similar to Hypersensitive-induced response protein	2.17919	5.10378
Sobic.009G066850.v5.1	1.85848	0.291404		Sobic.001G264000 - similar to Alcohol dehydrogenase 2, putative%252C expressed	2.16962	1.66562
Sobic.002G068701.v5.1	1.85545	0.507835		Sobic.003G238400 - weakly similar to Os01g0648700 protein	2.16626	2.71371
Sobic.007G016700.v5.1	1.85324	0.747522		Sobic.007G220400 - similar to Os08g0493800 protein	2.1661	1.48766
Sobic.008G016800.v5.1	1.84721	2.52483		Sobic.003G164800 - similar to Glutathione S-transferase GST 8	2.15591	1.56715
Sobic.005G164800.v5.1	1.84667	3.07052		Sobic.001G506600 - similar to Xyloglucan galactosyltransferase KATAMARI 1, putative%252C expressed	2.15347	1.89352
Sobic.001G341100.v5.1	1.84521	1.43436		Sobic.003G326100 - similar to Putative diphosphonucleotide phosphatase 1	2.14631	2.9485
Sobic.009G023300.v5.1	1.84398	0.71026		Sobic.002G326650 - similar to Receptor-like protein kinase-like	2.13048	1.35342
Sobic.010G161000.v5.1	1.8436	0.459403		Sobic.004G322100 - similar to Putative uncharacterized protein OJ1715_H01.38	2.12999	2.14483
Sobic.007G221500.v5.1	1.84143	1.63771		Sobic.002G265800 - similar to Putative uncharacterized protein	2.12842	2.23718
Sobic.001G235332.v5.1	1.83996	0.28939		Sobic.001G256000	2.12317	1.85673
Sobic.005G012900.v5.1	1.83996	0.28939		Sobic.007G199500 - (1 of 15) IPR000210//IPR008974//IPR011333 - BTB/POZ domain // TRAF-like // POZ domain	2.12295	2.6981
Sobic.006G022800.v5.1	1.83996	0.28939		Sobic.007G099966	2.12254	2.51463
Sobic.009G062600.v5.1	1.83996	0.28939		Sobic.010G263400 - (1 of 2) IPR003380//IPR012871 - Transforming protein Ski // Protein of unknown function DUF1677, Oryza sativa	2.1196	2.56659
Sobic.010G053700.v5.1	1.83996	0.28939		Sobic.001G506100 - similar to Os03g0145000 protein	2.11917	1.38499
Sobic.001G247900.v5.1	1.83952	0.962391		Sobic.007G190901 - (1 of 1207) 2.7.11.1 - Non-specific serine/threonine protein kinase / Threonine-specific protein kinase	2.10653	3.82332
Sobic.004G040800.v5.1	1.83696	3.71297		Sobic.008G039700	2.10434	2.32795
Sobic.005G049200.v5.1	1.8365	0.296188		Sobic.006G068000 - (1 of 9) PF06830 - Root cap (Root_cap)	2.10378	2.01093
Sobic.009G183900.v5.1	1.83256	0.823813		Sobic.001G320601 - (1 of 1) IPR001471//IPR016035//IPR016177 - AP2/ERF domain // Acyl transferase/acyl hydrolase/lysophospholipase // DNA-binding domain	2.09431	2.02512
Sobic.010G248150.v5.1	1.83254	0.481503		Sobic.010G065500 - similar to BHLH transcription factor PTF1-like	2.09161	1.3884
Sobic.001G022700.v5.1	1.83188	0.512648		Sobic.010G039700	2.08492	1.43562
Sobic.001G469983.v5.1	1.83188	0.512648		Sobic.003G164950 - (1 of 14) IPR000640 - Translation elongation factor EFG, V domain	2.07443	3.14828
Sobic.002G267100.v5.1	1.83188	0.512648		Sobic.006G205500 - similar to OSIGBa0118P15.7 protein	2.06795	2.67763
Sobic.003G133600.v5.1	1.83188	0.512648		Sobic.001G293100 - (1 of 144) 1.11.1.7 - Peroxidase / Lactoperoxidase	2.06659	3.34644
Sobic.005G212700.v5.1	1.82656	1.44568		Sobic.010G048700 - (1 of 25) PF04601 - Domain of unknown function (DUF569) (DUF569)	2.05851	1.9338
Sobic.007G101100.v5.1	1.82588	1.76429		Sobic.004G061100	2.05001	3.6159
Sobic.004G292900.v5.1	1.82539	0.695725		Sobic.007G021700 - similar to Putative uncharacterized protein	2.04796	1.67189
Sobic.006G096800.v5.1	1.82277	4.70709		Sobic.008G031501	2.04726	5.05086
Sobic.001G034200.v5.1	1.81827	1.89119		Sobic.008G158501 - (1 of 38) PF00234 - Protease inhibitor/seed storage/LTP family (Tryp_alpha_amyl)	2.04441	2.84591
Sobic.003G334400.v5.1	1.81769	2.37628		Sobic.006G191000 - (1 of 9) 3.6.4.12//3.6.4.13 - DNA helicase // RNA helicase	2.04258	4.38307
Sobic.001G294500.v5.1	1.81768	2.88484		Sobic.006G025900	2.03918	2.40616
Sobic.010G120901.v5.1	1.81609	1.24048		Sobic.004G184102 - (1 of 8) PF03242 - Late embryogenesis abundant protein (LEA_3)	2.03808	1.89813
Sobic.004G180301.v5.1	1.81444	1.17861		Sobic.001G508400 - similar to Myb-like DNA-binding domain containing protein	2.02341	1.62075
Sobic.K021427.v5.1	1.81393	0.526859		Sobic.005G053652 - (1 of 13) PTHR23155//PTHR23155:SF550 - LEUCINE-RICH REPEAT-CONTAINING PROTEIN // SUBFAMILY NOT NAMED	2.02065	3.92944
Sobic.010G058400.v5.1	1.81311	3.958		Sobic.002G326300 - (1 of 23) K04733 - interleukin-1 receptor-associated kinase 4 (IRAK4)	2.01738	2.99275
Sobic.002G096201.v5.1	1.80944	0.654166		Sobic.006G026000	2.01591	2.7303
Sobic.001G348200.v5.1	1.80866	0.956223		Sobic.004G037100 - similar to Putative cycloartenol synthase	2.01567	2.28354
Sobic.007G045300.v5.1	1.80587	0.824592		Sobic.006G025800	2.01103	1.49119
Sobic.004G005400.v5.1	1.80287	2.76938		Sobic.004G121200 - similar to UCW116, putative lipase	2.00755	3.72902
Sobic.008G097300.v5.1	1.80197	1.65488
Sobic.005G053350.v5.1	1.7989	4.90175
Sobic.008G100950.v5.1	1.79886	0.867875
Sobic.001G254700.v5.1	1.79802	1.44778
Sobic.001G249800.v5.1	1.79691	0.505197
Sobic.001G156600.v5.1	1.79684	1.21471
Sobic.002G189201.v5.1	1.79558	0.534278
Sobic.009G010000.v5.1	1.79558	0.534278
Sobic.010G240400.v5.1	1.7925	0.513835
Sobic.004G197200.v5.1	1.79108	0.292456
Sobic.001G277700.v5.1	1.79077	0.503628
Sobic.001G520050.v5.1	1.79077	0.503628
Sobic.003G242400.v5.1	1.79077	0.503628
Sobic.003G313100.v5.1	1.79077	0.503628
Sobic.006G168100.v5.1	1.79077	0.503628
Sobic.004G348000.v5.1	1.78877	0.983249
Sobic.003G362800.v5.1	1.78562	0.404151
Sobic.003G230250.v5.1	1.78319	0.748695
Sobic.003G049500.v5.1	1.78317	2.511
Sobic.004G160500.v5.1	1.78199	1.73032
Sobic.007G074200.v5.1	1.77996	1.66002
Sobic.005G101800.v5.1	1.77711	0.597381
Sobic.002G274900.v5.1	1.77623	0.827907
Sobic.005G053200.v5.1	1.77503	4.53174
Sobic.008G135401.v5.1	1.76791	1.53467
Sobic.002G174500.v5.1	1.76624	0.668091
Sobic.008G176666.v5.1	1.7625	0.521472
Sobic.004G251100.v5.1	1.76017	0.348487
Sobic.004G290500.v5.1	1.75935	1.49728
Sobic.009G246000.v5.1	1.75866	0.423627
Sobic.005G037600.v5.1	1.75854	0.588618
Sobic.009G136800.v5.1	1.75638	0.762642
Sobic.010G177800.v5.1	1.75349	1.34382
Sobic.005G053502.v5.1	1.75134	4.18447
Sobic.002G301900.v5.1	1.75126	1.95001
Sobic.009G080400.v5.1	1.7483	1.89582
Sobic.004G086500.v5.1	1.74325	1.74008
Sobic.006G097900.v5.1	1.742	1.37776
Sobic.001G430500.v5.1	1.73207	0.671261
Sobic.005G053800.v5.1	1.73048	2.83958
Sobic.002G019400.v5.1	1.72985	4.13737
Sobic.002G300201.v5.1	1.72752	1.44186
Sobic.006G037600.v5.1	1.7243	0.943133
Sobic.002G166800.v5.1	1.72247	0.276083
Sobic.002G361550.v5.1	1.72238	2.38973
Sobic.003G205600.v5.1	1.72098	2.57999
Sobic.006G001301.v5.1	1.71926	0.512853
Sobic.004G202400.v5.1	1.71916	1.77499
Sobic.001G331301.v5.1	1.71829	1.05555
Sobic.005G188350.v5.1	1.71707	0.275448
Sobic.007G045900.v5.1	1.71463	2.39333
Sobic.006G205600.v5.1	1.71366	1.26125
Sobic.003G426500.v5.1	1.70218	2.28057
Sobic.002G118102.v5.1	1.69969	0.588612
Sobic.003G240400.v5.1	1.69951	0.979669
Sobic.008G018600.v5.1	1.69795	0.815241
Sobic.009G243000.v5.1	1.6977	2.96806
Sobic.001G319700.v5.1	1.69282	0.568968
Sobic.003G379900.v5.1	1.69019	2.5706
Sobic.010G271200.v5.1	1.68863	1.19256
Sobic.001G112200.v5.1	1.68712	3.32963
Sobic.003G140700.v5.1	1.68583	1.39309
Sobic.002G416600.v5.1	1.68456	1.50223
Sobic.003G195700.v5.1	1.68355	0.802087
Sobic.004G050400.v5.1	1.68331	3.16024
Sobic.002G418000.v5.1	1.6819	0.496922
Sobic.002G162601.v5.1	1.67991	0.278493
Sobic.001G535900.v5.1	1.67726	0.842944
Sobic.003G083700.v5.1	1.67443	1.1159
Sobic.006G061900.v5.1	1.67442	1.41406
Sobic.007G201200.v5.1	1.67405	0.993571
Sobic.002G381751.v5.1	1.67401	0.522238
Sobic.001G526500.v5.1	1.67392	1.90658
Sobic.010G196100.v5.1	1.67262	0.554775
Sobic.007G195201.v5.1	1.66713	0.686202
Sobic.002G385500.v5.1	1.66681	0.845586
Sobic.004G149433.v5.1	1.66347	0.55842
Sobic.007G144100.v5.1	1.66204	5.23122
Sobic.007G012400.v5.1	1.6591	1.977
Sobic.001G393000.v5.1	1.65688	1.04287
Sobic.003G388500.v5.1	1.65673	3.56241
Sobic.002G302200.v5.1	1.65486	0.479956
Sobic.005G163800.v5.1	1.65199	1.12109
Sobic.010G241700.v5.1	1.6494	1.50833
Sobic.010G082400.v5.1	1.64938	1.84428
Sobic.005G038800.v5.1	1.64623	0.506505
Sobic.001G490950.v5.1	1.64474	3.34136
Sobic.008G158332.v5.1	1.63882	1.10547
Sobic.002G055200.v5.1	1.63512	4.05291
Sobic.001G303900.v5.1	1.63454	4.13696
Sobic.007G065900.v5.1	1.63259	1.18811
Sobic.008G163100.v5.1	1.63185	0.975234
Sobic.010G127200.v5.1	1.63112	2.88109
Sobic.004G200744.v5.1	1.63048	0.610789
Sobic.009G170800.v5.1	1.62989	2.55471
Sobic.006G046300.v5.1	1.62959	1.70784
Sobic.003G046700.v5.1	1.62756	1.88311
Sobic.005G207300.v5.1	1.62716	0.63145
Sobic.001G253000.v5.1	1.6257	0.531799
Sobic.003G357700.v5.1	1.62007	1.1047
Sobic.004G130500.v5.1	1.61895	2.83566
Sobic.008G049300.v5.1	1.61857	0.688534
Sobic.010G234300.v5.1	1.61585	1.47207
Sobic.008G025000.v5.1	1.61162	1.74351
Sobic.004G050200.v5.1	1.61117	1.02637
Sobic.001G462700.v5.1	1.6105	0.671909
Sobic.010G260900.v5.1	1.60918	1.79808
Sobic.006G088451.v5.1	1.60871	0.540295
Sobic.006G085450.v5.1	1.60823	0.793664
Sobic.004G008600.v5.1	1.60723	1.46563
Sobic.010G063000.v5.1	1.60647	1.72164
Sobic.008G027033.v5.1	1.60472	1.01081
Sobic.009G219500.v5.1	1.60438	0.396976
Sobic.003G236400.v5.1	1.60306	0.662681
Sobic.010G007600.v5.1	1.60283	0.800218
Sobic.001G412700.v5.1	1.59805	2.50673
Sobic.001G015000.v5.1	1.59579	2.10556
Sobic.009G082500.v5.1	1.5914	0.260125
Sobic.003G006000.v5.1	1.59002	1.17491
Sobic.003G176262.v5.1	1.58839	0.599865
Sobic.010G048000.v5.1	1.58728	1.22238
Sobic.009G234100.v5.1	1.58715	0.71562
Sobic.001G084000.v5.1	1.58621	3.2277
Sobic.001G279000.v5.1	1.58216	0.528261
Sobic.002G245700.v5.1	1.58129	0.863224
Sobic.001G039200.v5.1	1.57936	0.719417
Sobic.010G172200.v5.1	1.5786	2.43638
Sobic.004G107000.v5.1	1.57642	2.63435
Sobic.003G310200.v5.1	1.5732	0.649058
Sobic.007G085600.v5.1	1.5654	0.651836
Sobic.008G109300.v5.1	1.55837	0.435794
Sobic.K021608.v5.1	1.55837	0.435794
Sobic.007G096900.v5.1	1.55613	1.70536
Sobic.001G506900.v5.1	1.5559	0.730847
Sobic.005G131600.v5.1	1.55545	1.82627
Sobic.001G211750.v5.1	1.55389	0.434504
Sobic.005G182100.v5.1	1.5502	0.519699
Sobic.006G020200.v5.1	1.54941	1.51996
Sobic.008G038000.v5.1	1.54695	1.54756
Sobic.008G038801.v5.1	1.54519	2.95986
Sobic.007G074000.v5.1	1.54472	1.21832
Sobic.007G140000.v5.1	1.54307	0.666465
Sobic.002G195400.v5.1	1.54067	0.994017
Sobic.005G154800.v5.1	1.53952	0.697248
Sobic.001G330951.v5.1	1.53942	0.372875
Sobic.003G387201.v5.1	1.53942	0.372875
Sobic.002G085400.v5.1	1.53523	1.54817
Sobic.009G130000.v5.1	1.53261	2.51571
Sobic.006G264800.v5.1	1.53242	0.744684
Sobic.004G304100.v5.1	1.5319	1.52318
Sobic.010G028900.v5.1	1.53165	0.655736
Sobic.002G243400.v5.1	1.53078	1.9231
Sobic.002G233200.v5.1	1.5274	1.87407
Sobic.004G049300.v5.1	1.52442	0.340643
Sobic.006G078200.v5.1	1.52247	0.824153
Sobic.007G055500.v5.1	1.51967	0.422179
Sobic.004G172275.v5.1	1.5183	2.97934
Sobic.010G110800.v5.1	1.51689	0.9533
Sobic.010G030900.v5.1	1.51647	1.54136
Sobic.009G152600.v5.1	1.51493	2.61853
Sobic.008G182600.v5.1	1.51459	0.402696
Sobic.007G058800.v5.1	1.51295	0.417728
Sobic.001G413000.v5.1	1.50966	1.12747
Sobic.006G257500.v5.1	1.50572	2.11008
Sobic.008G155700.v5.1	1.50374	0.807765
Sobic.003G422700.v5.1	1.50162	1.28575
Sobic.004G145701.v5.1	1.49877	3.9633
Sobic.007G199300.v5.1	1.49818	2.05181
Sobic.003G025300.v5.1	1.49391	2.45191
Sobic.002G001500.v5.1	1.49207	2.06697
Sobic.001G152400.v5.1	1.48842	2.29343
Sobic.004G148200.v5.1	1.48819	0.49293
Sobic.010G193100.v5.1	1.48661	0.82955
Sobic.001G465600.v5.1	1.48624	0.834935
Sobic.007G093300.v5.1	1.48543	0.859583
Sobic.001G231400.v5.1	1.48511	1.03477
Sobic.003G413700.v5.1	1.48491	0.520894
Sobic.002G387400.v5.1	1.48221	2.63191
Sobic.004G112200.v5.1	1.48144	1.86218
Sobic.004G201600.v5.1	1.47816	2.15236
Sobic.010G122720.v5.1	1.47775	1.20525
Sobic.006G202402.v5.1	1.47587	2.85406
Sobic.002G208500.v5.1	1.47551	0.405407
Sobic.008G191800.v5.1	1.47551	0.405407
Sobic.008G015900.v5.1	1.47508	1.22788
Sobic.001G209200.v5.1	1.47267	0.788571
Sobic.004G139300.v5.1	1.47213	2.65663
Sobic.003G019400.v5.1	1.47181	1.03417
Sobic.001G405200.v5.1	1.47131	0.635083
Sobic.006G118800.v5.1	1.47085	0.885089
Sobic.008G146201.v5.1	1.47085	1.92938
Sobic.010G221500.v5.1	1.47054	1.33932
Sobic.010G057282.v5.1	1.46868	0.384447
Sobic.001G366900.v5.1	1.46187	1.17106
Sobic.001G199632.v5.1	1.46115	0.695824
Sobic.002G029600.v5.1	1.46112	0.977473
Sobic.003G315832.v5.1	1.45943	0.254372
Sobic.003G321500.v5.1	1.45887	0.368046
Sobic.010G023450.v5.1	1.45883	1.22367
Sobic.003G067000.v5.1	1.45811	0.365821
Sobic.010G211900.v5.1	1.45786	1.14138
Sobic.006G251200.v5.1	1.45723	1.03722
Sobic.003G197500.v5.1	1.45711	0.889095
Sobic.009G245400.v5.1	1.45648	4.70179
Sobic.009G121300.v5.1	1.45431	0.678591
Sobic.003G074801.v5.1	1.45344	1.28106
Sobic.003G267700.v5.1	1.45282	2.0363
Sobic.002G008200.v5.1	1.45183	1.04801
Sobic.001G185100.v5.1	1.45175	1.04126
Sobic.002G425101.v5.1	1.44992	2.36562
Sobic.004G038700.v5.1	1.44791	0.702193
Sobic.001G241700.v5.1	1.44624	2.23041
Sobic.010G082000.v5.1	1.44497	2.91146
Sobic.001G452200.v5.1	1.44472	1.66043
Sobic.001G156200.v5.1	1.44469	0.791153
Sobic.002G257500.v5.1	1.44295	7.4309
Sobic.008G041300.v5.1	1.44186	5.48778
Sobic.001G301000.v5.1	1.44159	2.37663
Sobic.002G140300.v5.1	1.43996	3.83087
Sobic.002G255000.v5.1	1.43673	0.596642
Sobic.002G023000.v5.1	1.43592	0.696545
Sobic.002G172200.v5.1	1.43464	2.09775
Sobic.010G101300.v5.1	1.4327	1.50814
Sobic.003G216166.v5.1	1.43117	3.70747
Sobic.010G151200.v5.1	1.43067	6.06792
Sobic.003G337500.v5.1	1.43043	2.41676
Sobic.006G256900.v5.1	1.42933	0.560382
Sobic.010G196466.v5.1	1.4286	0.602989
Sobic.004G108800.v5.1	1.42672	0.490478
Sobic.009G132400.v5.1	1.42543	3.24529
Sobic.001G519600.v5.1	1.42084	0.470976
Sobic.007G067600.v5.1	1.41984	0.734001
Sobic.003G400900.v5.1	1.41931	0.361358
Sobic.010G084400.v5.1	1.41734	0.715918
Sobic.006G152700.v5.1	1.41646	2.49745
Sobic.003G286600.v5.1	1.41314	0.633362
Sobic.005G140200.v5.1	1.41294	0.588325
Sobic.003G033500.v5.1	1.41265	1.00491
Sobic.006G079500.v5.1	1.41195	0.272096
Sobic.004G203301.v5.1	1.41181	0.507346
Sobic.006G025400.v5.1	1.41133	0.748911
Sobic.004G180200.v5.1	1.41013	0.881829
Sobic.008G011700.v5.1	1.40775	0.356826
Sobic.001G165200.v5.1	1.40553	0.732823
Sobic.001G270200.v5.1	1.40407	0.356783
Sobic.003G145600.v5.1	1.40407	0.356783
Sobic.004G109600.v5.1	1.40407	0.356783
Sobic.004G201800.v5.1	1.40407	0.356783
Sobic.009G068400.v5.1	1.40214	2.23422
Sobic.002G352302.v5.1	1.40098	1.01704
Sobic.007G005000.v5.1	1.40092	2.32756
Sobic.006G219900.v5.1	1.40079	2.77332
Sobic.010G179750.v5.1	1.39855	0.509585
Sobic.002G117100.v5.1	1.39615	1.03194
Sobic.003G209500.v5.1	1.39503	0.631485
Sobic.006G054900.v5.1	1.39312	1.45128
Sobic.002G114501.v5.1	1.39301	0.370339
Sobic.002G243100.v5.1	1.39301	0.370339
Sobic.007G081800.v5.1	1.39301	0.370339
Sobic.007G148900.v5.1	1.39288	0.36374
Sobic.006G042200.v5.1	1.39257	2.8373
Sobic.002G248800.v5.1	1.39073	0.340204
Sobic.002G107800.v5.1	1.38998	1.31444
Sobic.006G026500.v5.1	1.38967	0.406098
Sobic.006G076500.v5.1	1.38882	0.375688
Sobic.006G249200.v5.1	1.38812	4.11118
Sobic.003G211283.v5.1	1.38745	1.32339
Sobic.004G290900.v5.1	1.38431	0.415895
Sobic.006G018100.v5.1	1.38229	2.28596
Sobic.010G088950.v5.1	1.38141	1.31585
Sobic.005G079100.v5.1	1.38117	0.495996
Sobic.003G215300.v5.1	1.38061	1.15713
Sobic.001G372200.v5.1	1.37709	2.54776
Sobic.009G047700.v5.1	1.37684	2.3244
Sobic.009G096700.v5.1	1.37587	0.242504
Sobic.009G195500.v5.1	1.37322	1.1045
Sobic.005G082700.v5.1	1.37243	0.960717
Sobic.002G098400.v5.1	1.37242	0.230803
Sobic.003G433000.v5.1	1.37242	0.230803
Sobic.009G093350.v5.1	1.37242	0.230803
Sobic.010G138400.v5.1	1.37075	1.15091
Sobic.009G247700.v5.1	1.36584	0.794611
Sobic.001G029700.v5.1	1.36554	1.75826
Sobic.010G055100.v5.1	1.36461	1.66837
Sobic.001G063600.v5.1	1.36352	2.17744
Sobic.002G097200.v5.1	1.36279	3.13793
Sobic.008G071050.v5.1	1.35883	4.64361
Sobic.008G077400.v5.1	1.35673	1.3471
Sobic.004G322000.v5.1	1.35456	1.25338
Sobic.001G092800.v5.1	1.35242	1.73111
Sobic.001G199700.v5.1	1.35219	1.92547
Sobic.010G080000.v5.1	1.351	0.506196
Sobic.001G153600.v5.1	1.34884	3.34767
Sobic.003G116400.v5.1	1.34824	0.460348
Sobic.003G177350.v5.1	1.34584	0.888795
Sobic.010G077651.v5.1	1.34577	0.414506
Sobic.002G336500.v5.1	1.34337	1.68429
Sobic.K023334.v5.1	1.34156	0.376617
Sobic.009G153100.v5.1	1.34136	0.365237
Sobic.001G249200.v5.1	1.34112	2.03606
Sobic.004G045200.v5.1	1.34107	1.26854
Sobic.004G123200.v5.1	1.33748	3.35122
Sobic.010G031700.v5.1	1.33455	0.58428
Sobic.010G115000.v5.1	1.33374	0.34175
Sobic.006G146700.v5.1	1.33224	1.10407
Sobic.008G142500.v5.1	1.33203	1.97593
Sobic.005G148500.v5.1	1.33182	3.68094
Sobic.007G165000.v5.1	1.33018	1.79911
Sobic.008G027200.v5.1	1.32588	0.345468
Sobic.010G035300.v5.1	1.32229	0.70309
Sobic.002G289000.v5.1	1.31924	3.05995
Sobic.008G091100.v5.1	1.31849	0.40868
Sobic.004G060400.v5.1	1.31657	1.03316
Sobic.004G105700.v5.1	1.3164	0.699158
Sobic.005G231400.v5.1	1.31594	1.85306
Sobic.001G319600.v5.1	1.31557	1.48921
Sobic.003G072801.v5.1	1.31456	0.609245
Sobic.008G056800.v5.1	1.31426	2.46551
Sobic.001G501701.v5.1	1.31261	1.23422
Sobic.005G084300.v5.1	1.30938	0.935345
Sobic.010G126900.v5.1	1.30868	0.791743
Sobic.004G149400.v5.1	1.30607	3.58938
Sobic.010G074800.v5.1	1.30548	0.800525
Sobic.001G239300.v5.1	1.30503	1.29597
Sobic.010G239400.v5.1	1.30439	0.365235
Sobic.001G431566.v5.1	1.30357	1.4509
Sobic.007G215700.v5.1	1.30209	0.583581
Sobic.006G017400.v5.1	1.30138	0.504352
Sobic.001G431632.v5.1	1.29621	0.687798
Sobic.003G388201.v5.1	1.29399	0.219502
Sobic.006G037100.v5.1	1.29399	0.219502
Sobic.006G127750.v5.1	1.29399	0.219502
Sobic.007G055800.v5.1	1.29318	0.479614
Sobic.010G203100.v5.1	1.29151	1.11628
Sobic.007G014200.v5.1	1.2893	1.46017
Sobic.003G287500.v5.1	1.28771	3.16169
Sobic.003G164700.v5.1	1.28591	0.358455
Sobic.009G180700.v5.1	1.28591	0.358455
Sobic.009G242032.v5.1	1.28591	0.358455
Sobic.009G098300.v5.1	1.28518	3.79517
Sobic.004G178700.v5.1	1.28316	0.394108
Sobic.009G022900.v5.1	1.28291	0.921824
Sobic.006G025600.v5.1	1.28185	0.377484
Sobic.010G198900.v5.1	1.27851	0.46439
Sobic.004G331300.v5.1	1.27808	2.03386
Sobic.010G117500.v5.1	1.27742	0.482817
Sobic.007G070500.v5.1	1.27625	2.51708
Sobic.003G094700.v5.1	1.27613	3.25112
Sobic.006G034200.v5.1	1.27584	3.19128
Sobic.001G114100.v5.1	1.27519	0.898189
Sobic.005G223450.v5.1	1.27467	0.444067
Sobic.002G016000.v5.1	1.27438	0.64829
Sobic.001G229000.v5.1	1.27409	0.56898
Sobic.002G126101.v5.1	1.2739	0.961312
Sobic.010G076100.v5.1	1.27324	0.861247
Sobic.007G081200.v5.1	1.27218	0.348664
Sobic.007G058900.v5.1	1.2718	0.32461
Sobic.001G516400.v5.1	1.27119	0.300045
Sobic.006G132400.v5.1	1.26832	0.871373
Sobic.001G348800.v5.1	1.2673	1.52257
Sobic.001G450400.v5.1	1.26487	0.866381
Sobic.005G110514.v5.1	1.26342	0.688301
Sobic.002G039900.v5.1	1.26303	0.214928
Sobic.003G275501.v5.1	1.26303	0.214928
Sobic.005G118000.v5.1	1.26303	0.214928
Sobic.006G192150.v5.1	1.26303	0.214928
Sobic.006G241950.v5.1	1.26303	0.214928
Sobic.008G101850.v5.1	1.26303	0.214928
Sobic.008G163601.v5.1	1.26303	0.214928
Sobic.008G176500.v5.1	1.26303	0.214928
Sobic.009G096300.v5.1	1.26303	0.214928
Sobic.009G147500.v5.1	1.26303	0.214928
Sobic.002G038733.v5.1	1.26205	0.562658
Sobic.001G165450.v5.1	1.26181	1.10837
Sobic.002G398600.v5.1	1.26139	0.46227
Sobic.008G144600.v5.1	1.25982	0.940361
Sobic.007G082000.v5.1	1.25958	4.04845
Sobic.001G402200.v5.1	1.25932	1.02186
Sobic.001G176300.v5.1	1.25864	0.349376
Sobic.009G014700.v5.1	1.25837	0.575521
Sobic.001G338900.v5.1	1.25645	0.718499
Sobic.009G117150.v5.1	1.25634	0.213931
Sobic.002G338600.v5.1	1.25271	0.529317
Sobic.004G007400.v5.1	1.25246	2.27678
Sobic.003G422400.v5.1	1.25184	0.619852
Sobic.008G082450.v5.1	1.25087	0.591945
Sobic.001G485500.v5.1	1.24953	1.53625
Sobic.006G066100.v5.1	1.24844	0.346898
Sobic.001G250000.v5.1	1.24747	0.800247
Sobic.005G129000.v5.1	1.24619	1.20248
Sobic.006G156500.v5.1	1.24544	0.304068
Sobic.009G168100.v5.1	1.24495	0.968129
Sobic.001G004901.v5.1	1.2448	0.346572
Sobic.001G262000.v5.1	1.2448	0.346572
Sobic.003G180700.v5.1	1.2448	0.346572
Sobic.008G019800.v5.1	1.2448	0.346572
Sobic.003G298300.v5.1	1.24377	4.04475
Sobic.002G022300.v5.1	1.24331	1.798
Sobic.008G105800.v5.1	1.24171	0.667696
Sobic.007G099166.v5.1	1.24148	0.315978
Sobic.008G063400.v5.1	1.24148	0.315978
Sobic.001G141800.v5.1	1.23941	1.72433
Sobic.009G076500.v5.1	1.23868	0.731703
Sobic.001G358200.v5.1	1.2379	2.46725
Sobic.010G252100.v5.1	1.23727	3.16065
Sobic.001G287000.v5.1	1.23283	3.01837
Sobic.008G182300.v5.1	1.23213	0.341804
Sobic.002G011500.v5.1	1.23204	0.447978
Sobic.010G259001.v5.1	1.23201	1.57258
Sobic.001G235800.v5.1	1.2313	1.30881
Sobic.010G231000.v5.1	1.22764	0.360394
Sobic.009G229400.v5.1	1.22746	4.97813
Sobic.006G223800.v5.1	1.22664	6.10635
Sobic.007G185801.v5.1	1.22517	0.5366
Sobic.006G024200.v5.1	1.21999	0.760401
Sobic.006G165200.v5.1	1.21607	1.30746
Sobic.001G027300.v5.1	1.2147	1.21153
Sobic.006G089000.v5.1	1.21347	0.500302
Sobic.001G522500.v5.1	1.21157	1.85373
Sobic.001G419900.v5.1	1.20973	3.78793
Sobic.001G419700.v5.1	1.20861	1.62264
Sobic.007G090460.v5.1	1.20846	2.71959
Sobic.005G087800.v5.1	1.20723	0.219738
Sobic.005G176700.v5.1	1.20723	0.219738
Sobic.001G096200.v5.1	1.20693	2.50785
Sobic.005G136900.v5.1	1.20495	1.17171
Sobic.007G128400.v5.1	1.20125	1.32517
Sobic.004G217000.v5.1	1.20032	0.782319
Sobic.003G192600.v5.1	1.20006	1.31993
Sobic.003G348700.v5.1	1.19983	0.588887
Sobic.006G028400.v5.1	1.19891	2.33365
Sobic.006G075450.v5.1	1.1989	1.76529
Sobic.003G206400.v5.1	1.19861	1.52093
Sobic.004G265000.v5.1	1.1978	1.59176
Sobic.009G079801.v5.1	1.19728	0.587215
Sobic.003G217800.v5.1	1.19554	4.32513
Sobic.001G084400.v5.1	1.19474	2.42681
Sobic.004G181200.v5.1	1.19055	1.27712
Sobic.003G146100.v5.1	1.18895	0.38271
Sobic.006G215800.v5.1	1.18755	2.7539
Sobic.003G020700.v5.1	1.18615	2.41427
Sobic.001G026100.v5.1	1.18552	0.49675
Sobic.004G014600.v5.1	1.18509	1.09179
Sobic.003G097500.v5.1	1.18467	0.682956
Sobic.003G111000.v5.1	1.18431	2.06947
Sobic.002G185600.v5.1	1.18372	3.09873
Sobic.006G143700.v5.1	1.18345	0.454796
Sobic.010G134700.v5.1	1.18321	0.482982
Sobic.010G044700.v5.1	1.18271	1.60435
Sobic.004G226000.v5.1	1.18203	0.295403
Sobic.003G264500.v5.1	1.18203	1.81351
Sobic.003G117200.v5.1	1.18177	3.20663
Sobic.001G242700.v5.1	1.18161	0.343547
Sobic.010G185375.v5.1	1.18161	0.343547
Sobic.001G249500.v5.1	1.18058	0.925442
Sobic.007G046000.v5.1	1.17896	2.63102
Sobic.007G202480.v5.1	1.17771	0.476772
Sobic.001G392700.v5.1	1.17734	1.63771
Sobic.004G109100.v5.1	1.1765	0.201813
Sobic.004G258500.v5.1	1.1765	0.201813
Sobic.007G164600.v5.1	1.1765	0.201813
Sobic.010G195301.v5.1	1.1765	0.201813
Sobic.K023617.v5.1	1.1765	0.201813
Sobic.008G142200.v5.1	1.17602	1.95028
Sobic.010G088400.v5.1	1.17522	0.851028
Sobic.010G113100.v5.1	1.17512	0.344994
Sobic.001G020401.v5.1	1.17251	1.35381
Sobic.007G197500.v5.1	1.17056	0.680505
Sobic.009G096433.v5.1	1.16732	0.227336
Sobic.003G216000.v5.1	1.16705	0.589959
Sobic.009G252200.v5.1	1.16594	1.67088
Sobic.001G233200.v5.1	1.16481	1.50171
Sobic.003G015700.v5.1	1.16265	0.875983
Sobic.005G017802.v5.1	1.16127	1.30915
Sobic.001G182500.v5.1	1.15979	0.828165
Sobic.001G330200.v5.1	1.15895	0.554517
Sobic.004G232400.v5.1	1.15876	0.888732
Sobic.007G189900.v5.1	1.15687	0.499294
Sobic.006G212300.v5.1	1.15601	1.38208
Sobic.002G278400.v5.1	1.15408	0.591881
Sobic.006G100900.v5.1	1.15296	0.624854
Sobic.001G012800.v5.1	1.15283	2.50567
Sobic.005G228250.v5.1	1.15256	1.36401
Sobic.001G040850.v5.1	1.15078	0.289755
Sobic.004G231350.v5.1	1.15078	0.289755
Sobic.010G226201.v5.1	1.15021	0.472683
Sobic.001G428700.v5.1	1.14798	0.892949
Sobic.005G013600.v5.1	1.14774	1.58029
Sobic.006G094201.v5.1	1.14715	0.276379
Sobic.008G014201.v5.1	1.147	0.770228
Sobic.003G216232.v5.1	1.14647	4.30507
Sobic.006G256300.v5.1	1.14255	3.21207
Sobic.010G213600.v5.1	1.14226	2.63653
Sobic.010G045100.v5.1	1.14043	0.271031
Sobic.003G428650.v5.1	1.13972	0.298493
Sobic.003G229200.v5.1	1.13963	2.02462
Sobic.009G028300.v5.1	1.13934	1.38121
Sobic.004G097100.v5.1	1.13784	1.3873
Sobic.004G268700.v5.1	1.13687	1.41269
Sobic.010G225702.v5.1	1.13554	1.04066
Sobic.006G181500.v5.1	1.13551	4.66435
Sobic.002G322100.v5.1	1.13482	0.368257
Sobic.002G334800.v5.1	1.13419	0.449221
Sobic.007G206900.v5.1	1.13386	0.91413
Sobic.008G159601.v5.1	1.12747	0.804259
Sobic.006G019200.v5.1	1.12502	1.01084
Sobic.006G254000.v5.1	1.12255	1.23552
Sobic.004G138400.v5.1	1.12214	0.604566
Sobic.003G002000.v5.1	1.12063	0.294932
Sobic.010G163000.v5.1	1.12054	1.30198
Sobic.001G323900.v5.1	1.12022	2.66087
Sobic.002G348300.v5.1	1.11961	0.686991
Sobic.004G067900.v5.1	1.11825	1.19004
Sobic.003G182200.v5.1	1.11736	1.3084
Sobic.003G079200.v5.1	1.11725	1.76094
Sobic.006G011400.v5.1	1.11716	0.73482
Sobic.002G379700.v5.1	1.11609	0.387582
Sobic.003G201800.v5.1	1.11315	0.744843
Sobic.008G141900.v5.1	1.11304	1.46058
Sobic.002G147466.v5.1	1.11224	2.11683
Sobic.003G048900.v5.1	1.11171	0.287684
Sobic.001G537600.v5.1	1.11104	1.1432
Sobic.004G337700.v5.1	1.11066	1.46507
Sobic.004G250400.v5.1	1.10983	0.922079
Sobic.001G062300.v5.1	1.10787	1.65183
Sobic.001G541602.v5.1	1.10674	0.445967
Sobic.002G012000.v5.1	1.10577	0.338729
Sobic.009G031000.v5.1	1.10492	0.457463
Sobic.005G208000.v5.1	1.10186	1.41497
Sobic.009G106100.v5.1	1.10086	0.536724
Sobic.001G535200.v5.1	1.09987	1.27867
Sobic.004G158466.v5.1	1.09881	0.945536
Sobic.002G225600.v5.1	1.0973	0.359166
Sobic.003G132400.v5.1	1.09681	0.872227
Sobic.007G170500.v5.1	1.09659	1.2038
Sobic.004G101500.v5.1	1.09632	2.12024
Sobic.002G412600.v5.1	1.09552	0.200941
Sobic.003G033800.v5.1	1.09393	1.84283
Sobic.001G342101.v5.1	1.09248	0.594223
Sobic.001G506800.v5.1	1.09091	0.316899
Sobic.003G092500.v5.1	1.0899	2.69198
Sobic.007G191150.v5.1	1.08923	0.429345
Sobic.004G043301.v5.1	1.08779	1.62875
Sobic.003G315800.v5.1	1.0877	0.252168
Sobic.003G263300.v5.1	1.08598	0.808614
Sobic.006G154300.v5.1	1.08489	0.292611
Sobic.009G154300.v5.1	1.08401	0.671329
Sobic.005G048400.v5.1	1.08274	1.65015
Sobic.002G109400.v5.1	1.08112	1.92967
Sobic.003G184600.v5.1	1.08077	0.954569
Sobic.004G071900.v5.1	1.08008	0.285055
Sobic.002G249101.v5.1	1.07837	0.805958
Sobic.009G236300.v5.1	1.07729	1.17839
Sobic.007G067108.v5.1	1.07729	0.452371
Sobic.K021518.v5.1	1.0771	0.523829
Sobic.006G147200.v5.1	1.07672	1.5872
Sobic.009G028200.v5.1	1.07643	0.881775
Sobic.001G362500.v5.1	1.07601	1.35205
Sobic.005G041800.v5.1	1.07564	0.353102
Sobic.001G479951.v5.1	1.07408	2.17079
Sobic.004G045100.v5.1	1.074	0.655251
Sobic.001G303862.v5.1	1.07385	1.77405
Sobic.009G222700.v5.1	1.07201	0.551015
Sobic.002G019600.v5.1	1.07162	2.37448
Sobic.003G106100.v5.1	1.06901	4.9535
Sobic.006G194600.v5.1	1.0683	0.965823
Sobic.002G406300.v5.1	1.06817	4.25228
Sobic.005G226400.v5.1	1.06729	0.927252
Sobic.009G181600.v5.1	1.06458	1.31749
Sobic.002G122400.v5.1	1.06453	0.488158
Sobic.002G107900.v5.1	1.06367	0.511513
Sobic.009G148950.v5.1	1.06284	0.386532
Sobic.009G258150.v5.1	1.06257	1.02649
Sobic.010G272200.v5.1	1.06247	2.50944
Sobic.001G396400.v5.1	1.06086	0.416798
Sobic.009G064500.v5.1	1.06064	0.324525
Sobic.004G321200.v5.1	1.0597	3.46174
Sobic.009G256800.v5.1	1.0594	3.54492
Sobic.004G133950.v5.1	1.05781	0.352973
Sobic.010G153000.v5.1	1.05778	3.93521
Sobic.005G019400.v5.1	1.05769	4.25952
Sobic.003G397500.v5.1	1.05409	2.36112
Sobic.010G211400.v5.1	1.05365	0.75402
Sobic.001G532501.v5.1	1.05355	0.671699
Sobic.007G165100.v5.1	1.05274	1.53887
Sobic.010G004200.v5.1	1.05242	0.414864
Sobic.003G427000.v5.1	1.05187	0.592727
Sobic.002G258500.v5.1	1.05184	0.31825
Sobic.004G105300.v5.1	1.05063	0.6274
Sobic.002G156900.v5.1	1.05048	0.415598
Sobic.001G400900.v5.1	1.0485	0.973793
Sobic.004G064900.v5.1	1.04845	3.47332
Sobic.009G002700.v5.1	1.04818	0.610043
Sobic.009G218532.v5.1	1.04745	0.825634
Sobic.008G017700.v5.1	1.04719	2.56371
Sobic.010G173400.v5.1	1.04528	0.981295
Sobic.004G223400.v5.1	1.04509	0.365919
Sobic.010G069250.v5.1	1.04477	1.08592
Sobic.009G014200.v5.1	1.04199	1.05353
Sobic.001G394250.v5.1	1.0418	2.3122
Sobic.003G214100.v5.1	1.04134	0.339951
Sobic.002G318000.v5.1	1.03948	1.81245
Sobic.006G000066.v5.1	1.03899	0.229758
Sobic.006G093000.v5.1	1.03847	0.953484
Sobic.008G036100.v5.1	1.03823	0.609483
Sobic.009G200566.v5.1	1.03788	1.23736
Sobic.008G000201.v5.1	1.03784	1.55806
Sobic.009G086300.v5.1	1.037	2.33541
Sobic.005G219900.v5.1	1.03678	1.74404
Sobic.009G075300.v5.1	1.03598	0.275151
Sobic.001G340400.v5.1	1.03531	0.258883
Sobic.010G203150.v5.1	1.03513	1.8149
Sobic.009G202400.v5.1	1.03483	0.543941
Sobic.004G038850.v5.1	1.03466	0.777185
Sobic.010G042500.v5.1	1.03286	0.487457
Sobic.006G141800.v5.1	1.03282	2.36957
Sobic.001G390700.v5.1	1.03273	0.900061
Sobic.004G229400.v5.1	1.03242	0.477415
Sobic.001G044300.v5.1	1.03148	0.582629
Sobic.010G242800.v5.1	1.03095	0.721607
Sobic.001G440366.v5.1	1.03058	1.93111
Sobic.010G065600.v5.1	1.0263	3.69632
Sobic.002G380800.v5.1	1.02495	0.477324
Sobic.004G182300.v5.1	1.02464	0.569473
Sobic.002G139900.v5.1	1.02425	0.17763
Sobic.006G019700.v5.1	1.02425	0.17763
Sobic.008G172600.v5.1	1.02425	0.17763
Sobic.002G352501.v5.1	1.02388	0.34728
Sobic.004G260500.v5.1	1.02344	1.6403
Sobic.006G172300.v5.1	1.02326	3.02552
Sobic.002G053350.v5.1	1.02197	2.13073
Sobic.006G183200.v5.1	1.0209	2.22037
Sobic.007G082900.v5.1	1.01867	1.45033
Sobic.002G188300.v5.1	1.01807	1.25721
Sobic.003G224532.v5.1	1.01783	0.579126
Sobic.010G233500.v5.1	1.0172	0.541585
Sobic.005G172700.v5.1	1.01673	3.45675
Sobic.004G009900.v5.1	1.01589	3.47497
Sobic.006G067050.v5.1	1.01579	0.32026
Sobic.009G247601.v5.1	1.0136	0.525999
Sobic.001G062500.v5.1	1.01142	1.28073
Sobic.010G068051.v5.1	1.01114	0.435971
Sobic.004G209100.v5.1	1.01085	0.754068
Sobic.007G017100.v5.1	1.007	2.85618
Sobic.007G164400.v5.1	1.00662	0.645752
Sobic.004G138733.v5.1	1.00469	0.901709
Sobic.005G177600.v5.1	1.0037	1.3304
Sobic.001G194800.v5.1	1.00245	0.655834
Sobic.008G159100.v5.1	1.00135	0.91424
Sobic.003G127200.v5.1	1.00052	0.930081
Sobic.003G099232.v5.1	1	0.391779
Sobic.001G156401.v5.1	0.996151	0.206902
Sobic.004G060700.v5.1	0.995151	0.350442
Sobic.002G151800.v5.1	0.994353	0.30003
Sobic.002G394300.v5.1	0.993906	0.733616
Sobic.009G238851.v5.1	0.993558	0.710686
Sobic.004G000700.v5.1	0.992898	0.772848
Sobic.003G047900.v5.1	0.992804	2.37768
Sobic.010G150325.v5.1	0.99116	2.22793
Sobic.002G195600.v5.1	0.990989	1.51191
Sobic.010G251501.v5.1	0.989029	0.323118
Sobic.005G148400.v5.1	0.988919	0.674349
Sobic.001G096800.v5.1	0.98863	0.90371
Sobic.010G084700.v5.1	0.988196	1.16266
Sobic.009G144900.v5.1	0.987768	0.371475
Sobic.003G419300.v5.1	0.986779	0.890624
Sobic.003G266700.v5.1	0.986712	1.3358
Sobic.004G352800.v5.1	0.985979	2.66842
Sobic.003G186300.v5.1	0.985804	1.494
Sobic.007G177700.v5.1	0.984956	0.921752
Sobic.005G101500.v5.1	0.984487	0.347488
Sobic.005G166700.v5.1	0.980588	1.18735
Sobic.010G106700.v5.1	0.979404	1.43129
Sobic.003G045900.v5.1	0.978158	1.75613
Sobic.004G158902.v5.1	0.977695	1.41101
Sobic.006G225750.v5.1	0.976541	0.338985
Sobic.002G333400.v5.1	0.976541	0.313764
Sobic.010G059900.v5.1	0.972557	1.90319
Sobic.007G224700.v5.1	0.972447	1.2789
Sobic.003G140400.v5.1	0.972314	0.701225
Sobic.007G194400.v5.1	0.972121	0.676288
Sobic.010G272000.v5.1	0.970112	2.14896
Sobic.002G247300.v5.1	0.968291	0.658909
Sobic.002G321300.v5.1	0.968132	1.91227
Sobic.006G078400.v5.1	0.967974	0.693404
Sobic.001G224000.v5.1	0.967275	1.94027
Sobic.004G341000.v5.1	0.966863	0.503214
Sobic.004G301800.v5.1	0.966772	3.07322
Sobic.003G417351.v5.1	0.964994	0.254879
Sobic.002G096000.v5.1	0.964376	0.182073
Sobic.006G244500.v5.1	0.963993	1.79779
Sobic.003G397400.v5.1	0.963816	1.97612
Sobic.002G095100.v5.1	0.963607	2.20443
Sobic.001G448500.v5.1	0.963058	0.495899
Sobic.008G065501.v5.1	0.96225	0.856652
Sobic.001G223551.v5.1	0.96165	0.50685
Sobic.009G173600.v5.1	0.961045	3.09603
Sobic.008G091557.v5.1	0.961011	1.18346
Sobic.010G073900.v5.1	0.95712	2.3832
Sobic.010G269000.v5.1	0.957082	0.234385
Sobic.003G209966.v5.1	0.95686	0.395786
Sobic.003G440002.v5.1	0.955697	0.277069
Sobic.003G188000.v5.1	0.95465	1.43701
Sobic.009G191801.v5.1	0.954517	0.360854
Sobic.001G506700.v5.1	0.948612	0.53835
Sobic.008G050900.v5.1	0.947443	2.33336
Sobic.010G117200.v5.1	0.947081	0.984342
Sobic.006G223700.v5.1	0.946028	0.712379
Sobic.001G435100.v5.1	0.944451	2.70932
Sobic.003G161300.v5.1	0.943732	0.251235
Sobic.002G407200.v5.1	0.942725	0.838652
Sobic.010G151100.v5.1	0.942207	0.244952
Sobic.002G136800.v5.1	0.941806	2.30822
Sobic.002G353900.v5.1	0.941722	1.68555
Sobic.004G283201.v5.1	0.941699	0.736747
Sobic.001G137400.v5.1	0.939549	4.04312
Sobic.003G133000.v5.1	0.938281	0.487936
Sobic.005G165800.v5.1	0.936761	1.47026
Sobic.001G247300.v5.1	0.93669	2.50157
Sobic.003G297800.v5.1	0.93364	4.78962
Sobic.003G231700.v5.1	0.932886	0.162507
Sobic.003G291050.v5.1	0.932886	0.162507
Sobic.001G318366.v5.1	0.930579	0.16212
Sobic.008G049701.v5.1	0.930329	1.5505
Sobic.001G156000.v5.1	0.925999	0.16135
Sobic.001G358700.v5.1	0.925999	0.16135
Sobic.002G275050.v5.1	0.925999	0.16135
Sobic.002G293951.v5.1	0.925999	0.16135
Sobic.002G305400.v5.1	0.925999	0.16135
Sobic.003G016200.v5.1	0.925999	0.16135
Sobic.003G257501.v5.1	0.925999	0.16135
Sobic.004G002800.v5.1	0.925999	0.16135
Sobic.004G314751.v5.1	0.925999	0.16135
Sobic.005G025400.v5.1	0.925999	0.16135
Sobic.006G102650.v5.1	0.925999	0.16135
Sobic.007G002700.v5.1	0.925999	0.16135
Sobic.007G168800.v5.1	0.925999	0.16135
Sobic.007G198900.v5.1	0.925999	0.16135
Sobic.008G187001.v5.1	0.925999	0.16135
Sobic.010G062400.v5.1	0.925999	0.16135
Sobic.002G400300.v5.1	0.925797	3.09938
Sobic.005G155600.v5.1	0.925063	0.738269
Sobic.007G060400.v5.1	0.924907	4.39872
Sobic.002G381400.v5.1	0.92129	4.52066
Sobic.003G399500.v5.1	0.920878	0.769321
Sobic.004G283300.v5.1	0.920567	0.928918
Sobic.001G535601.v5.1	0.91951	0.636261
Sobic.009G085300.v5.1	0.919123	0.346547
Sobic.001G050100.v5.1	0.918412	1.30598
Sobic.001G351500.v5.1	0.917207	0.595807
Sobic.009G146500.v5.1	0.916758	0.913615
Sobic.003G142200.v5.1	0.916453	1.021
Sobic.006G009600.v5.1	0.915211	0.159534
Sobic.004G324000.v5.1	0.915065	1.52694
Sobic.006G232700.v5.1	0.914424	0.173447
Sobic.007G154600.v5.1	0.914213	1.12429
Sobic.003G394400.v5.1	0.913788	1.41423
Sobic.001G189200.v5.1	0.910733	0.444891
Sobic.001G481300.v5.1	0.910581	0.68734
Sobic.003G082000.v5.1	0.909822	0.384373
Sobic.001G165301.v5.1	0.908852	0.257164
Sobic.005G041300.v5.1	0.908439	0.973733
Sobic.001G223700.v5.1	0.907637	1.41388
Sobic.005G032200.v5.1	0.907564	1.58024
Sobic.003G171900.v5.1	0.907303	0.362341
Sobic.003G434200.v5.1	0.905746	2.4067
Sobic.002G074400.v5.1	0.904953	0.223037
Sobic.002G183400.v5.1	0.904775	1.01751
Sobic.010G257700.v5.1	0.904608	1.66753
Sobic.004G116300.v5.1	0.904147	0.668665
Sobic.009G153300.v5.1	0.904076	0.289773
Sobic.003G396500.v5.1	0.903883	1.21055
Sobic.002G339600.v5.1	0.90347	2.80871
Sobic.002G140400.v5.1	0.902767	0.944834
Sobic.007G198800.v5.1	0.901311	3.95666
Sobic.003G230900.v5.1	0.899161	1.06341
Sobic.004G232600.v5.1	0.898615	1.85344
Sobic.002G185500.v5.1	0.897532	0.872265
Sobic.002G239900.v5.1	0.897499	2.15013
Sobic.002G213600.v5.1	0.896487	1.1741
Sobic.006G243600.v5.1	0.895835	0.522931
Sobic.006G112300.v5.1	0.894674	1.241
Sobic.009G144700.v5.1	0.894432	1.09929
Sobic.004G158532.v5.1	0.894329	1.09091
Sobic.008G029400.v5.1	0.893779	1.4283
Sobic.001G507500.v5.1	0.893505	1.50957
Sobic.001G291300.v5.1	0.892883	0.96272
Sobic.005G123700.v5.1	0.892011	1.73259
Sobic.004G351200.v5.1	0.891899	1.36975
Sobic.003G191600.v5.1	0.891593	0.629214
Sobic.002G185800.v5.1	0.89122	1.35701
Sobic.010G277700.v5.1	0.889896	2.20394
Sobic.006G225700.v5.1	0.889861	0.427756
Sobic.003G319200.v5.1	0.889559	0.664545
Sobic.006G253900.v5.1	0.885534	0.463014
Sobic.007G175900.v5.1	0.885365	1.00191
Sobic.003G159200.v5.1	0.88531	4.66811
Sobic.006G241700.v5.1	0.883591	0.412724
Sobic.005G156500.v5.1	0.88314	2.18789
Sobic.007G195100.v5.1	0.882933	3.58437
Sobic.001G471400.v5.1	0.88229	0.752241
Sobic.001G097000.v5.1	0.881854	0.246065
Sobic.009G016900.v5.1	0.881854	0.246065
Sobic.005G213950.v5.1	0.881638	0.153848
Sobic.003G119800.v5.1	0.880352	2.57013
Sobic.007G061500.v5.1	0.880018	0.415295
Sobic.010G226100.v5.1	0.878864	0.219593
Sobic.004G130980.v5.1	0.878508	0.579606
Sobic.003G258100.v5.1	0.878092	0.54356
Sobic.002G012200.v5.1	0.877794	0.34878
Sobic.001G360500.v5.1	0.877274	0.773636
Sobic.001G371800.v5.1	0.876919	0.550118
Sobic.003G385000.v5.1	0.876521	0.969198
Sobic.008G081400.v5.1	0.87581	0.48014
Sobic.009G198000.v5.1	0.873342	1.17166
Sobic.009G002600.v5.1	0.872722	3.10071
Sobic.003G039400.v5.1	0.872203	0.462316
Sobic.003G146800.v5.1	0.87135	3.5081
Sobic.009G178850.v5.1	0.870579	0.917202
Sobic.002G380300.v5.1	0.870398	1.26469
Sobic.005G199300.v5.1	0.869972	0.902708
Sobic.008G067800.v5.1	0.869603	1.98289
Sobic.004G174600.v5.1	0.868294	0.209913
Sobic.010G038000.v5.1	0.86639	0.575131
Sobic.010G082600.v5.1	0.865648	0.559532
Sobic.004G204300.v5.1	0.86555	0.22605
Sobic.009G072900.v5.1	0.864218	0.817714
Sobic.006G202300.v5.1	0.864181	3.26574
Sobic.001G182600.v5.1	0.863987	0.921722
Sobic.001G322200.v5.1	0.863258	1.04007
Sobic.002G375000.v5.1	0.861836	1.21084
Sobic.005G044101.v5.1	0.861575	0.223148
Sobic.010G057266.v5.1	0.861575	0.223148
Sobic.001G330775.v5.1	0.861126	0.344558
Sobic.005G062100.v5.1	0.860923	0.333433
Sobic.001G061900.v5.1	0.860852	1.52376
Sobic.004G240700.v5.1	0.860348	0.391418
Sobic.009G185400.v5.1	0.859187	0.329928
Sobic.009G160700.v5.1	0.858603	2.62199
Sobic.001G251500.v5.1	0.858362	1.01388
Sobic.004G037300.v5.1	0.858148	2.88807
Sobic.004G262100.v5.1	0.858048	1.79134
Sobic.009G005800.v5.1	0.858022	1.11238
Sobic.K021739.v5.1	0.857403	0.835215
Sobic.004G290400.v5.1	0.857337	2.2383
Sobic.008G191600.v5.1	0.855778	0.230259
Sobic.001G287101.v5.1	0.85452	0.978456
Sobic.005G188000.v5.1	0.854459	0.149209
Sobic.006G019901.v5.1	0.854459	0.149209
Sobic.005G092200.v5.1	0.853426	1.01956
Sobic.009G149000.v5.1	0.852932	0.336082
Sobic.006G118150.v5.1	0.852294	0.148838
Sobic.002G016100.v5.1	0.851458	0.925913
Sobic.008G026900.v5.1	0.849543	0.590391
Sobic.002G123400.v5.1	0.849027	0.974335
Sobic.009G229500.v5.1	0.848836	0.274633
Sobic.001G037066.v5.1	0.847997	0.148102
Sobic.001G092901.v5.1	0.847997	0.148102
Sobic.001G252025.v5.1	0.847997	0.148102
Sobic.001G259400.v5.1	0.847997	0.148102
Sobic.001G261250.v5.1	0.847997	0.148102
Sobic.001G391000.v5.1	0.847997	0.148102
Sobic.001G424650.v5.1	0.847997	0.148102
Sobic.003G232500.v5.1	0.847997	0.148102
Sobic.005G061400.v5.1	0.847997	0.148102
Sobic.005G182900.v5.1	0.847997	0.148102
Sobic.008G088100.v5.1	0.847997	0.148102
Sobic.008G091843.v5.1	0.847997	0.148102
Sobic.009G201100.v5.1	0.847997	0.148102
Sobic.010G025200.v5.1	0.847997	0.148102
Sobic.010G036750.v5.1	0.847997	0.148102
Sobic.010G067400.v5.1	0.847997	0.148102
Sobic.010G207325.v5.1	0.847997	0.148102
Sobic.010G234200.v5.1	0.847997	0.148102
Sobic.001G312600.v5.1	0.847439	1.19064
Sobic.005G166000.v5.1	0.846921	0.284352
Sobic.003G290700.v5.1	0.846377	0.221356
Sobic.006G020400.v5.1	0.846377	0.221356
Sobic.009G240200.v5.1	0.84602	2.93085
Sobic.008G024900.v5.1	0.845999	1.94229
Sobic.007G022301.v5.1	0.845108	0.418902
Sobic.009G131701.v5.1	0.844484	0.868016
Sobic.001G101400.v5.1	0.844273	0.303418
Sobic.007G063900.v5.1	0.844242	0.244059
Sobic.001G378700.v5.1	0.842708	0.262816
Sobic.001G059300.v5.1	0.842095	0.50703
Sobic.002G085100.v5.1	0.841948	1.23932
Sobic.006G150100.v5.1	0.841223	1.44175
Sobic.003G282300.v5.1	0.839023	0.464398
Sobic.001G187300.v5.1	0.838823	0.280607
Sobic.008G081500.v5.1	0.837614	0.517446
Sobic.008G134500.v5.1	0.836893	0.38313
Sobic.005G169200.v5.1	0.836564	0.411511
Sobic.008G129000.v5.1	0.835701	1.22917
Sobic.002G349000.v5.1	0.835679	1.50831
Sobic.004G212600.v5.1	0.833086	1.13341
Sobic.010G057000.v5.1	0.832648	1.56125
Sobic.005G082500.v5.1	0.832543	0.208814
Sobic.001G166000.v5.1	0.831682	0.822972
Sobic.006G022500.v5.1	0.831504	3.42541
Sobic.002G002800.v5.1	0.830876	1.19936
Sobic.004G008100.v5.1	0.830733	0.379458
Sobic.010G205700.v5.1	0.830718	0.800652
Sobic.003G338275.v5.1	0.829638	0.38747
Sobic.004G148600.v5.1	0.829242	2.16928
Sobic.004G217100.v5.1	0.829224	0.50419
Sobic.010G225600.v5.1	0.828551	0.85558
Sobic.004G158100.v5.1	0.8279	0.404605
Sobic.004G218800.v5.1	0.827246	0.394878
Sobic.006G006400.v5.1	0.826851	0.369412
Sobic.001G317200.v5.1	0.825983	0.724019
Sobic.008G095500.v5.1	0.825126	0.324112
Sobic.004G186300.v5.1	0.82421	1.45574
Sobic.005G119100.v5.1	0.822412	0.559543
Sobic.003G193000.v5.1	0.822099	1.07716
Sobic.003G327500.v5.1	0.821307	1.07035
Sobic.005G228501.v5.1	0.820676	0.464948
Sobic.002G172300.v5.1	0.820579	0.209441
Sobic.009G260200.v5.1	0.819968	1.10069
Sobic.002G404100.v5.1	0.819777	0.580359
Sobic.007G148000.v5.1	0.819371	0.282146
Sobic.003G287700.v5.1	0.819214	0.841101
Sobic.001G377100.v5.1	0.819168	2.8821
Sobic.K021744.v5.1	0.818593	0.602176
Sobic.002G010900.v5.1	0.818588	0.5554
Sobic.003G417426.v5.1	0.816988	2.85147
Sobic.004G345200.v5.1	0.816976	0.263163
Sobic.008G022400.v5.1	0.81642	2.04915
Sobic.010G193501.v5.1	0.815621	0.388158
Sobic.006G057300.v5.1	0.812733	1.31547
Sobic.010G192900.v5.1	0.812171	1.40108
Sobic.008G061402.v5.1	0.812031	0.337936
Sobic.008G039401.v5.1	0.811602	1.59656
Sobic.005G061950.v5.1	0.810966	0.297281
Sobic.010G272300.v5.1	0.809922	0.301846
Sobic.005G014880.v5.1	0.809057	2.13104
Sobic.003G042000.v5.1	0.808401	0.260049
Sobic.003G392350.v5.1	0.808009	0.48174
Sobic.008G119900.v5.1	0.806936	1.64632
Sobic.003G368600.v5.1	0.805678	0.258874
Sobic.008G036600.v5.1	0.805678	0.258874
Sobic.004G288000.v5.1	0.805272	0.209075
Sobic.006G195900.v5.1	0.804491	0.488729
Sobic.002G013900.v5.1	0.804177	1.0218
Sobic.003G140600.v5.1	0.803828	0.419645
Sobic.001G329200.v5.1	0.80372	0.176535
Sobic.006G274833.v5.1	0.803547	0.151835
Sobic.007G076600.v5.1	0.803517	0.517451
Sobic.009G181200.v5.1	0.803084	0.442015
Sobic.007G168100.v5.1	0.802638	1.02317
Sobic.002G235000.v5.1	0.801603	0.647017
Sobic.001G380200.v5.1	0.799552	1.20292
Sobic.003G269500.v5.1	0.799163	0.929908
Sobic.005G127300.v5.1	0.798876	2.90035
Sobic.001G346500.v5.1	0.798767	2.36641
Sobic.005G011201.v5.1	0.798172	0.957758
Sobic.001G388800.v5.1	0.79799	2.34311
Sobic.010G150200.v5.1	0.797889	1.02416
Sobic.001G444200.v5.1	0.797291	1.37892
Sobic.002G135300.v5.1	0.796885	0.556735
Sobic.006G022200.v5.1	0.796229	3.49436
Sobic.007G177600.v5.1	0.795725	0.397067
Sobic.001G304700.v5.1	0.794275	0.655566
Sobic.007G202300.v5.1	0.793878	0.727275
Sobic.006G112000.v5.1	0.792847	0.622502
Sobic.009G248200.v5.1	0.792792	1.20208
Sobic.004G222900.v5.1	0.790747	0.32717
Sobic.003G211800.v5.1	0.789028	0.750567
Sobic.004G319300.v5.1	0.788508	1.67332
Sobic.009G223800.v5.1	0.786332	0.419377
Sobic.003G080000.v5.1	0.78604	0.866258
Sobic.003G092066.v5.1	0.785329	0.202423
Sobic.009G111800.v5.1	0.785052	0.311566
Sobic.002G250300.v5.1	0.784818	0.771622
Sobic.001G245401.v5.1	0.784681	0.594668
Sobic.010G263700.v5.1	0.784058	0.540576
Sobic.009G217200.v5.1	0.784051	3.34932
Sobic.003G070025.v5.1	0.78403	1.17552
Sobic.004G016250.v5.1	0.783802	0.898714
Sobic.001G257600.v5.1	0.782693	0.198604
Sobic.004G127600.v5.1	0.782693	0.198604
Sobic.004G181800.v5.1	0.782067	0.679747
Sobic.002G254600.v5.1	0.781959	3.91818
Sobic.007G182066.v5.1	0.781323	0.399586
Sobic.009G176400.v5.1	0.781036	0.4182
Sobic.003G254900.v5.1	0.780183	0.699454
Sobic.003G218500.v5.1	0.779154	0.864302
Sobic.004G244300.v5.1	0.778888	1.12997
Sobic.007G200200.v5.1	0.778245	1.96056
Sobic.001G044800.v5.1	0.777816	1.67457
Sobic.008G029700.v5.1	0.776904	0.172115
Sobic.003G129400.v5.1	0.776607	1.72508
Sobic.003G096900.v5.1	0.776069	0.675758
Sobic.004G033400.v5.1	0.775414	0.847286
Sobic.006G236600.v5.1	0.774994	0.976679
Sobic.001G075800.v5.1	0.774561	1.7729
Sobic.009G068600.v5.1	0.774181	1.15615
Sobic.008G068500.v5.1	0.773903	2.47288
Sobic.003G175000.v5.1	0.773872	0.630156
Sobic.003G020200.v5.1	0.773791	0.359645
Sobic.007G016000.v5.1	0.773309	3.32272
Sobic.007G188100.v5.1	0.773219	1.87469
Sobic.009G160350.v5.1	0.772107	0.174028
Sobic.001G392001.v5.1	0.771849	0.447346
Sobic.003G068300.v5.1	0.771649	0.346268
Sobic.002G231600.v5.1	0.771532	1.43908
Sobic.001G089400.v5.1	0.771523	0.177909
Sobic.003G067400.v5.1	0.770659	0.299261
Sobic.001G256400.v5.1	0.770249	2.06229
Sobic.005G046700.v5.1	0.76999	1.26804
Sobic.001G157200.v5.1	0.769717	0.790875
Sobic.006G182250.v5.1	0.767616	0.30395
Sobic.008G070600.v5.1	0.765392	0.730219
Sobic.006G146500.v5.1	0.765277	1.58531
Sobic.004G213200.v5.1	0.764217	4.03753
Sobic.002G011000.v5.1	0.764006	1.25202
Sobic.006G228000.v5.1	0.763926	0.907366
Sobic.003G319500.v5.1	0.762924	2.06463
Sobic.003G405800.v5.1	0.762811	0.529785
Sobic.008G147450.v5.1	0.761575	0.597924
Sobic.008G133900.v5.1	0.760544	1.32325
Sobic.001G500800.v5.1	0.759644	3.22813
Sobic.008G124000.v5.1	0.759195	1.31211
Sobic.006G095400.v5.1	0.757304	2.78764
Sobic.009G152000.v5.1	0.757055	0.227827
Sobic.004G325300.v5.1	0.756922	1.72678
Sobic.007G145700.v5.1	0.756542	0.922447
Sobic.003G390500.v5.1	0.75568	0.192502
Sobic.008G037900.v5.1	0.755654	1.75594
Sobic.001G455250.v5.1	0.755533	2.09275
Sobic.010G087600.v5.1	0.753181	0.950778
Sobic.001G182000.v5.1	0.752018	1.33799
Sobic.009G206150.v5.1	0.751612	0.14223
Sobic.006G024600.v5.1	0.751599	3.24475
Sobic.001G319100.v5.1	0.7511	0.310408
Sobic.003G366100.v5.1	0.75088	0.33089
Sobic.009G123766.v5.1	0.750352	0.255926
Sobic.009G043400.v5.1	0.749603	3.60333
Sobic.003G429300.v5.1	0.749457	0.354791
Sobic.008G016600.v5.1	0.748775	0.191944
Sobic.001G467500.v5.1	0.748686	1.2712
Sobic.004G089400.v5.1	0.748471	0.843273
Sobic.002G000300.v5.1	0.747266	2.65051
Sobic.002G411500.v5.1	0.746114	1.72446
Sobic.010G194300.v5.1	0.746076	0.939923
Sobic.009G112700.v5.1	0.745836	0.592358
Sobic.003G211900.v5.1	0.745448	1.5366
Sobic.007G089800.v5.1	0.745194	2.25788
Sobic.003G036700.v5.1	0.742225	0.527164
Sobic.007G225900.v5.1	0.740827	1.50303
Sobic.003G248901.v5.1	0.740579	0.304606
Sobic.003G314200.v5.1	0.740145	0.56481
Sobic.003G323700.v5.1	0.739685	0.244784
Sobic.001G168700.v5.1	0.738768	0.747016
Sobic.006G175200.v5.1	0.738613	0.319639
Sobic.004G050800.v5.1	0.738528	0.52446
Sobic.001G293450.v5.1	0.738498	0.233722
Sobic.005G053100.v5.1	0.737823	1.28659
Sobic.001G071900.v5.1	0.73766	1.80984
Sobic.005G205100.v5.1	0.737426	0.933262
Sobic.004G073000.v5.1	0.737003	1.43721
Sobic.003G354050.v5.1	0.736966	0.128837
Sobic.004G115500.v5.1	0.736966	0.128837
Sobic.003G320000.v5.1	0.735922	0.211123
Sobic.010G007900.v5.1	0.735765	0.955402
Sobic.005G171700.v5.1	0.735738	0.416984
Sobic.002G316000.v5.1	0.735028	0.128497
Sobic.004G014200.v5.1	0.735028	0.128497
Sobic.002G138800.v5.1	0.73428	2.99325
Sobic.007G088800.v5.1	0.733888	2.96445
Sobic.006G163100.v5.1	0.733784	0.723076
Sobic.004G125100.v5.1	0.733437	0.369273
Sobic.003G325100.v5.1	0.73276	0.48555
Sobic.009G252400.v5.1	0.732559	0.451254
Sobic.003G305900.v5.1	0.732396	4.50266
Sobic.001G334400.v5.1	0.731804	0.208001
Sobic.002G368100.v5.1	0.731352	0.991957
Sobic.001G261511.v5.1	0.731183	0.127822
Sobic.001G367600.v5.1	0.731183	0.127822
Sobic.001G380000.v5.1	0.731183	0.127822
Sobic.002G013550.v5.1	0.731183	0.127822
Sobic.003G207600.v5.1	0.731183	0.127822
Sobic.005G111406.v5.1	0.731183	0.127822
Sobic.006G077500.v5.1	0.731183	0.127822
Sobic.009G031900.v5.1	0.731183	0.127822
Sobic.009G037200.v5.1	0.731183	0.127822
Sobic.009G179000.v5.1	0.731183	0.127822
Sobic.009G198350.v5.1	0.731183	0.127822
Sobic.010G084600.v5.1	0.731183	0.127822
Sobic.007G095000.v5.1	0.730302	0.142264
Sobic.006G152500.v5.1	0.729342	1.63554
Sobic.001G415700.v5.1	0.728632	3.23828
Sobic.003G198850.v5.1	0.727768	0.365687
Sobic.004G329600.v5.1	0.726676	0.223767
Sobic.005G064200.v5.1	0.726551	1.31274
Sobic.002G388800.v5.1	0.725155	1.88778
Sobic.001G400400.v5.1	0.725059	0.212557
Sobic.010G240700.v5.1	0.725046	0.739396
Sobic.002G015332.v5.1	0.724834	0.480619
Sobic.001G321800.v5.1	0.723135	0.804481
Sobic.010G062300.v5.1	0.722872	0.513918
Sobic.004G296900.v5.1	0.722821	0.227297
Sobic.008G028800.v5.1	0.722466	0.249521
Sobic.003G083200.v5.1	0.721978	1.39734
Sobic.004G301000.v5.1	0.721632	0.716993
Sobic.005G184000.v5.1	0.720681	0.188038
Sobic.009G153500.v5.1	0.720663	0.903268
Sobic.007G193800.v5.1	0.720069	3.44351
Sobic.009G006200.v5.1	0.719757	0.320246
Sobic.005G012100.v5.1	0.718818	0.262541
Sobic.001G231600.v5.1	0.718132	0.381964
Sobic.003G393400.v5.1	0.717882	1.17304
Sobic.002G024400.v5.1	0.717249	0.73932
Sobic.009G121600.v5.1	0.717222	0.234912
Sobic.003G011400.v5.1	0.717066	0.125342
Sobic.006G113100.v5.1	0.717066	0.125342
Sobic.007G145901.v5.1	0.717066	0.125342
Sobic.008G029200.v5.1	0.717066	0.125342
Sobic.008G066200.v5.1	0.717066	0.125342
Sobic.008G175300.v5.1	0.717066	0.125342
Sobic.010G183054.v5.1	0.717066	0.125342
Sobic.001G457700.v5.1	0.717058	2.62497
Sobic.003G068600.v5.1	0.716372	0.284409
Sobic.006G084600.v5.1	0.715797	1.20062
Sobic.002G023300.v5.1	0.715716	0.212796
Sobic.002G184900.v5.1	0.715536	2.81689
Sobic.003G048200.v5.1	0.715512	0.828491
Sobic.006G223401.v5.1	0.715343	0.925893
Sobic.001G163600.v5.1	0.71523	0.26443
Sobic.002G054500.v5.1	0.715181	0.292453
Sobic.010G064200.v5.1	0.714931	2.77814
Sobic.002G003400.v5.1	0.714909	0.499784
Sobic.002G336400.v5.1	0.714757	1.36562
Sobic.008G136500.v5.1	0.714517	1.49595
Sobic.003G016100.v5.1	0.714467	0.607203
Sobic.010G027300.v5.1	0.713384	0.299425
Sobic.010G193400.v5.1	0.712427	1.19177
Sobic.001G319200.v5.1	0.710761	1.46762
Sobic.002G314000.v5.1	0.70955	0.179009
Sobic.006G005600.v5.1	0.708612	0.256261
Sobic.002G089100.v5.1	0.708272	1.06887
Sobic.004G308400.v5.1	0.70776	2.07917
Sobic.006G249050.v5.1	0.707317	2.93511
Sobic.004G176900.v5.1	0.7069	1.48797
Sobic.005G078300.v5.1	0.706708	0.208914
Sobic.010G081300.v5.1	0.706553	0.760944
Sobic.004G243100.v5.1	0.705974	0.914466
Sobic.002G379932.v5.1	0.705567	0.464466
Sobic.005G046201.v5.1	0.704648	0.234947
Sobic.010G136000.v5.1	0.704491	0.820915
Sobic.002G326100.v5.1	0.703656	0.369421
Sobic.K021401.v5.1	0.70356	0.222116
Sobic.009G142200.v5.1	0.701506	0.627037
Sobic.006G225900.v5.1	0.700567	1.6668
Sobic.003G144600.v5.1	0.699978	1.36656
Sobic.001G528200.v5.1	0.697795	1.12703
Sobic.007G081100.v5.1	0.694991	0.270561
Sobic.007G059100.v5.1	0.693502	0.388505
Sobic.003G293900.v5.1	0.693343	1.2383
Sobic.006G142332.v5.1	0.693075	0.896125
Sobic.003G320100.v5.1	0.69235	3.40349
Sobic.005G011300.v5.1	0.691463	0.847686
Sobic.009G222000.v5.1	0.690988	1.20369
Sobic.006G131900.v5.1	0.690913	0.93795
Sobic.010G057800.v5.1	0.690781	0.519204
Sobic.010G241800.v5.1	0.690517	1.22634
Sobic.002G407800.v5.1	0.690204	1.10571
Sobic.009G250100.v5.1	0.689896	1.27112
Sobic.001G307500.v5.1	0.6894	1.03652
Sobic.001G332400.v5.1	0.689283	0.60847
Sobic.003G045501.v5.1	0.689222	2.46834
Sobic.001G510400.v5.1	0.688951	1.78544
Sobic.006G189500.v5.1	0.688852	0.179668
Sobic.001G250800.v5.1	0.687796	0.774468
Sobic.002G365301.v5.1	0.687773	0.889871
Sobic.001G302200.v5.1	0.687771	3.41336
Sobic.002G079200.v5.1	0.687722	0.120171
Sobic.002G374500.v5.1	0.687722	0.120171
Sobic.003G097750.v5.1	0.687722	0.120171
Sobic.006G117500.v5.1	0.687624	0.670362
Sobic.004G246300.v5.1	0.686088	0.42876
Sobic.003G351000.v5.1	0.685728	2.91636
Sobic.009G104202.v5.1	0.68523	0.357289
Sobic.004G324800.v5.1	0.68515	3.04027
Sobic.003G284600.v5.1	0.685081	0.391295
Sobic.009G119400.v5.1	0.684917	0.668828
Sobic.004G064550.v5.1	0.684584	0.320064
Sobic.003G214800.v5.1	0.684367	1.60953
Sobic.004G206600.v5.1	0.683753	0.91599
Sobic.009G136600.v5.1	0.683431	1.25561
Sobic.006G198700.v5.1	0.681999	0.210656
Sobic.008G010500.v5.1	0.680998	0.479254
Sobic.004G169966.v5.1	0.679599	0.118736
Sobic.005G150250.v5.1	0.679599	0.118736
Sobic.008G125801.v5.1	0.679599	0.118736
Sobic.K021639.v5.1	0.679599	0.118736
Sobic.002G189500.v5.1	0.679145	0.130398
Sobic.007G036600.v5.1	0.678639	0.210689
Sobic.009G152180.v5.1	0.678387	0.205074
Sobic.002G362500.v5.1	0.677141	1.61412
Sobic.008G086100.v5.1	0.676461	0.625631
Sobic.004G054900.v5.1	0.675561	1.17431
Sobic.005G075600.v5.1	0.675499	1.11351
Sobic.003G251050.v5.1	0.674176	0.325077
Sobic.010G019200.v5.1	0.674066	0.234385
Sobic.003G206900.v5.1	0.673516	0.260174
Sobic.004G129400.v5.1	0.673007	0.377713
Sobic.006G266200.v5.1	0.673	3.89821
Sobic.007G224000.v5.1	0.672729	1.20402
Sobic.006G022400.v5.1	0.672691	2.51062
Sobic.009G169400.v5.1	0.671748	1.73555
Sobic.008G155400.v5.1	0.670346	4.02283
Sobic.002G276400.v5.1	0.670254	0.986668
Sobic.003G322532.v5.1	0.670169	2.91719
Sobic.001G492400.v5.1	0.67009	0.390161
Sobic.010G233100.v5.1	0.669997	3.48859
Sobic.005G118700.v5.1	0.669898	1.21543
Sobic.001G134900.v5.1	0.669676	0.51367
Sobic.006G167000.v5.1	0.669613	1.39053
Sobic.001G430100.v5.1	0.669515	0.308282
Sobic.007G215400.v5.1	0.668842	0.711854
Sobic.002G263400.v5.1	0.667691	0.225801
Sobic.003G228100.v5.1	0.667471	1.58968
Sobic.001G118700.v5.1	0.666551	2.46725
Sobic.001G082300.v5.1	0.665906	1.11726
Sobic.007G008200.v5.1	0.665846	0.9093
Sobic.001G282700.v5.1	0.664663	0.780887
Sobic.002G013966.v5.1	0.664155	0.987911
Sobic.001G509100.v5.1	0.663409	0.534222
Sobic.003G306700.v5.1	0.663275	0.95895
Sobic.006G250400.v5.1	0.663264	0.44726
Sobic.002G007800.v5.1	0.662069	1.61252
Sobic.008G016000.v5.1	0.661615	0.781132
Sobic.004G280700.v5.1	0.661271	4.28328
Sobic.002G018100.v5.1	0.660991	0.220195
Sobic.007G054700.v5.1	0.660976	0.373494
Sobic.009G168300.v5.1	0.660721	0.283706
Sobic.010G266100.v5.1	0.660612	0.275582
Sobic.008G140600.v5.1	0.660349	0.881612
Sobic.001G289301.v5.1	0.660342	0.921831
Sobic.003G090000.v5.1	0.660295	0.295857
Sobic.007G150700.v5.1	0.659683	2.88056
Sobic.008G158900.v5.1	0.658338	0.488179
Sobic.010G255400.v5.1	0.658084	1.29403
Sobic.007G215500.v5.1	0.654972	0.348138
Sobic.007G006501.v5.1	0.653096	1.02379
Sobic.001G303600.v5.1	0.652805	0.358139
Sobic.008G075600.v5.1	0.652792	0.572216
Sobic.002G002200.v5.1	0.652159	3.34132
Sobic.002G071400.v5.1	0.651508	3.18497
Sobic.010G237725.v5.1	0.65132	1.37233
Sobic.004G044500.v5.1	0.650571	0.406129
Sobic.003G286800.v5.1	0.65007	0.912904
Sobic.002G221000.v5.1	0.649313	0.201756
Sobic.001G326500.v5.1	0.648973	1.64437
Sobic.003G011600.v5.1	0.648738	0.162068
Sobic.004G208700.v5.1	0.64872	1.41169
Sobic.001G375400.v5.1	0.648421	0.353187
Sobic.001G059400.v5.1	0.648163	1.30468
Sobic.006G261500.v5.1	0.647397	1.31575
Sobic.004G205100.v5.1	0.647002	2.44017
Sobic.007G188166.v5.1	0.646898	1.34978
Sobic.002G057400.v5.1	0.645861	1.41277
Sobic.002G400700.v5.1	0.645091	0.653839
Sobic.001G091702.v5.1	0.644174	4.66447
Sobic.001G000300.v5.1	0.644139	0.39714
Sobic.006G131700.v5.1	0.643607	1.54269
Sobic.010G271700.v5.1	0.643355	1.2034
Sobic.008G030802.v5.1	0.643117	1.2545
Sobic.004G218000.v5.1	0.643102	1.40238
Sobic.001G388700.v5.1	0.642479	2.55174
Sobic.008G010900.v5.1	0.642437	0.467852
Sobic.005G207800.v5.1	0.640401	2.00552
Sobic.005G185200.v5.1	0.640386	1.92218
Sobic.003G306800.v5.1	0.640169	2.14769
Sobic.002G129700.v5.1	0.639985	0.217953
Sobic.001G314300.v5.1	0.639847	0.71816
Sobic.006G277550.v5.1	0.639183	0.139303
Sobic.003G018560.v5.1	0.638511	0.781358
Sobic.006G231601.v5.1	0.637739	0.526967
Sobic.003G122900.v5.1	0.637357	0.828559
Sobic.009G121751.v5.1	0.636463	0.594459
Sobic.005G218100.v5.1	0.6364	0.57128
Sobic.003G282400.v5.1	0.634861	0.793756
Sobic.002G286500.v5.1	0.634399	0.581251
Sobic.004G230900.v5.1	0.632724	1.05583
Sobic.003G273700.v5.1	0.632641	1.54921
Sobic.010G122866.v5.1	0.63241	0.389728
Sobic.001G001200.v5.1	0.63236	1.69076
Sobic.004G304400.v5.1	0.630199	0.54304
Sobic.010G005900.v5.1	0.629302	0.232254
Sobic.003G272500.v5.1	0.628912	3.23914
Sobic.003G428700.v5.1	0.628645	0.500632
Sobic.003G232900.v5.1	0.627436	1.73685
Sobic.006G150800.v5.1	0.627074	1.22947
Sobic.001G106800.v5.1	0.626328	0.839981
Sobic.002G198100.v5.1	0.625126	2.0349
Sobic.002G206500.v5.1	0.624686	3.03373
Sobic.007G178401.v5.1	0.623868	0.266
Sobic.010G252600.v5.1	0.623567	0.848604
Sobic.006G120100.v5.1	0.623309	0.187118
Sobic.007G038366.v5.1	0.623309	0.187118
Sobic.006G086100.v5.1	0.62309	1.13088
Sobic.002G412300.v5.1	0.623006	1.82471
Sobic.002G117300.v5.1	0.622592	0.351081
Sobic.009G208200.v5.1	0.622347	2.32168
Sobic.002G392551.v5.1	0.621799	0.220822
Sobic.003G347400.v5.1	0.621355	1.07268
Sobic.010G273700.v5.1	0.621181	0.743438
Sobic.001G084300.v5.1	0.620793	1.96967
Sobic.001G491200.v5.1	0.620594	1.60468
Sobic.005G139700.v5.1	0.619343	1.24886
Sobic.007G073400.v5.1	0.618679	1.59729
Sobic.002G145300.v5.1	0.618515	3.35961
Sobic.K022203.v5.1	0.618466	0.30649
Sobic.007G204500.v5.1	0.618433	1.23351
Sobic.001G470500.v5.1	0.618179	1.29042
Sobic.001G514500.v5.1	0.616671	0.495019
Sobic.004G092800.v5.1	0.616671	0.198885
Sobic.002G393400.v5.1	0.616667	1.1919
Sobic.004G296800.v5.1	0.616308	3.13756
Sobic.001G051500.v5.1	0.61524	4.03267
Sobic.003G393500.v5.1	0.614744	1.16798
Sobic.001G021900.v5.1	0.614031	1.10366
Sobic.009G136700.v5.1	0.612956	1.23816
Sobic.005G080025.v5.1	0.612049	1.39749
Sobic.007G011700.v5.1	0.611716	0.985736
Sobic.001G157300.v5.1	0.611044	5.0856
Sobic.005G049600.v5.1	0.611024	1.18067
Sobic.002G299200.v5.1	0.611002	1.03912
Sobic.002G366800.v5.1	0.610718	3.71205
Sobic.009G003632.v5.1	0.610686	0.660588
Sobic.007G080900.v5.1	0.610603	0.516178
Sobic.001G184100.v5.1	0.610534	0.384098
Sobic.005G096600.v5.1	0.609889	0.932836
Sobic.004G315100.v5.1	0.609389	0.394607
Sobic.007G073800.v5.1	0.608379	0.199224
Sobic.010G198700.v5.1	0.607124	0.23687
Sobic.005G075900.v5.1	0.606354	0.45281
Sobic.010G190300.v5.1	0.606044	0.743393
Sobic.003G079800.v5.1	0.605451	0.508904
Sobic.003G352100.v5.1	0.604815	1.92635
Sobic.008G190800.v5.1	0.604771	0.119216
Sobic.002G100600.v5.1	0.604641	2.51543
Sobic.002G254100.v5.1	0.603294	0.238417
Sobic.001G190300.v5.1	0.603167	1.68546
Sobic.008G050800.v5.1	0.60297	1.77811
Sobic.002G175050.v5.1	0.601801	0.304844
Sobic.007G197000.v5.1	0.601241	0.200385
Sobic.009G018200.v5.1	0.601173	0.104812
Sobic.001G506500.v5.1	0.600437	0.373447
Sobic.001G155200.v5.1	0.600412	2.67125
Sobic.004G256000.v5.1	0.600302	3.20843
Sobic.010G243800.v5.1	0.59976	0.810421
Sobic.008G101351.v5.1	0.599459	1.64792
Sobic.008G094400.v5.1	0.599054	1.61339
Sobic.005G115300.v5.1	0.598422	0.313865
Sobic.001G300425.v5.1	0.598178	0.370636
Sobic.004G167300.v5.1	0.597888	0.408531
Sobic.001G520500.v5.1	0.596951	1.97301
Sobic.007G214400.v5.1	0.596234	0.296774
Sobic.002G028100.v5.1	0.595851	0.250533
Sobic.006G140801.v5.1	0.595194	0.992854
Sobic.009G036451.v5.1	0.594645	0.143686
Sobic.010G247000.v5.1	0.594536	0.70694
Sobic.004G220200.v5.1	0.594396	1.6678
Sobic.001G398500.v5.1	0.594223	0.443272
Sobic.003G400000.v5.1	0.59399	0.538436
Sobic.003G267100.v5.1	0.593577	1.30742
Sobic.001G411600.v5.1	0.59309	0.14561
Sobic.007G066932.v5.1	0.59309	0.14561
Sobic.009G082050.v5.1	0.59309	0.14561
Sobic.007G049300.v5.1	0.592628	0.329892
Sobic.004G293500.v5.1	0.592541	1.16764
Sobic.007G174100.v5.1	0.590938	0.60604
Sobic.002G155200.v5.1	0.590897	3.85371
Sobic.003G407700.v5.1	0.590576	0.8402
Sobic.007G030502.v5.1	0.590388	0.981513
Sobic.001G291600.v5.1	0.590322	0.574859
Sobic.001G513650.v5.1	0.589198	2.17643
Sobic.003G059450.v5.1	0.588867	0.187397
Sobic.003G285101.v5.1	0.588867	0.187397
Sobic.002G259100.v5.1	0.587839	0.219028
Sobic.002G131100.v5.1	0.585887	2.37687
Sobic.006G035900.v5.1	0.585386	3.40974
Sobic.004G200788.v5.1	0.584963	0.376053
Sobic.007G022800.v5.1	0.584791	0.364849
Sobic.002G416700.v5.1	0.584184	0.809354
Sobic.002G024300.v5.1	0.58328	0.286227
Sobic.005G118800.v5.1	0.583117	1.35375
Sobic.006G277400.v5.1	0.582798	0.229413
Sobic.003G291900.v5.1	0.582409	1.47768
Sobic.002G209000.v5.1	0.582325	1.02793
Sobic.003G347480.v5.1	0.581857	0.328492
Sobic.004G051600.v5.1	0.581652	1.94008
Sobic.003G433600.v5.1	0.581007	2.2759
Sobic.007G003400.v5.1	0.580313	0.735515
Sobic.006G132900.v5.1	0.579768	0.501942
Sobic.003G161400.v5.1	0.579624	1.12271
Sobic.008G113800.v5.1	0.579605	1.73709
Sobic.002G186800.v5.1	0.579541	1.13911
Sobic.001G178400.v5.1	0.579399	4.44555
Sobic.006G026100.v5.1	0.578123	0.84101
Sobic.005G020400.v5.1	0.576861	0.592821
Sobic.003G357400.v5.1	0.576854	0.310478
Sobic.006G265700.v5.1	0.576769	1.49406
Sobic.005G183100.v5.1	0.57586	0.177622
Sobic.002G365900.v5.1	0.575267	4.89267
Sobic.002G425000.v5.1	0.573821	1.006
Sobic.010G068600.v5.1	0.572368	0.771809
Sobic.010G021000.v5.1	0.572226	1.78644
Sobic.001G053700.v5.1	0.571482	2.15462
Sobic.010G046500.v5.1	0.571427	2.2465
Sobic.005G131700.v5.1	0.571182	0.262394
Sobic.003G279100.v5.1	0.57025	2.49391
Sobic.008G029900.v5.1	0.569434	0.743479
Sobic.008G024400.v5.1	0.56744	0.364201
Sobic.003G065600.v5.1	0.567377	0.228059
Sobic.004G148900.v5.1	0.56714	1.45967
Sobic.010G130700.v5.1	0.566749	0.692955
Sobic.003G371400.v5.1	0.565971	0.709788
Sobic.003G334600.v5.1	0.565755	1.192
Sobic.004G295100.v5.1	0.565308	0.88807
Sobic.004G215200.v5.1	0.564906	2.08135
Sobic.004G185701.v5.1	0.564802	0.65736
Sobic.004G045850.v5.1	0.564614	0.209321
Sobic.006G229200.v5.1	0.564614	0.202131
Sobic.006G230200.v5.1	0.564382	0.157032
Sobic.004G300200.v5.1	0.563993	0.139111
Sobic.002G224500.v5.1	0.563812	0.79247
Sobic.008G023300.v5.1	0.563721	0.996643
Sobic.001G056500.v5.1	0.563375	0.873849
Sobic.003G343700.v5.1	0.562377	2.7769
Sobic.003G215800.v5.1	0.56144	1.2096
Sobic.008G047100.v5.1	0.560489	1.58591
Sobic.008G025900.v5.1	0.560343	1.04087
Sobic.010G088200.v5.1	0.56015	1.11239
Sobic.006G164500.v5.1	0.559409	0.470007
Sobic.004G352200.v5.1	0.558659	2.42322
Sobic.003G208900.v5.1	0.558368	0.135146
Sobic.001G074500.v5.1	0.55834	0.214995
Sobic.003G292933.v5.1	0.558003	2.18074
Sobic.006G096200.v5.1	0.556496	0.210716
Sobic.001G206500.v5.1	0.556279	3.68717
Sobic.006G095500.v5.1	0.555836	1.64183
Sobic.004G141600.v5.1	0.555252	1.38686
Sobic.010G028700.v5.1	0.55525	1.77687
Sobic.005G108300.v5.1	0.555215	0.109408
Sobic.003G363800.v5.1	0.554298	3.79554
Sobic.003G420600.v5.1	0.554162	0.393355
Sobic.001G252050.v5.1	0.554149	0.2573
Sobic.003G111100.v5.1	0.553392	1.5976
Sobic.010G117300.v5.1	0.553296	0.403668
Sobic.004G025000.v5.1	0.552271	1.80029
Sobic.002G047900.v5.1	0.551985	0.134088
Sobic.004G156000.v5.1	0.551985	0.134088
Sobic.005G119400.v5.1	0.551455	0.325416
Sobic.003G357900.v5.1	0.549995	0.311236
Sobic.003G349700.v5.1	0.5498	0.220069
Sobic.008G095200.v5.1	0.549357	1.33645
Sobic.010G018600.v5.1	0.549144	1.12334
Sobic.009G235000.v5.1	0.548762	3.90827
Sobic.001G401400.v5.1	0.548006	4.32861
Sobic.001G498900.v5.1	0.547355	0.267915
Sobic.009G208500.v5.1	0.547217	0.644485
Sobic.001G228200.v5.1	0.546953	1.90602
Sobic.001G082200.v5.1	0.546865	0.97105
Sobic.004G144500.v5.1	0.546202	3.16073
Sobic.007G151800.v5.1	0.54562	0.369099
Sobic.002G294600.v5.1	0.545108	0.914797
Sobic.004G013500.v5.1	0.544795	1.2486
Sobic.001G072250.v5.1	0.542044	0.87812
Sobic.007G160700.v5.1	0.541821	1.33315
Sobic.009G147400.v5.1	0.541301	0.106796
Sobic.K021509.v5.1	0.541301	0.106796
Sobic.004G091701.v5.1	0.540881	0.360958
Sobic.007G197450.v5.1	0.540846	3.09464
Sobic.004G085500.v5.1	0.54072	0.3282
Sobic.001G276800.v5.1	0.539948	1.44088
Sobic.008G049000.v5.1	0.539929	0.885109
Sobic.005G182500.v5.1	0.539312	0.825635
Sobic.007G043000.v5.1	0.538976	0.533133
Sobic.003G054500.v5.1	0.538866	0.143291
Sobic.001G314800.v5.1	0.537884	0.766883
Sobic.001G247600.v5.1	0.537511	2.33708
Sobic.003G160900.v5.1	0.537258	3.57573
Sobic.005G231600.v5.1	0.536518	0.155712
Sobic.001G035100.v5.1	0.536376	0.524413
Sobic.003G243000.v5.1	0.53512	0.523742
Sobic.009G155400.v5.1	0.533788	1.33272
Sobic.005G041150.v5.1	0.533644	0.0927577
Sobic.009G066300.v5.1	0.533503	0.150908
Sobic.009G152700.v5.1	0.533211	1.96244
Sobic.001G413800.v5.1	0.533131	2.87598
Sobic.009G012000.v5.1	0.533065	2.56213
Sobic.003G369600.v5.1	0.532712	0.623518
Sobic.004G320600.v5.1	0.532348	0.172069
Sobic.006G085900.v5.1	0.532225	2.34876
Sobic.002G238800.v5.1	0.5316	1.08589
Sobic.003G421000.v5.1	0.530413	0.468678
Sobic.001G019500.v5.1	0.530369	0.178519
Sobic.004G341600.v5.1	0.529832	0.189677
Sobic.002G415500.v5.1	0.528949	3.50051
Sobic.002G261400.v5.1	0.52845	0.227756
Sobic.006G242200.v5.1	0.527899	0.173803
Sobic.010G214700.v5.1	0.527735	1.28437
Sobic.003G359000.v5.1	0.527378	0.248089
Sobic.008G040900.v5.1	0.527255	0.930567
Sobic.001G189700.v5.1	0.526216	0.709154
Sobic.003G075200.v5.1	0.525888	3.70008
Sobic.008G165900.v5.1	0.525791	2.00337
Sobic.002G093500.v5.1	0.525461	0.125313
Sobic.003G325300.v5.1	0.525328	1.35006
Sobic.004G111500.v5.1	0.524421	0.125278
Sobic.009G104400.v5.1	0.524376	0.124114
Sobic.003G396600.v5.1	0.524343	2.77098
Sobic.002G245400.v5.1	0.523844	1.38619
Sobic.010G192800.v5.1	0.523318	1.20269
Sobic.008G160801.v5.1	0.522652	1.00482
Sobic.002G354000.v5.1	0.522266	0.891081
Sobic.007G092400.v5.1	0.521654	0.421058
Sobic.002G290500.v5.1	0.52141	1.6075
Sobic.001G437000.v5.1	0.52062	1.15072
Sobic.005G166100.v5.1	0.520538	1.30533
Sobic.003G149600.v5.1	0.520076	0.2405
Sobic.004G267650.v5.1	0.519262	0.266341
Sobic.002G318200.v5.1	0.518739	0.706953
Sobic.010G122932.v5.1	0.518681	0.198935
Sobic.010G250700.v5.1	0.518413	0.706155
Sobic.003G056600.v5.1	0.517848	0.299437
Sobic.004G253200.v5.1	0.517514	0.275796
Sobic.002G214500.v5.1	0.517109	0.278336
Sobic.005G011500.v5.1	0.516567	0.141688
Sobic.005G152100.v5.1	0.516522	2.00888
Sobic.004G105001.v5.1	0.516216	0.139573
Sobic.002G395700.v5.1	0.515825	2.46434
Sobic.009G181300.v5.1	0.51552	0.510583
Sobic.007G192000.v5.1	0.515072	1.10266
Sobic.004G166801.v5.1	0.514525	2.86691
Sobic.001G466600.v5.1	0.514192	1.7654
Sobic.007G060800.v5.1	0.513517	0.156103
Sobic.003G385800.v5.1	0.513375	0.18123
Sobic.006G054000.v5.1	0.513118	0.342545
Sobic.003G376700.v5.1	0.512494	1.23203
Sobic.001G448750.v5.1	0.512493	0.138931
Sobic.003G092900.v5.1	0.511847	0.979663
Sobic.002G172500.v5.1	0.511587	1.44356
Sobic.010G061500.v5.1	0.510529	1.70625
Sobic.001G116800.v5.1	0.510339	2.34493
Sobic.005G133200.v5.1	0.509117	0.735525
Sobic.004G101350.v5.1	0.508851	0.953181
Sobic.009G115700.v5.1	0.508815	2.93342
Sobic.001G007800.v5.1	0.508607	3.43026
Sobic.001G173700.v5.1	0.507967	0.246299
Sobic.003G140200.v5.1	0.507894	0.164078
Sobic.001G111300.v5.1	0.507886	0.159643
Sobic.005G230300.v5.1	0.507313	0.701541
Sobic.003G392425.v5.1	0.507289	0.509494
Sobic.009G001700.v5.1	0.507005	0.193579
Sobic.001G020200.v5.1	0.505726	0.947263
Sobic.006G072000.v5.1	0.505619	0.45408
Sobic.004G099200.v5.1	0.505553	0.570016
Sobic.004G310200.v5.1	0.504872	0.525641
Sobic.007G159975.v5.1	0.50424	0.649029
Sobic.001G527600.v5.1	0.503311	1.18598
Sobic.004G063900.v5.1	0.50331	1.19381
Sobic.008G014700.v5.1	0.503211	0.381433
Sobic.005G002800.v5.1	0.503136	1.85539
Sobic.006G072501.v5.1	0.502984	1.47404
Sobic.004G045300.v5.1	0.502671	2.66046
Sobic.009G179400.v5.1	0.502042	1.1815
Sobic.001G538200.v5.1	0.501956	0.333834
Sobic.010G027400.v5.1	0.500864	0.916263
Sobic.003G137300.v5.1	0.500812	2.11457
Sobic.009G191800.v5.1	0.500654	1.84278
Sobic.002G059800.v5.1	0.500628	0.142662
Sobic.009G036333.v5.1	0.500593	0.414576
Sobic.004G303000.v5.1	0.499803	1.3247
Sobic.004G260250.v5.1	0.499599	1.21044
Sobic.003G093700.v5.1	0.497891	0.16227
Sobic.009G041600.v5.1	0.497231	2.84937
Sobic.004G093200.v5.1	0.497209	0.745484
Sobic.009G042200.v5.1	0.497191	1.15481
Sobic.004G317401.v5.1	0.496676	0.11619
Sobic.006G179500.v5.1	0.496574	0.331448
Sobic.002G327201.v5.1	0.496558	0.273718
Sobic.006G114300.v5.1	0.496241	1.34969
Sobic.006G165300.v5.1	0.496207	0.743142
Sobic.005G024800.v5.1	0.495992	1.7725
Sobic.003G407800.v5.1	0.495954	3.3419
Sobic.002G269400.v5.1	0.494767	0.383768
Sobic.003G185300.v5.1	0.494315	0.443171
Sobic.006G279400.v5.1	0.493777	1.33168
Sobic.006G024700.v5.1	0.493765	1.77105
Sobic.010G019900.v5.1	0.493017	1.48469
Sobic.007G196600.v5.1	0.492838	0.737562
Sobic.001G299900.v5.1	0.492834	0.314719
Sobic.005G152250.v5.1	0.492656	0.51408
Sobic.001G464900.v5.1	0.492655	0.938568
Sobic.007G176600.v5.1	0.492433	0.237494
Sobic.004G315200.v5.1	0.492401	0.451386
Sobic.003G308000.v5.1	0.490894	2.59287
Sobic.009G136200.v5.1	0.490758	1.86975
Sobic.004G338200.v5.1	0.490354	0.395067
Sobic.002G396900.v5.1	0.489955	0.332656
Sobic.001G205800.v5.1	0.489808	1.88605
Sobic.006G272450.v5.1	0.489682	0.345744
Sobic.K021406.v5.1	0.489527	0.287961
Sobic.002G300300.v5.1	0.489286	3.01785
Sobic.003G261100.v5.1	0.488981	2.99005
Sobic.001G105200.v5.1	0.488975	3.55735
Sobic.003G270900.v5.1	0.488759	0.265598
Sobic.010G205900.v5.1	0.486055	2.61224
Sobic.009G016400.v5.1	0.48388	3.49687
Sobic.009G017300.v5.1	0.483679	0.083823
Sobic.003G131000.v5.1	0.483326	1.29825
Sobic.003G059400.v5.1	0.48328	2.10241
Sobic.007G025900.v5.1	0.483016	0.353687
Sobic.006G225400.v5.1	0.482886	2.81664
Sobic.003G364100.v5.1	0.48169	0.169012
Sobic.006G043800.v5.1	0.481212	0.5631
Sobic.009G235200.v5.1	0.481146	3.23944
Sobic.009G208800.v5.1	0.480945	1.933
Sobic.009G087200.v5.1	0.480626	0.0953568
Sobic.009G095800.v5.1	0.480626	0.0953568
Sobic.007G208200.v5.1	0.480536	0.686759
Sobic.003G382500.v5.1	0.479199	3.65871
Sobic.008G017300.v5.1	0.479067	0.498407
Sobic.007G155700.v5.1	0.478769	1.89961
Sobic.006G068300.v5.1	0.47831	0.182321
Sobic.001G500000.v5.1	0.477938	0.386876
Sobic.005G093000.v5.1	0.477783	0.437353
Sobic.002G418050.v5.1	0.477579	0.310498
Sobic.008G088400.v5.1	0.477494	0.771994
Sobic.009G138500.v5.1	0.477437	0.257222
Sobic.009G180400.v5.1	0.477012	0.232817
Sobic.001G401100.v5.1	0.476876	0.392374
Sobic.001G172200.v5.1	0.4765	0.346848
Sobic.010G125800.v5.1	0.476275	1.25389
Sobic.001G311200.v5.1	0.476045	0.203741
Sobic.010G259500.v5.1	0.475553	0.590093
Sobic.001G397100.v5.1	0.475128	0.144623
Sobic.009G146850.v5.1	0.474698	0.42055
Sobic.009G116200.v5.1	0.47432	0.317413
Sobic.008G084975.v5.1	0.473038	1.0411
[truncated: 23,445 more rows]

## Sheet: GPD - AdoMetase #3
Data S2. List of DEGs in AdoMetase sorghum lines.
Unchanged				Upregulated				Downregulated
Gene ID	Log2FC	-Log10(p-value)		Functional annotation	Log2FC	-Log10(p-value)		Functional annotation	Log2FC	-Log10(p-value)
Sobic.001G000100	0.574531	0.396748		Sobic.005G134501 - (1 of 3) PTHR11751//PTHR11751:SF400 - SUBGROUP I AMINOTRANSFERASE RELATED // SUBFAMILY NOT NAMED	12.1009	5.79847		Sobic.001G144900 - similar to Globulin-1 S allele precursor	-6.96217	1.41846
Sobic.001G000200	-0.274764	3.27733		Sobic.005G129900 - (1 of 11) PF02892 - BED zinc finger (zf-BED)	8.31825	8.06323		Sobic.002G324000 - similar to Isocitrate lyase	-6.63475	1.35447
Sobic.001G000300	0.848781	0.49311		Sobic.007G220500	8.28503	4.63778		Sobic.007G182300 - (1 of 3) PTHR19241//PTHR19241:SF237 - ATP-BINDING CASSETTE TRANSPORTER // SUBFAMILY NOT NAMED	-6.52949	1.47955
Sobic.001G000400	-0.335098	0.817165		Sobic.001G520050	8.12288	3.83553		Sobic.003G261700 - similar to Cytokinin synthase-like	-5.39363	1.62546
Sobic.001G000700	-0.448231	3.87634		Sobic.002G300201	7.21035	3.67736		Sobic.002G010100 - similar to MADS box protein	-5.16949	1.53355
Sobic.001G000800	-0.152991	0.75643		Sobic.005G114706 - (1 of 4) K03263 - translation initiation factor 5A (EIF5A)	5.82555	4.92052		Sobic.007G183100 - weakly similar to Phaseolin G-box binding protein PG1-like	-5.12549	1.9292
Sobic.001G000900	-0.627437	0.225467		Sobic.004G125350	5.62519	1.80353		Sobic.001G176600 - similar to Os03g0593600 protein	-5.03914	1.44361
Sobic.001G001000	-0.500392	1.6837		Sobic.002G216700	5.0591	4.4216		Sobic.007G008600 - similar to Os08g0108700 protein	-5.02661	1.96229
Sobic.001G001200	0.0957491	0.222615		Sobic.006G274333	4.84024	6.75239		Sobic.002G386000 - similar to Zinc finger protein-like	-4.62294	1.34652
Sobic.001G001300	0.0216008	0.0435409		Sobic.001G074800 - similar to Putative receptor-type protein kinase LRK1	4.7446	1.78047		Sobic.009G123400	-4.30114	1.54657
Sobic.001G001400	-0.369455	1.91187		Sobic.005G109806	4.65313	4.80175		Sobic.008G065050	-4.26871	1.56684
Sobic.001G001800	0.482685	0.257872		Sobic.008G105300 - (1 of 36) PF13365 - Trypsin-like peptidase domain (Trypsin_2)	4.61164	1.32236		Sobic.004G126325	-4.21277	1.54167
Sobic.001G001900	-0.261829	1.12135		Sobic.005G222500 - similar to Phospholipase D alpha 2	4.55459	1.41522		Sobic.006G097800 - (1 of 3) 2.4.1.116 - Cyanidin 3-O-rutinoside 5-O-glucosyltransferase / glucosyltransferase	-4.21011	1.87083
Sobic.001G002000	-0.460648	2.55706		Sobic.002G203467 - (1 of 2) PTHR11685//PTHR11685:SF145 - RBR FAMILY RING FINGER AND IBR DOMAIN-CONTAINING // SUBFAMILY NOT NAMED	4.39045	4.13999		Sobic.003G086600 - similar to Putative uncharacterized protein	-4.16817	1.39456
Sobic.001G002300	0.562469	1.29273		Sobic.001G253100 - (1 of 3) K12591 - exosome complex exonuclease RRP6 (RRP6, EXOSC10)	4.36147	3.71262		Sobic.002G373700 - similar to Putative uncharacterized protein	-4.07449	1.63103
Sobic.001G002400	-0.694277	1.46705		Sobic.006G205700 - similar to OSIGBa0118P15.11 protein	4.33485	1.43086		Sobic.002G317500 - similar to Protein phosphatase type 2C	-4.04289	1.31592
Sobic.001G002500	-3.7958	1.14343		Sobic.005G136300 - similar to Chalcone synthase WHP1	4.30694	1.55919		Sobic.003G092500 - weakly similar to Putative uncharacterized protein P0445D12.6	-3.98792	2.88258
Sobic.001G002600	-0.465644	3.50576		Sobic.007G170700 - similar to Putative fatty acyl coA reductase	4.29107	4.7974		Sobic.003G054600 - (1 of 2) IPR005174//IPR011043//IPR015943 - Domain unknown function DUF295 // Galactose oxidase/kelch, beta-propeller // WD40/YVTN repeat-like-containing domain	-3.97679	1.49678
Sobic.001G002700	-0.876244	0.829		Sobic.003G426000 - similar to GST7 protein	4.12357	1.55528		Sobic.006G028350 - (1 of 3) PTHR14593//PTHR14593:SF5 - FAMILY NOT NAMED // WD REPEAT-CONTAINING PROTEIN 11	-3.96477	1.57044
Sobic.001G002800	-0.0850631	0.31451		Sobic.003G133600 - similar to Major facilitator superfamily antiporter	4.10098	2.19372		Sobic.K021848 - (1 of 7) PTHR30009//PTHR30009:SF0 - CYTOCHROME C-TYPE SYNTHESIS PROTEIN AND PTS TRANSMEMBRANE COMPONENT // CYTOCHROME C ASSEMBLY PROTEIN-RELATED	-3.95375	1.87507
Sobic.001G003000	-0.484727	3.85007		Sobic.006G259800 - similar to Transcription factor ICE1-like	3.94298	2.26693		Sobic.001G369600 - (1 of 2) 1.14.13.53//1.14.13.89 - 4'-methoxyisoflavone 2'-hydroxylase / Isoflavone 2'-monooxygenase // Isoflavone 2'-hydroxylase / Isoflavone 2'-monooxygenase	-3.937	1.65905
Sobic.001G003100	-0.0493425	0.156471		Sobic.002G344400 - similar to Putative uncharacterized protein	3.93357	1.36546		Sobic.003G318350	-3.84282	3.00912
Sobic.001G003200	-0.541877	2.35953		Sobic.005G012900 - (1 of 6) PTHR11260//PTHR11260:SF267 - GLUTATHIONE S-TRANSFERASE, GST, SUPERFAMILY, GST DOMAIN CONTAINING // SUBFAMILY NOT NAMED	3.89142	1.81811		Sobic.001G077600	-3.79187	1.47396
Sobic.001G003300	-0.160559	0.912072		Sobic.001G139851	3.73118	1.78182		Sobic.005G151700 - similar to Cysteine protease precursor	-3.75872	1.44448
Sobic.001G003400	-1.17247	0.250956		Sobic.005G082500 - similar to Oxidoreductase, zinc-binding dehydrogenase family	3.72306	1.85989		Sobic.001G118600 - similar to DnaK protein	-3.73448	2.21138
Sobic.001G003500	-0.145072	1.36889		Sobic.009G090666	3.68362	1.86423		Sobic.009G115200	-3.63925	1.43833
Sobic.001G003600	-0.452538	0.835613		Sobic.009G165100 - similar to Root cap-specific glycine-rich protein	3.62328	1.49968		Sobic.009G192600 - (1 of 1) PTHR11999//PTHR11999:SF104 - GROUP II PYRIDOXAL-5-PHOSPHATE DECARBOXYLASE // SUBFAMILY NOT NAMED	-3.63495	1.84348
Sobic.001G003700	-1.02927	1.19513		Sobic.003G405000 - similar to Regulatory protein-like	3.61121	1.98301		Sobic.008G028850	-3.60622	1.79601
Sobic.001G003766	-0.361003	1.41096		Sobic.001G256200	3.52184	2.42805		Sobic.010G124166	-3.58496	1.37507
Sobic.001G003832	-0.109978	0.236386		Sobic.003G432400	3.40269	1.31424		Sobic.006G102700 - weakly similar to OSJNBa0027G07.10 protein	-3.56824	1.42036
Sobic.001G004000	-0.79977	1.2378		Sobic.002G307900 - similar to Class III peroxidase 102 precursor	3.39528	3.4289		Sobic.010G162000 - similar to Putative uncharacterized protein	-3.53241	1.45711
Sobic.001G004100	-0.0645531	0.362015		Sobic.001G004901 - (1 of 1) IPR027356//IPR029958 - NPH3 domain // Root phototropism protein 2	3.36668	1.3519		Sobic.006G234000 - Predicted protein	-3.52572	1.404
Sobic.001G004200	-0.195796	1.49503		Sobic.001G276400 - similar to Low affinity nitrate transporter	3.33357	2.54537		Sobic.001G025102 - (1 of 1) PTHR10992//PTHR10992:SF839 - ALPHA/BETA HYDROLASE FOLD-CONTAINING PROTEIN // SUBFAMILY NOT NAMED	-3.51485	1.37359
Sobic.001G004300	-0.824102	1.20034		Sobic.007G140050 - (1 of 3) PTHR11260//PTHR11260:SF219 - GLUTATHIONE S-TRANSFERASE, GST, SUPERFAMILY, GST DOMAIN CONTAINING // SUBFAMILY NOT NAMED	3.27778	2.40616		Sobic.007G112400 - similar to Putative uncharacterized protein	-3.51419	1.51378
Sobic.001G004400	-0.173733	0.85247		Sobic.003G112100 - similar to Expansin-A9 precursor	3.24793	2.12991		Sobic.005G018500 - similar to NAC domain transcription factor, putative%252C expressed	-3.50677	1.72392
Sobic.001G004500	-0.771229	0.576601		Sobic.001G324000 - (1 of 5) PTHR10706//PTHR10706:SF131 - F-BOX FAMILY PROTEIN // SUBFAMILY NOT NAMED	3.23014	1.45889		Sobic.009G212850	-3.47886	1.88108
Sobic.001G004600	-0.401354	0.695172		Sobic.010G179750	3.22629	1.46244		Sobic.005G019800 - similar to ZF-HD protein dimerisation region containing protein, expressed	-3.44752	1.36242
Sobic.001G004700	-0.338004	1.89066		Sobic.005G119100 - (1 of 8) PTHR32278//PTHR32278:SF2 - FAMILY NOT NAMED // F-BOX PROTEIN PP2-B13-RELATED	3.21712	3.88196		Sobic.001G080300 - similar to Peroxidase 51, putative%252C expressed	-3.44635	1.44293
Sobic.001G004800	0.302942	0.426415		Sobic.005G176700 - similar to Methyltransferase, putative%252C expressed	3.19191	2.5663		Sobic.002G036800 - Predicted protein	-3.42329	2.53856
Sobic.001G005000	-0.0289258	0.0686312		Sobic.003G116400 - similar to Pyridoxal-dependent decarboxylase conserved domain containing protein, expressed	3.15708	1.80605		Sobic.003G363400 - similar to ABA responsive element binding factor 1	-3.40899	1.42949
Sobic.001G005200	0.149174	0.456503		Sobic.003G089600 - similar to Putative uncharacterized protein	3.12608	1.91874		Sobic.008G186700	-3.3967	1.37898
Sobic.001G005300	-0.396006	0.687595		Sobic.001G165200 - weakly similar to Putative auxin response factor	3.07226	3.17398		Sobic.004G118900	-3.39457	2.35798
Sobic.001G005500	-0.465514	1.3919		Sobic.003G164950 - (1 of 14) IPR000640 - Translation elongation factor EFG, V domain	2.98984	4.31904		Sobic.005G226000 - (1 of 22) IPR000719//IPR000858//IPR001480//IPR002290//IPR003609//IPR011009//IPR013320//IPR020635//IPR024171 - Protein kinase domain // S-locus glycoprotein domain // Bulb-type lectin domain // Serine/threonine/dual specificity protein kinase, catalytic domain // PAN/Apple domain // Protein kinase-like domain // Concanavalin A-like lectin/glucanase domain // Tyrosine-protein kin…	-3.38685	1.45254
Sobic.001G005600	-0.0152034	0.104057		Sobic.004G288000 - similar to Putative uncharacterized protein	2.94618	1.43281		Sobic.007G119101 - similar to Putative uncharacterized protein	-3.3822	2.16087
Sobic.001G005700	-0.41479	1.59659		Sobic.007G108200	2.89229	5.00571		Sobic.010G124800 - similar to Putative uncharacterized protein	-3.35826	1.43066
Sobic.001G005800	-0.103597	0.246084		Sobic.007G178401 - (1 of 1) IPR002171//IPR008991//IPR022669 - Ribosomal protein L2 // Translation protein SH3-like domain // Ribosomal protein L2, C-terminal	2.86484	4.03943		Sobic.003G046700 - similar to Putative uncharacterized protein	-3.3381	2.02673
Sobic.001G005900	-0.081123	0.349112		Sobic.004G329600 - similar to Putative uncharacterized protein	2.83892	3.28026		Sobic.004G255000 - similar to Putative uncharacterized protein	-3.30367	1.30996
Sobic.001G006000	-0.0571464	0.249241		Sobic.001G538200	2.82932	1.92542		Sobic.003G051900	-3.22239	2.51495
Sobic.001G006101	-0.355733	0.525388		Sobic.007G083400 - weakly similar to Os08g0226800 protein	2.82082	1.56157		Sobic.008G062700 - similar to Expressed protein	-3.18963	2.54233
Sobic.001G006201	-0.991812	2.43071		Sobic.003G188100 - weakly similar to Chromosome chr17 scaffold_12, whole genome shotgun sequence	2.79956	2.2213		Sobic.010G109800	-3.15511	1.32315
Sobic.001G006300	-1.21426	1.40668		Sobic.002G334200 - similar to Cellulose synthase-like protein OsCslF3	2.78072	1.81337		Sobic.007G152500 - similar to Putative uncharacterized protein	-3.13449	1.57299
Sobic.001G006400	-0.0541066	0.151811		Sobic.006G218300 - (1 of 128) PF02365 - No apical meristem (NAM) protein (NAM)	2.74327	1.92359		Sobic.001G280200 - similar to Serine carboxypeptidase family protein, expressed	-3.07785	1.30844
Sobic.001G006500	-0.359278	0.609943		Sobic.006G120400 - (1 of 2) PTHR31079:SF2 - F4P13.14 PROTEIN-RELATED	2.72966	1.34137		Sobic.003G268900 - similar to Os01g0699500 protein	-3.07624	1.38002
Sobic.001G006600	-0.57687	2.67959		Sobic.009G087421 - (1 of 2) PTHR23115//PTHR23115:SF157 - TRANSLATION FACTOR // SUBFAMILY NOT NAMED	2.71007	6.1479		Sobic.010G133800	-3.06875	1.90957
Sobic.001G006700	-0.62317	3.15105		Sobic.003G238800 - similar to Lipase-like	2.70196	1.81683		Sobic.001G188500 - (1 of 2) PTHR10359//PTHR10359:SF30 - A/G-SPECIFIC ADENINE GLYCOSYLASE/ENDONUCLEASE III // SUBFAMILY NOT NAMED	-3.05686	1.37912
Sobic.001G006800	-0.455319	2.61012		Sobic.003G403600	2.70196	1.81683		Sobic.006G231200 - similar to H0315F07.12 protein	-3.04302	2.5117
Sobic.001G006900	-0.900963	1.43688		Sobic.006G232100 - similar to H0410G08.14 protein	2.69831	1.41439		Sobic.006G035200	-3.00127	1.40928
Sobic.001G007000	-0.484065	2.87032		Sobic.006G076201	2.68902	1.41436		Sobic.002G353800 - similar to Homeodomain leucine zipper protein 14	-2.99884	2.17576
Sobic.001G007100	-0.295265	1.4448		Sobic.001G048600 - (1 of 5) 1.14.12.20 - Pheophorbide a oxygenase / Pheide a oxygenase	2.67416	1.35111		Sobic.006G055600 - similar to Heat shock 70 kDa protein	-2.99198	1.97577
Sobic.001G007200	-0.127391	0.467444		Sobic.002G188900 - (1 of 3) PTHR11926:SF250 - UDP-GLYCOSYLTRANSFERASE 90A1-RELATED	2.67117	1.65531		Sobic.001G107800 - Predicted protein	-2.98813	1.33314
Sobic.001G007300	-0.359102	1.08273		Sobic.008G156500 - weakly similar to Putative uncharacterized protein	2.67113	1.3953		Sobic.K021628 - (1 of 22) K03881 - NADH-ubiquinone oxidoreductase chain 4 (ND4)	-2.98706	1.45909
Sobic.001G007400	-0.150722	2.69711		Sobic.004G349600 - similar to MATE efflux protein-like	2.64211	1.61948		Sobic.001G246200 - weakly similar to Putative uncharacterized protein	-2.97993	1.3579
Sobic.001G007500	0.106113	0.961146		Sobic.002G093500 - similar to Putative IAA amidohydrolase	2.5886	1.34447		Sobic.K021527 - (1 of 4) K02637 - cytochrome b6-f complex subunit 4 (petD)	-2.97259	1.67015
Sobic.001G007600	0.0878378	0.404418		Sobic.006G020200 - weakly similar to B1168G10.9 protein	2.53442	2.0519		Sobic.009G217500 - (1 of 1) PTHR24361//PTHR24361:SF420 - MITOGEN-ACTIVATED KINASE KINASE KINASE // SUBFAMILY NOT NAMED	-2.94203	1.61885
Sobic.001G007700	-0.712193	0.974258		Sobic.002G059800	2.49961	1.85034		Sobic.009G089000 - similar to Putative sodium/hydrogen exchanger	-2.92519	1.31211
Sobic.001G007800	0.0791354	0.469956		Sobic.002G254100	2.49881	1.57385		Sobic.K021951 - (1 of 7) K02950 - small subunit ribosomal protein S12 (RP-S12, MRPS12, rpsL)	-2.91375	1.3261
Sobic.001G007900	0.218576	1.42105		Sobic.009G090632	2.48506	2.43065		Sobic.003G335700 - similar to Na+/H+ antiporter-like protein	-2.91146	1.33366
Sobic.001G008000	-0.430757	2.45538		Sobic.001G156600 - similar to Protein kinase domain containing protein, expressed	2.48412	1.35063		Sobic.006G127100 - similar to Malate synthase, glyoxysomal	-2.90963	1.31181
Sobic.001G008100	-0.0600872	0.215118		Sobic.009G164600 - weakly similar to Putative uncharacterized protein	2.4657	1.32026		Sobic.003G272600	-2.8967	1.41103
Sobic.001G008200	-0.376081	1.63188		Sobic.001G156401	2.39731	1.59326		Sobic.004G047900 - similar to Putative uncharacterized protein	-2.84924	1.64553
Sobic.001G008300	-0.0363429	0.110837		Sobic.010G088400 - similar to Putative uncharacterized protein	2.38884	1.41508		Sobic.004G201200 - (1 of 2) PTHR13763//PTHR13763:SF2 - BREAST CANCER TYPE 1 SUSCEPTIBILITY PROTEIN BRCA1 // SUBFAMILY NOT NAMED	-2.84503	1.6068
Sobic.001G008400	0.0135106	0.0220971		Sobic.007G065800 - similar to Germin-like protein subfamily 1 member 8, putative	2.35042	2.96124		Sobic.006G231332 - similar to H0315F07.12 protein	-2.84439	2.06283
Sobic.001G008500	0.0358846	0.206616		Sobic.001G019500	2.35039	1.92844		Sobic.002G113100 - similar to Integral membrane protein-like	-2.83088	1.33388
Sobic.001G008600	-1.32687	2.05984		Sobic.007G080300 - Predicted protein	2.29509	1.33098		Sobic.001G535650	-2.8187	1.32528
Sobic.001G008700	0.0148232	0.0633346		Sobic.005G053700	2.27218	1.51837		Sobic.010G131200 - similar to Putative glycine rich protein	-2.79587	1.88271
Sobic.001G008800	-0.0313093	0.218007		Sobic.006G183900 - similar to Cytochrome P450 87A3	2.24483	3.11987		Sobic.002G014200 - (1 of 294) PF00646 - F-box domain (F-box)	-2.78439	2.93487
Sobic.001G008900	-0.422418	0.361126		Sobic.009G218532 - (1 of 24) K05658 - ATP-binding cassette, subfamily B (MDR/TAP), member 1 (ABCB1)	2.21317	1.50189		Sobic.002G356300 - similar to Putative uncharacterized protein OJ1060_D03.127	-2.77983	1.55774
Sobic.001G009200	-0.61254	1.83424		Sobic.010G211400 - similar to Os06g0651900 protein	2.19679	1.83419		Sobic.K021515 - (1 of 7) K02950 - small subunit ribosomal protein S12 (RP-S12, MRPS12, rpsL)	-2.77095	1.63603
Sobic.001G009300	-0.176888	1.28869		Sobic.001G320601 - (1 of 1) IPR001471//IPR016035//IPR016177 - AP2/ERF domain // Acyl transferase/acyl hydrolase/lysophospholipase // DNA-binding domain	2.18717	1.55165		Sobic.001G338600 - (1 of 4) PTHR31304:SF3 - LOB DOMAIN-CONTAINING PROTEIN 40	-2.76473	2.05681
Sobic.001G009400	-0.330864	0.684478		Sobic.004G105300 - (1 of 144) 1.11.1.7 - Peroxidase / Lactoperoxidase	2.15417	1.67556		Sobic.009G134450 - (1 of 1) PTHR13596//PTHR13596:SF5 - SMALL EDRK-RICH FACTOR 1 // SUBFAMILY NOT NAMED	-2.76363	2.17457
Sobic.001G009500	0.334996	0.958849		Sobic.001G341100 - similar to Os10g0396300 protein	2.15213	2.78884		Sobic.K021649 - (1 of 7) K02950 - small subunit ribosomal protein S12 (RP-S12, MRPS12, rpsL)	-2.75109	1.33724
Sobic.001G009600	-0.343924	4.15219		Sobic.010G184800 - similar to Putative heme oxygenase 1	2.14966	2.4741		Sobic.005G122500 - similar to Putative uncharacterized protein	-2.73558	1.8623
Sobic.001G009700	0.134761	0.198041		Sobic.003G106300 - similar to Sterol-8%252C7-isomerase	2.14011	1.48692		Sobic.006G061900	-2.72094	2.16397
Sobic.001G009800	-0.488448	3.37988		Sobic.008G015900	2.123	1.42434		Sobic.001G050000 - similar to Os03g0804900 protein	-2.71983	2.32011
Sobic.001G009900	0.0267442	0.0423445		Sobic.002G334100 - (1 of 2) PTHR13301//PTHR13301:SF44 - X-BOX TRANSCRIPTION FACTOR-RELATED // SUBFAMILY NOT NAMED	2.11988	1.60457		Sobic.001G298200	-2.71795	1.82805
Sobic.001G010000	-0.112549	0.1988		Sobic.006G133400	2.11699	2.22478		Sobic.001G040200 - similar to Stress-induced transcription factor NAC1	-2.71088	2.09224
Sobic.001G010100	-0.591176	1.16318		Sobic.010G035300 - (1 of 3) PTHR31429//PTHR31429:SF1 - FAMILY NOT NAMED // WRKY FAMILY TRANSCRIPTION FACTOR-RELATED	2.11381	2.03219		Sobic.008G176732	-2.70124	1.32366
Sobic.001G010200	-0.694296	0.836236		Sobic.007G078400 - (1 of 5) 2.2.1.1 - Transketolase / Glycoaldehyde transferase	2.11084	2.43143		Sobic.001G155300 - similar to 9-cis-epoxycarotenoid dioxygenase 1, chloroplast precursor	-2.6955	1.86419
Sobic.001G010300	-0.167327	2.07068		Sobic.006G100900 - similar to H0815C01.4 protein	2.10538	1.31415		Sobic.009G161800 - similar to Putative uncharacterized protein	-2.68369	2.55595
Sobic.001G010400	-0.201688	0.831914		Sobic.001G318200 - similar to Putative uncharacterized protein	2.08628	1.31529		Sobic.001G269000 - (1 of 4) K01191 - alpha-mannosidase (E3.2.1.24)	-2.65947	6.14797
Sobic.001G010500	0.00571956	0.0031447		Sobic.001G299100 - similar to Oxidoreductase, 2OG-Fe oxygenase family protein, expressed	2.08474	1.97271		Sobic.003G198100	-2.65196	1.86653
Sobic.001G010600	-0.304105	2.43514		Sobic.006G097900 - similar to OSIGBa0152K17.18 protein	2.05988	1.52994		Sobic.003G346866	-2.643	2.08482
Sobic.001G010700	-0.0955514	0.758478		Sobic.001G405200 - similar to Putative uncharacterized protein	2.0573	1.618		Sobic.001G538000 - similar to Glycosyl hydrolases family 16 protein, expressed	-2.62295	2.74758
Sobic.001G010800	-0.222283	1.01151		Sobic.003G373150	2.05602	1.90775		Sobic.K030701 - (1 of 22) K03881 - NADH-ubiquinone oxidoreductase chain 4 (ND4)	-2.6225	1.35953
Sobic.001G010900	-0.24086	1.68898		Sobic.003G441700 - similar to Putative uncharacterized protein	2.05232	2.88406		Sobic.002G124400 - similar to Beta-expansin 4 precursor	-2.60545	1.56912
Sobic.001G011000	0.153046	1.08544		Sobic.010G048500 - similar to Putative glucosyltransferase	2.03025	1.6351		Sobic.004G294300 - similar to Expansin-B11 precursor	-2.60287	1.79638
Sobic.001G011100	-1.45726	0.398782		Sobic.004G348000 - similar to ABC transporter-like protein	2.01822	1.54234		Sobic.010G175800 - similar to Glutathione S-transferase GST 19	-2.56014	1.8174
Sobic.001G011200	-0.093019	0.838173		Sobic.003G020500 - similar to Putative uncharacterized protein	2.01007	1.55967		Sobic.002G042000 - similar to Os07g0162700 protein	-2.53239	2.13882
Sobic.001G011300	-0.589979	2.85051						Sobic.001G424400 - similar to Putative uncharacterized protein	-2.53023	2.8767
Sobic.001G011400	-0.326639	0.837896						Sobic.010G256100 - (1 of 154) IPR016140 - Bifunctional inhibitor/plant lipid transfer protein/seed storage helical domain	-2.51034	1.54441
Sobic.001G011600	-0.316246	1.44599						Sobic.007G154800 - similar to Putative uncharacterized protein	-2.49909	1.35618
Sobic.001G011700	-0.485046	2.08038						Sobic.002G351000 - similar to Putative fasciclin-like arabinogalactan-protein	-2.4978	1.35141
Sobic.001G011800	-0.232935	0.57205						Sobic.009G224800 - (1 of 1) PTHR11206:SF87 - MATE EFFLUX FAMILY PROTEIN-RELATED	-2.49613	1.43149
Sobic.001G012000	-0.722376	0.559317						Sobic.008G064300	-2.49254	2.64707
Sobic.001G012100	-0.0830176	0.341098						Sobic.K021531 - (1 of 7) K02950 - small subunit ribosomal protein S12 (RP-S12, MRPS12, rpsL)	-2.48052	1.38792
Sobic.001G012200	-0.286807	0.483239						Sobic.010G170600 - similar to Putative uncharacterized protein	-2.48003	2.30171
Sobic.001G012300	-0.151328	0.31319						Sobic.003G373200 - similar to Putative uncharacterized protein	-2.47451	1.42114
Sobic.001G012400	-0.60495	0.743921						Sobic.002G068600 - similar to Os07g0194500 protein	-2.45884	1.31367
Sobic.001G012500	0.00291071	0.00636101						Sobic.007G180300 - similar to Heat shock factor RHSF2	-2.45586	2.04275
Sobic.001G012600	-0.1643	0.276211						Sobic.009G199402 - (1 of 4) PTHR31304//PTHR31304:SF3 - FAMILY NOT NAMED // LOB DOMAIN-CONTAINING PROTEIN 40	-2.44258	1.85041
Sobic.001G012700	-0.335473	0.33493						Sobic.009G072100 - similar to Putative uncharacterized protein	-2.43828	3.21164
Sobic.001G012800	0.395506	0.439922						Sobic.010G228750 - (1 of 45) PF00560//PF08263//PF13855 - Leucine Rich Repeat (LRR_1) // Leucine rich repeat N-terminal domain (LRRNT_2) // Leucine rich repeat (LRR_8)	-2.43194	1.50468
Sobic.001G012900	0.0123324	0.0688615						Sobic.004G294400 - similar to Expansin-B11 precursor	-2.4296	1.45805
Sobic.001G013000	-0.131972	1.2058						Sobic.006G173400 - similar to Actin-depolymerizing factor 6	-2.41165	1.33579
Sobic.001G013100	-0.185397	1.3065						Sobic.001G496200 - similar to Putative uncharacterized protein	-2.40475	1.84035
Sobic.001G013200	-0.127643	0.9496						Sobic.008G144300 - similar to Cytochrome P450 family protein, expressed	-2.404	2.57924
Sobic.001G013300	-0.305386	1.64288						Sobic.005G033801 - similar to Flavonol 3-O-glucosyltransferase, putative%252C expressed	-2.39014	1.46136
Sobic.001G013400	0.0666355	0.15653						Sobic.007G014100 - similar to Putative GDSL-motif lipase/hydrolase protein	-2.38391	1.62481
Sobic.001G013500	-0.152754	1.21201						Sobic.009G205100 - (1 of 41) PF00642 - Zinc finger C-x8-C-x5-C-x3-H type (and similar) (zf-CCCH)	-2.37908	1.53544
Sobic.001G013600	-0.189462	0.601928						Sobic.005G195200 - Predicted protein	-2.37675	1.91977
Sobic.001G013701	0.322308	0.137295						Sobic.008G183200 - similar to Putative uncharacterized protein	-2.37402	1.36056
Sobic.001G013800	-0.29793	0.989526						Sobic.001G369401	-2.37104	2.54798
Sobic.001G013900	-0.169659	0.320646						Sobic.009G056100 - (1 of 8) KOG0106 - Alternative splicing factor SRp55/B52/SRp75 (RRM superfamily)	-2.36996	1.66124
Sobic.001G014000	-0.325843	0.544146						Sobic.003G060800 - (1 of 141) IPR001841//IPR013083 - Zinc finger, RING-type // Zinc finger, RING/FYVE/PHD-type	-2.36093	1.39492
Sobic.001G014100	-0.360308	2.58403						Sobic.004G010050 - (1 of 251) IPR001878 - Zinc finger, CCHC-type	-2.3505	2.11704
Sobic.001G014200	-0.181527	1.25551						Sobic.001G121400	-2.34958	2.0614
Sobic.001G014300	-0.501014	3.98475						Sobic.002G376800 - similar to Os07g0619200 protein	-2.34777	1.42355
Sobic.001G014500	-0.1632	0.72057						Sobic.009G004950 - (1 of 2) PTHR32099//PTHR32099:SF8 - CYSTEINE-RICH REPEAT SECRETORY PROTEIN // SUBFAMILY NOT NAMED	-2.34571	1.67232
Sobic.001G014700	0.910733	0.158778						Sobic.K021419	-2.34133	1.35513
Sobic.001G014800	-0.0348227	0.490152						Sobic.001G369500 - (1 of 12) 1.14.13.138 - Indolin-2-one monooxygenase / CYP71C2	-2.33888	2.57847
Sobic.001G014900	-0.274376	1.17193						Sobic.009G254700 - similar to Putative uncharacterized protein	-2.33546	2.8607
Sobic.001G015000	0.603541	0.554517						Sobic.010G217532 - similar to Putative uncharacterized protein OSJNBa0051O02.32	-2.33323	2.61761
Sobic.001G015100	-0.534624	1.17791						Sobic.002G376900 - similar to Os07g0619200 protein	-2.33031	1.30296
Sobic.001G015200	-0.109426	0.528283						Sobic.K032200 - (1 of 2) PTHR37774//PTHR37774:SF1 - FAMILY NOT NAMED // ATP SYNTHASE PROTEIN MI25	-2.32805	2.07201
Sobic.001G015300	-0.644621	0.85604						Sobic.008G021800 - similar to NAC domain transcription factor, putative%252C expressed	-2.32724	1.55281
Sobic.001G015400	-0.11109	0.808176						Sobic.001G345300 - similar to Putative uncharacterized protein	-2.30245	2.28833
Sobic.001G015500	-0.0872586	0.38756						Sobic.007G138200 - weakly similar to Zinc finger A20 and AN1 domain-containing stress-associated protein 12	-2.30219	1.59049
Sobic.001G015700	0.535571	1.48955						Sobic.008G024500 - similar to Expressed protein	-2.29598	1.30902
Sobic.001G015800	-0.233819	2.83878						Sobic.009G073000 - similar to Glutaredoxin-C7	-2.29348	1.64904
Sobic.001G016000	-0.0836297	0.328237						Sobic.004G227400 - (1 of 131) IPR001471//IPR016177 - AP2/ERF domain // DNA-binding domain	-2.28714	1.40049
Sobic.001G016100	0.0764075	0.108421						Sobic.003G055450	-2.28611	1.66371
Sobic.001G016200	-0.221916	0.512013						Sobic.002G252200	-2.28523	1.38297
Sobic.001G016201	-0.501736	1.01257						Sobic.009G197500	-2.26549	1.34455
Sobic.001G016300	-0.607199	0.943087						Sobic.K022032 - (1 of 1) K03880 - NADH-ubiquinone oxidoreductase chain 3 (ND3)	-2.2604	1.31848
Sobic.001G016350	-1.38046	0.661116						Sobic.005G071300 - weakly similar to Os10g0331600 protein	-2.25457	4.00515
Sobic.001G016400	-0.184023	1.52598						Sobic.010G063000	-2.24476	1.54622
Sobic.001G016500	-0.12904	0.575238						Sobic.001G301500 - similar to Beta-expansin 6 precursor	-2.23083	3.33205
Sobic.001G016600	-0.428137	1.60331						Sobic.006G058732 - (1 of 131) IPR001471//IPR016177 - AP2/ERF domain // DNA-binding domain	-2.22592	1.40709
Sobic.001G016700	-0.351132	1.88235						Sobic.001G259750	-2.22571	2.634
Sobic.001G016800	0.445526	1.31212						Sobic.009G258300 - (1 of 4) PTHR31304:SF3 - LOB DOMAIN-CONTAINING PROTEIN 40	-2.22311	1.56866
Sobic.001G016900	-0.359088	4.41909						Sobic.007G079000 - (1 of 4) PTHR23044//PTHR23044:SF34 - 3'-5' EXONUCLEASE ERI1-RELATED // SUBFAMILY NOT NAMED	-2.22302	2.65471
Sobic.001G017000	0.0738257	0.293461						Sobic.003G157150 - (1 of 1) PF00514//PF01749 - Armadillo/beta-catenin-like repeat (Arm) // Importin beta binding domain (IBB)	-2.21915	1.64742
Sobic.001G017100	-0.0273572	0.184361						Sobic.002G240000 - (1 of 6) K19307 - 25S rRNA (uracil2634-N3)-methyltransferase [EC:2.1.1.313] (BMT5)	-2.19618	2.70907
Sobic.001G017200	-0.215658	2.12861						Sobic.010G265600 - similar to Os06g0714800 protein	-2.19366	1.48506
Sobic.001G017300	-0.187339	0.552832						Sobic.003G044900 - similar to Auxin-responsive protein IAA1	-2.18981	2.76116
Sobic.001G017400	-0.0153928	0.0151864						Sobic.006G111500	-2.18778	1.40632
Sobic.001G017600	-0.439703	2.24425						Sobic.005G042100	-2.18189	1.40506
Sobic.001G017700	-0.0491411	0.469661						Sobic.001G301600 - similar to Beta-expansin 6 precursor	-2.1748	2.83642
Sobic.001G017800	-0.218704	1.25183						Sobic.003G061400 - similar to ESTs C26093	-2.16987	1.4993
Sobic.001G017900	-0.229806	1.45181						Sobic.003G338801 - similar to Alpha-expansin 1 precursor	-2.16928	2.88849
Sobic.001G018000	-0.288692	0.841111						Sobic.009G118700 - similar to Os05g0374200 protein	-2.16477	1.44365
Sobic.001G018100	-0.389442	2.99849						Sobic.001G544400 - (1 of 1) IPR000031//IPR000136 - Phosphoribosylaminoimidazole carboxylase PurE domain // Oleosin	-2.16472	1.92567
Sobic.001G018200	-0.0164586	0.105681						Sobic.002G219600 - (1 of 5) KOG0594//KOG0659 - Protein kinase PCTAIRE and related kinases // Cdk activating kinase (CAK)/RNA polymerase II transcription initiation/nucleotide excision repair factor TFIIH/TFIIK, kinase subunit CDK7	-2.15862	1.41075
Sobic.001G018500	-0.0509367	0.162733						Sobic.003G214000 - similar to Heat shock-like protein	-2.1586	2.19414
Sobic.001G018800	0.177146	1.94945						Sobic.001G287000	-2.15485	2.91726
Sobic.001G018900	0.121258	0.783223						Sobic.003G287200 - similar to Putative WRKY DNA binding protein	-2.15331	1.66027
Sobic.001G019100	3.07039	0.381601						Sobic.009G181700 - (1 of 58) PF00892 - EamA-like transporter family (EamA)	-2.15082	2.69415
Sobic.001G019200	-0.205294	1.08275						Sobic.004G295700 - weakly similar to TmCBF7	-2.14746	1.76819
Sobic.001G019300	-0.208086	0.591218						Sobic.003G349100 - similar to Putative uncharacterized protein	-2.14672	3.53765
Sobic.001G019400	-0.121529	0.960668						Sobic.006G230700 - similar to H0315F07.10 protein	-2.14326	1.52351
Sobic.001G019700	-0.040737	0.0399999						Sobic.010G032100 - (1 of 6) PF03386 - Early nodulin 93 ENOD93 protein (ENOD93)	-2.13656	1.61411
Sobic.001G019800	-0.0590148	0.203476						Sobic.001G243000 - similar to HSF-type DNA-binding domain containing protein, expressed	-2.13258	3.43691
Sobic.001G019900	0.0516295	0.455581						Sobic.005G057401	-2.13231	1.7182
Sobic.001G020000	-0.0953779	0.618932						Sobic.003G015300 - similar to Os01g0220500 protein	-2.11241	1.64389
Sobic.001G020100	-0.0149657	0.0693788						Sobic.006G103000 - weakly similar to H0523F07.3 protein	-2.10675	2.10737
Sobic.001G020200	-0.255604	0.362139						Sobic.002G369901	-2.10647	1.49561
Sobic.001G020401	0.205466	0.141799						Sobic.009G173400 - weakly similar to Os01g0823500 protein	-2.10538	1.54024
Sobic.001G020500	-0.164001	0.40487						Sobic.002G292500 - similar to Os09g0483400 protein	-2.0902	1.90955
Sobic.001G020600	-0.310347	1.38998						Sobic.006G268100 - (1 of 4) PTHR11926//PTHR11926:SF277 - GLUCOSYL/GLUCURONOSYL TRANSFERASES // SUBFAMILY NOT NAMED	-2.08801	1.78178
Sobic.001G020700	0.230552	0.208408						Sobic.006G247400 - (1 of 3) PTHR31642//PTHR31642:SF9 - FAMILY NOT NAMED // (Z)-3-HEXEN-1-OL ACETYLTRANSFERASE	-2.08775	1.68208
Sobic.001G021000	-0.380057	2.26659						Sobic.006G230900 - similar to H0315F07.12 protein	-2.08637	1.60438
Sobic.001G021100	1.55733	0.490963						Sobic.006G231100 - similar to H0315F07.12 protein	-2.08259	2.06484
Sobic.001G021300	0.000596228	0.00251663						Sobic.001G473900 - similar to AP2 domain containing protein, expressed	-2.0825	3.04977
Sobic.001G021400	0.0304149	0.184837						Sobic.006G192400 - (1 of 1) PTHR22849//PTHR22849:SF36 - WDSAM1 PROTEIN // SUBFAMILY NOT NAMED	-2.08036	3.45637
Sobic.001G021500	0.15281	0.733953						Sobic.004G301300 - (1 of 4) PTHR14155:SF74 - RING-H2 FINGER PROTEIN ATL45-RELATED	-2.07224	1.41617
Sobic.001G021601	-1.36602	1.42302						Sobic.002G265400 - similar to Putative indole-3-acetate beta-glucosyltransferase	-2.07111	1.34789
Sobic.001G021700	-0.43297	2.05678						Sobic.006G190500	-2.07054	1.9551
Sobic.001G021800	-0.212933	1.49492						Sobic.006G128500 - similar to OJ991113_30.17 protein	-2.05778	2.07162
Sobic.001G021900	0.244656	0.256753						Sobic.004G321000 - similar to Putative uncharacterized protein	-2.05632	1.36143
Sobic.001G022000	-0.570562	1.44752						Sobic.003G282100 - similar to Putative uncharacterized protein	-2.04676	1.65668
Sobic.001G022100	-0.238312	1.28277						Sobic.002G007250	-2.04426	1.51058
Sobic.001G022200	-0.611713	0.577356						Sobic.005G068201	-2.04274	2.77231
Sobic.001G022300	-0.0814026	0.132724						Sobic.003G015100 - similar to Putative uncharacterized protein	-2.03395	3.57109
Sobic.001G022400	-0.192727	0.200172						Sobic.001G468400 - similar to Homeobox domain containing protein, expressed	-2.03101	2.62109
Sobic.001G022500	0.0145087	0.0488688						Sobic.004G300300 - similar to Putative uncharacterized protein	-2.02562	1.89836
Sobic.001G022600	0.0091322	0.0229159						Sobic.008G052500 - (1 of 1) PF03109//PF08263//PF13855 - ABC1 family (ABC1) // Leucine rich repeat N-terminal domain (LRRNT_2) // Leucine rich repeat (LRR_8)	-2.02103	1.34006
Sobic.001G022700	0.910733	0.158778						Sobic.003G371100 - similar to OSJNBb0008G24.12 protein	-2.01997	2.08581
Sobic.001G022800	0.0132133	0.0672344						Sobic.002G035000 - similar to Glutaredoxin-C9	-2.01746	1.6421
Sobic.001G022900	-0.382169	1.21638						Sobic.002G119100 - (1 of 1) PTHR31585//PTHR31585:SF12 - FAMILY NOT NAMED // FOLATE-BIOPTERIN TRANSPORTER 8, CHLOROPLASTIC-RELATED	-2.01632	3.11045
Sobic.001G023000	-0.434899	2.14675						Sobic.003G092400 - weakly similar to Putative uncharacterized protein	-2.01065	1.91613
Sobic.001G023100	-0.0675685	1.05784						Sobic.007G057000 - similar to Os08g0171700 protein	-2.00959	2.92675
Sobic.001G023200	-0.400447	1.40543						Sobic.006G163900 - similar to H0501D11.4 protein	-2.0049	2.46202
Sobic.001G023300	-0.433242	1.58155						Sobic.009G119200 - similar to Beta-glucanase precursor	-2.00276	1.3292
Sobic.001G023400	-0.257228	1.04438						Sobic.010G275001 - (1 of 1) IPR008166//IPR029044 - Glycosyltransferase family 92 // Nucleotide-diphospho-sugar transferases	-2.00273	1.70982
Sobic.001G023500	-0.358327	2.34284
Sobic.001G023600	-0.543561	1.85925
Sobic.001G023700	-1.81714	0.5293
Sobic.001G023800	-0.00769458	0.0390298
Sobic.001G023900	-0.315545	0.615996
Sobic.001G024000	-0.0556134	0.226305
Sobic.001G024100	2.08017	1.19579
Sobic.001G024200	-0.358022	0.922558
Sobic.001G024250	-0.454299	0.262918
Sobic.001G024400	-1.06267	1.07489
Sobic.001G024501	-0.163273	0.544661
Sobic.001G024601	0.0692398	0.0379192
Sobic.001G025000	-0.0978562	0.506962
Sobic.001G025300	-0.0993332	0.237826
Sobic.001G025400	-0.218657	2.28943
Sobic.001G025500	0.566889	0.76961
Sobic.001G025600	0.0692006	0.305808
Sobic.001G025700	0.0169436	0.0921988
Sobic.001G025800	0.112481	0.355707
Sobic.001G025900	0.250974	1.75401
Sobic.001G026000	-0.183346	0.597948
Sobic.001G026100	-2.08062	0.553093
Sobic.001G026200	-0.3292	3.39756
Sobic.001G026300	1.33229	0.552624
Sobic.001G026400	-0.106408	0.881548
Sobic.001G026500	-0.19996	1.59175
Sobic.001G026600	-0.142328	0.297504
Sobic.001G026700	-0.137192	0.447329
Sobic.001G026800	-0.399855	2.58925
Sobic.001G026900	-0.132881	0.597019
Sobic.001G027100	-0.306814	1.57385
Sobic.001G027300	0.51539	0.506483
Sobic.001G027401	-0.431914	1.55133
Sobic.001G027501	-0.329919	1.0446
Sobic.001G027600	0.0820123	0.247251
Sobic.001G027700	-0.621404	0.783231
Sobic.001G027800	-1.52239	2.01435
Sobic.001G027900	-1.33413	0.438287
Sobic.001G028000	-0.729524	2.64514
Sobic.001G028100	-0.00724658	0.0150962
Sobic.001G028200	-0.914984	1.8724
Sobic.001G028301	0.391114	0.346198
Sobic.001G028400	-0.124029	1.11387
Sobic.001G028500	-0.278229	1.58872
Sobic.001G028700	-0.197391	0.950293
Sobic.001G028800	-0.518582	0.79852
Sobic.001G028900	-0.270809	1.24941
Sobic.001G029000	0.115537	0.331109
Sobic.001G029100	-0.446555	0.644128
Sobic.001G029200	-0.316173	3.51641
Sobic.001G029300	-0.327583	0.373322
Sobic.001G029400	-0.217265	1.22763
Sobic.001G029500	2.4562	1.1392
Sobic.001G029600	-0.140603	0.108352
Sobic.001G029700	1.0797	1.26
Sobic.001G029800	0.282218	0.687075
Sobic.001G029900	-0.129962	0.128303
Sobic.001G030000	-0.0649345	0.357768
Sobic.001G030100	-0.0619538	0.149695
Sobic.001G030200	0.293709	0.582437
Sobic.001G030300	0.248129	2.1046
Sobic.001G030400	-0.0150462	0.0420141
Sobic.001G030500	-0.0206153	0.0159526
Sobic.001G030701	-0.428351	0.905116
Sobic.001G030900	0.302325	0.514637
Sobic.001G031100	-0.112714	1.94992
Sobic.001G031200	-0.422725	2.91471
Sobic.001G031300	-0.222728	0.747465
Sobic.001G031400	-0.567125	1.22532
Sobic.001G031500	-0.656222	2.25344
Sobic.001G031600	-0.155072	0.758259
Sobic.001G031700	-0.00734937	0.0432776
Sobic.001G031800	-0.21426	0.546602
Sobic.001G031900	-0.133428	1.20618
Sobic.001G032000	-0.612307	1.18421
Sobic.001G032100	0.30756	0.416603
Sobic.001G032200	-0.153454	0.986554
Sobic.001G032300	-0.743349	0.604437
Sobic.001G032400	-1.05643	0.947839
Sobic.001G032550	-0.258604	0.676851
Sobic.001G032700	-0.141761	0.752079
Sobic.001G032800	-0.123981	0.613101
Sobic.001G032900	-0.286154	0.458708
Sobic.001G033000	-0.348014	1.13001
Sobic.001G033100	-0.193073	0.519691
Sobic.001G033200	-0.0422323	0.308932
Sobic.001G033300	-0.500651	1.3732
Sobic.001G033400	-0.264805	1.28583
Sobic.001G033500	0.0830264	0.684585
Sobic.001G033600	-0.279252	0.743008
Sobic.001G033900	-0.245482	0.883282
Sobic.001G034000	0.221918	0.696215
Sobic.001G034100	-0.575139	2.56804
Sobic.001G034200	-1.14458	0.50454
Sobic.001G034300	-0.379045	2.01825
Sobic.001G034500	-0.0928923	0.468751
Sobic.001G034600	-0.213048	2.41796
Sobic.001G034700	-0.125405	0.900917
Sobic.001G034900	-0.459143	0.84456
Sobic.001G035000	-0.422224	0.232523
Sobic.001G035100	-0.896214	0.605383
Sobic.001G035200	-0.13863	1.13862
Sobic.001G035400	-0.193219	1.9332
Sobic.001G035450	-1.94076	0.467134
Sobic.001G035500	-0.321134	1.733
Sobic.001G035600	-0.794464	1.06524
Sobic.001G035800	-0.404781	1.23163
Sobic.001G035900	-0.504987	3.41504
Sobic.001G036050	-0.385642	2.50806
Sobic.001G036200	-0.472625	1.52099
Sobic.001G036300	-0.0955227	0.493133
Sobic.001G036600	-0.40679	0.117572
Sobic.001G036700	-0.130784	0.837231
Sobic.001G036800	-0.457153	2.76883
Sobic.001G036900	-0.133377	0.933497
Sobic.001G037000	-0.144263	0.606872
Sobic.001G037100	-0.740385	1.97574
Sobic.001G037275	-0.944291	0.383822
Sobic.001G037400	-0.780371	1.80404
Sobic.001G037500	0.021881	0.0455032
Sobic.001G037600	-1.51974	0.465978
Sobic.001G037800	-0.100175	0.136814
Sobic.001G037900	-0.224671	1.03042
Sobic.001G038000	-0.234226	0.969192
Sobic.001G038100	-0.215596	1.3384
Sobic.001G038200	-0.121376	0.626747
Sobic.001G038300	-0.694023	2.13199
Sobic.001G038400	-0.857229	1.00871
Sobic.001G038450	-0.429977	0.674789
Sobic.001G038500	-0.0170345	0.0278504
Sobic.001G038602	-1.33227	0.428368
Sobic.001G038700	-0.393017	0.493906
Sobic.001G038800	-0.571821	1.93204
Sobic.001G038900	-0.384095	0.261663
Sobic.001G039000	0.753926	0.313714
Sobic.001G039100	-1.28673	0.515371
Sobic.001G039200	0.718393	0.213391
Sobic.001G039300	-0.191353	1.10259
Sobic.001G039400	-0.121366	0.801693
Sobic.001G039500	-0.18219	0.971464
Sobic.001G039600	-0.460773	3.71884
Sobic.001G039700	-0.494001	3.86678
Sobic.001G039800	-0.567936	3.68058
Sobic.001G039900	-0.15183	1.0815
Sobic.001G040000	0.141433	0.37504
Sobic.001G040100	-0.153351	1.01711
Sobic.001G040300	-0.22792	2.84258
Sobic.001G040400	0.55119	0.0999951
Sobic.001G040500	-0.402267	1.9327
Sobic.001G040600	-0.0671412	0.25988
Sobic.001G040701	1.26202	0.214776
Sobic.001G040800	-0.254237	1.84969
Sobic.001G040850	-0.328054	0.0560986
Sobic.001G041000	-0.133176	0.298504
Sobic.001G041100	-0.371931	2.629
Sobic.001G041200	-0.17934	1.55822
Sobic.001G041400	-0.0428578	0.119582
Sobic.001G041500	-0.166839	0.620158
Sobic.001G041600	0.664005	0.115976
Sobic.001G041700	0.0611695	0.339818
Sobic.001G041800	0.0244211	0.0561898
Sobic.001G041900	-0.590872	2.15124
Sobic.001G042000	-0.947414	1.27641
Sobic.001G042200	-0.0802422	0.585505
Sobic.001G042400	0.16077	0.338208
Sobic.001G042500	-0.108242	0.213121
Sobic.001G042700	-1.76416	1.15005
Sobic.001G042800	-0.3225	4.15156
Sobic.001G042901	-1.4377	1.48116
Sobic.001G043000	-1.06115	1.5103
Sobic.001G043100	0.0316627	0.137172
Sobic.001G043200	-0.276285	1.85879
Sobic.001G043301	-0.955632	2.10647
Sobic.001G043400	-0.335498	1.98851
Sobic.001G043500	-0.541473	1.28576
Sobic.001G043601	-0.458541	3.61503
Sobic.001G043700	0.202569	0.577039
Sobic.001G043800	-0.168091	2.04335
Sobic.001G043900	0.076465	0.280194
Sobic.001G044000	-0.213294	0.692564
Sobic.001G044300	0.897322	0.495369
Sobic.001G044400	-0.810502	0.781572
Sobic.001G044500	-0.320821	0.976103
Sobic.001G044600	-0.263288	1.23172
Sobic.001G044700	-3.11165	0.427181
Sobic.001G044800	0.734338	0.898149
Sobic.001G044901	-0.354797	1.53118
Sobic.001G045000	-0.444775	2.42404
Sobic.001G045100	-0.0547786	0.0264305
Sobic.001G045201	-0.499182	1.13907
Sobic.001G045300	-0.442388	0.625457
Sobic.001G045400	0.908807	0.310382
Sobic.001G045600	-0.995653	1.3367
Sobic.001G045700	-0.0415772	0.163538
Sobic.001G045800	-0.0493306	0.0252706
Sobic.001G046000	-0.78685	2.09737
Sobic.001G046100	-0.0148313	0.0593091
Sobic.001G046201	-0.952471	3.98519
Sobic.001G046300	-0.0227433	0.0964379
Sobic.001G046400	-0.448089	1.54862
Sobic.001G046500	-0.177299	0.621506
Sobic.001G046600	-0.671221	2.43314
Sobic.001G046701	-0.454516	0.575249
Sobic.001G046800	-0.105345	0.335401
Sobic.001G046900	-0.250714	0.971332
Sobic.001G047000	0.0325801	0.09167
Sobic.001G047100	-0.270614	2.17291
Sobic.001G047200	-0.561476	2.75061
Sobic.001G047400	-0.440043	3.73121
Sobic.001G047600	-0.212341	1.95034
Sobic.001G047700	0.0615284	0.10588
Sobic.001G047800	-0.0929122	0.485535
Sobic.001G047900	-0.65484	3.07748
Sobic.001G048000	-1.05276	2.18988
Sobic.001G048100	0.158197	1.34259
Sobic.001G048200	0.0796536	0.30877
Sobic.001G048400	-0.180203	0.434278
Sobic.001G048500	0.932886	0.162507
Sobic.001G048700	-0.40393	2.11868
Sobic.001G048766	-1.19268	1.28108
Sobic.001G048832	-0.179005	0.963841
Sobic.001G048900	-0.894339	1.73825
Sobic.001G049000	-0.603998	0.296962
Sobic.001G049200	-0.125965	0.852943
Sobic.001G049300	-0.128915	0.895628
Sobic.001G049400	-0.168948	2.34283
Sobic.001G049500	-0.0820714	1.47098
Sobic.001G049600	-0.107889	0.838999
Sobic.001G049800	-0.161515	0.774147
Sobic.001G049900	-1.71512	0.530935
Sobic.001G050100	0.557162	0.849234
Sobic.001G050200	-0.526911	4.28355
Sobic.001G050300	-0.841811	1.1215
Sobic.001G050400	-0.374648	2.18901
Sobic.001G050500	-0.610542	3.40676
Sobic.001G050600	-0.808723	2.45736
Sobic.001G050700	-0.0233194	0.178907
Sobic.001G050800	-0.083813	0.271728
Sobic.001G050900	-1.01983	1.65967
Sobic.001G051032	-0.798769	2.00217
Sobic.001G051100	-0.471918	0.857652
Sobic.001G051200	-0.187817	2.23408
Sobic.001G051300	-0.257311	1.40873
Sobic.001G051400	-0.112596	0.655454
Sobic.001G051500	0.137515	0.854775
Sobic.001G051600	-0.142917	0.0895422
Sobic.001G051700	-0.133997	0.69333
Sobic.001G051800	-0.513745	1.18573
Sobic.001G052000	-0.194819	0.363477
Sobic.001G052050	0.524421	0.0911089
Sobic.001G052100	0.0710826	0.181157
Sobic.001G052200	-0.0244817	0.0520863
Sobic.001G052300	-0.124347	0.255936
Sobic.001G052400	0.0588207	0.300975
Sobic.001G052600	0.198919	1.60944
Sobic.001G052700	-0.0955911	0.600079
Sobic.001G052800	-0.563763	2.49192
Sobic.001G052900	-0.285904	1.74452
Sobic.001G053000	-0.124306	0.319753
Sobic.001G053200	-0.0876633	0.602648
Sobic.001G053250	-0.209092	1.67612
Sobic.001G053301	0.078672	0.229812
Sobic.001G053350	0.239884	1.91409
Sobic.001G053700	0.180074	0.371434
Sobic.001G053800	0.0506515	0.247896
Sobic.001G053900	-0.185757	0.210431
Sobic.001G054000	0.093131	0.0831199
Sobic.001G054100	0.0626473	0.137167
Sobic.001G054200	-0.246094	1.98147
Sobic.001G054300	-0.0747678	0.0123463
Sobic.001G054500	-1.00509	0.352564
Sobic.001G054600	-0.394981	2.19866
Sobic.001G054700	-0.15094	0.828528
Sobic.001G054800	0.0746459	0.209193
Sobic.001G054900	-0.0746996	0.275076
Sobic.001G055400	-1.61311	1.93359
Sobic.001G055600	-0.48863	3.78571
Sobic.001G055700	1.79186	0.534209
Sobic.001G055900	-0.503603	2.58136
Sobic.001G056100	0.438331	0.781946
Sobic.001G056200	-0.0527243	0.150085
Sobic.001G056300	-0.194595	0.539909
Sobic.001G056400	1.1714	0.492927
Sobic.001G056500	0.163964	0.14692
Sobic.001G056602	-0.281691	2.29847
Sobic.001G056700	-0.127567	0.724792
Sobic.001G056800	-0.195298	2.22934
Sobic.001G057100	-0.665699	1.00337
Sobic.001G057200	-0.081967	0.67683
Sobic.001G057300	0.083013	0.922784
Sobic.001G057400	-0.540111	1.61924
Sobic.001G057600	-0.884252	0.846376
Sobic.001G057700	-0.421869	2.09061
Sobic.001G057800	-0.324493	1.44371
Sobic.001G057900	-0.504062	0.521713
Sobic.001G058100	0.00751819	0.0288816
Sobic.001G058200	-0.279477	1.40784
Sobic.001G058300	0.0836101	0.140952
Sobic.001G058400	0.229594	0.556491
Sobic.001G058500	-0.300764	2.25823
Sobic.001G058600	0.206713	2.07743
Sobic.001G058700	-0.415544	2.00542
Sobic.001G058900	-0.0755718	0.338603
Sobic.001G059001	-1.0207	0.177051
Sobic.001G059100	-0.264639	1.22308
Sobic.001G059200	0.155542	0.48796
Sobic.001G059300	0.751658	0.270296
Sobic.001G059400	1.36186	1.51482
Sobic.001G059500	-0.72379	0.307916
Sobic.001G059600	-0.758428	1.18925
Sobic.001G059700	-0.957241	2.03511
Sobic.001G059800	0.428225	1.0246
Sobic.001G059900	-0.045677	0.1389
Sobic.001G060100	-0.529666	1.35423
Sobic.001G060300	-0.0107969	0.0323052
Sobic.001G060500	-0.104324	0.451405
Sobic.001G060600	-3	0.421067
Sobic.001G060732	-1.60048	0.548635
Sobic.001G061000	0.284578	0.175946
Sobic.001G061102	-0.470941	0.487141
Sobic.001G061200	0.12437	1.20947
Sobic.001G061400	0.0855806	0.426332
Sobic.001G061500	-0.424958	1.78035
Sobic.001G061600	0.0912326	0.272204
Sobic.001G061700	0.0820184	0.807484
Sobic.001G061800	-0.0934696	0.367967
Sobic.001G061900	0.720254	1.20995
Sobic.001G062300	0.309202	0.735062
Sobic.001G062500	0.152658	0.215966
Sobic.001G062600	0.719389	1.2482
Sobic.001G062700	0.111774	0.275607
Sobic.001G062900	-0.453685	2.17021
Sobic.001G063000	-0.489319	0.392763
Sobic.001G063100	-0.43818	2.55924
Sobic.001G063200	-1.04398	0.282501
Sobic.001G063300	1.02229	1.27079
Sobic.001G063400	-0.332841	2.2567
Sobic.001G063500	-0.283867	0.509593
Sobic.001G063600	1.07698	2.00889
Sobic.001G063700	-0.312044	1.57886
Sobic.001G063800	-0.36562	2.48561
Sobic.001G063900	0.601451	0.323987
Sobic.001G064000	-0.699954	4.41421
Sobic.001G064200	-0.691935	3.74672
Sobic.001G064300	-0.0110984	0.0498209
Sobic.001G064500	-1.0863	2.83141
Sobic.001G064600	-0.461418	1.78339
Sobic.001G064700	-0.186383	0.243504
Sobic.001G064800	0.15437	0.329825
Sobic.001G064900	-0.367325	0.3608
Sobic.001G065000	-0.214078	0.782331
Sobic.001G065100	-0.169239	0.864734
Sobic.001G065200	-0.352611	1.01921
Sobic.001G065300	-0.100133	0.165195
Sobic.001G065500	0.0768224	0.219915
Sobic.001G065600	-0.33118	0.907708
Sobic.001G065700	-0.212945	2.08587
Sobic.001G065800	-0.121788	0.11686
Sobic.001G065901	-1.47828	0.965405
Sobic.001G066000	-0.964204	0.508037
Sobic.001G066100	0.0467361	0.23208
Sobic.001G066300	-0.217237	1.15034
Sobic.001G066500	-0.225616	0.849485
Sobic.001G066600	-0.857833	1.39276
Sobic.001G066700	-0.403273	2.01821
Sobic.001G066800	-0.134855	0.0279351
Sobic.001G066900	-0.791943	1.78219
Sobic.001G067000	-0.207162	0.625808
Sobic.001G067100	-0.206167	1.92383
Sobic.001G067200	-0.306441	0.848676
Sobic.001G067300	-0.0661061	0.299958
Sobic.001G067400	-0.317717	1.51294
Sobic.001G067500	-0.644048	0.697246
Sobic.001G067601	-0.356321	1.13124
Sobic.001G067700	-1.11789	2.17214
Sobic.001G067800	-0.34961	1.07523
Sobic.001G067900	-0.118404	0.81954
Sobic.001G068301	0.0260489	0.0788088
Sobic.001G068500	-0.838764	1.55034
Sobic.001G068700	-0.288841	2.02045
Sobic.001G068800	-0.200493	0.0681865
Sobic.001G069000	-0.469627	2.56097
Sobic.001G069200	-0.765643	2.17549
Sobic.001G069300	0.0511338	0.0803115
Sobic.001G069400	-0.335246	1.20282
Sobic.001G069500	0.257622	1.02518
Sobic.001G069600	-0.013404	0.0559958
Sobic.001G069700	0.175285	1.24334
Sobic.001G069800	-0.450506	2.64088
Sobic.001G069900	0.00912317	0.0332456
Sobic.001G070000	-0.513872	1.94571
Sobic.001G070201	-0.303039	0.732689
Sobic.001G070300	-0.138126	0.396041
Sobic.001G070500	-0.276108	0.939556
Sobic.001G070600	-0.318476	1.09394
Sobic.001G070700	-0.151175	0.731968
Sobic.001G070800	-0.305512	2.14563
Sobic.001G070900	-0.194197	0.255401
Sobic.001G071000	-0.640908	0.79971
Sobic.001G071100	-0.754571	3.22289
Sobic.001G071300	-0.563986	0.474096
Sobic.001G071400	-0.155867	1.00078
Sobic.001G071600	-0.376961	1.03463
Sobic.001G071700	-0.55059	2.45322
Sobic.001G071800	-0.362283	3.41919
Sobic.001G071900	-0.063199	0.10953
Sobic.001G072000	-0.236635	1.3269
Sobic.001G072200	-0.275965	1.10818
Sobic.001G072250	-0.419509	0.548955
Sobic.001G072300	-0.0433349	0.0685099
Sobic.001G072500	-0.507337	1.82732
Sobic.001G072550	2.13193	0.602578
Sobic.001G072600	-0.0150831	0.0289662
Sobic.001G072700	-0.470543	2.58955
Sobic.001G072800	-0.416658	3.26658
Sobic.001G072900	0.16064	0.496079
Sobic.001G073000	-0.082293	0.257808
Sobic.001G073075	-0.00839001	0.0429075
Sobic.001G073150	-0.209942	1.26297
Sobic.001G073300	-0.508454	0.756536
Sobic.001G073400	-0.0934159	0.358241
Sobic.001G073500	-0.465592	2.7233
Sobic.001G073600	0.00533134	0.0408749
Sobic.001G073700	-0.184232	0.967261
Sobic.001G073800	-0.755854	1.22761
Sobic.001G073900	-0.259324	2.29275
Sobic.001G074000	0.117058	0.253173
Sobic.001G074100	0.271512	0.848163
Sobic.001G074200	-0.207789	1.18595
Sobic.001G074300	0.0466682	0.233034
Sobic.001G074400	-0.696253	0.543701
Sobic.001G074500	0.667763	0.284257
Sobic.001G074601	0.949467	0.565081
Sobic.001G074700	-0.0959531	0.345405
Sobic.001G075000	-0.777376	2.13464
Sobic.001G075101	-0.512512	1.75602
Sobic.001G075201	0.0735811	0.0210018
Sobic.001G075300	-0.182722	0.528683
Sobic.001G075400	-0.027384	0.0614312
Sobic.001G075600	0.492922	1.42186
Sobic.001G075700	-0.182735	0.43773
Sobic.001G075800	0.399457	0.905053
Sobic.001G075900	-1.37011	1.57981
Sobic.001G076000	-0.321309	1.88298
Sobic.001G076200	-0.216243	0.746069
Sobic.001G076300	0.750741	0.305339
Sobic.001G076400	-0.236123	1.7731
Sobic.001G076500	0.294636	0.851198
Sobic.001G076600	0.0463233	0.133037
Sobic.001G076700	-0.250385	1.05427
Sobic.001G076800	-0.899345	1.54831
Sobic.001G076900	-0.636753	0.760396
Sobic.001G077000	0.089947	0.513666
Sobic.001G077100	-0.104908	0.124102
Sobic.001G077200	-0.00788788	0.0125683
Sobic.001G077300	-0.472279	3.14501
Sobic.001G077400	-0.56908	0.650594
Sobic.001G077500	-0.060882	0.292291
Sobic.001G077700	-1.77574	1.16419
Sobic.001G077800	0.281193	0.501468
Sobic.001G077900	0.129136	0.917397
Sobic.001G078000	-0.733073	0.925974
Sobic.001G078100	-0.212638	0.977114
Sobic.001G078200	0.0721367	0.102287
Sobic.001G078300	-0.768343	1.73788
Sobic.001G078400	-0.0682111	0.453333
Sobic.001G078500	-0.103271	0.368925
Sobic.001G078600	0.0116463	0.0196385
Sobic.001G078700	-0.381905	0.95431
Sobic.001G078800	0.264117	1.24722
Sobic.001G078900	-0.298486	0.517714
Sobic.001G079100	-0.135981	0.666004
Sobic.001G079200	-0.069968	0.649954
Sobic.001G079300	-1.60518	0.491183
Sobic.001G079500	-0.802509	1.08829
Sobic.001G079600	-1.07293	1.41768
Sobic.001G079700	-0.0668003	0.267497
Sobic.001G079801	0.167796	0.151229
Sobic.001G079900	-0.0658991	0.19997
Sobic.001G080000	-0.114326	0.410847
Sobic.001G080100	-0.125985	0.108935
Sobic.001G080200	-0.931847	1.13067
Sobic.001G080450	-2.65572	0.64034
Sobic.001G080600	-0.671381	1.42548
Sobic.001G080700	-0.0448591	0.363601
Sobic.001G080800	-0.313174	1.32049
Sobic.001G080900	-0.583838	2.6488
Sobic.001G081000	-0.300099	1.99842
Sobic.001G081100	-0.509278	1.32467
Sobic.001G081200	-0.212675	1.43535
Sobic.001G081300	-0.0664526	0.121934
Sobic.001G081400	-0.0665161	0.63045
Sobic.001G081600	-0.544332	1.47228
Sobic.001G081700	0.159845	0.598797
Sobic.001G081800	-0.139626	0.236969
Sobic.001G081900	0.169901	0.807236
Sobic.001G082000	-0.0227059	0.109006
Sobic.001G082100	-0.224086	2.33882
Sobic.001G082200	0.252002	0.280438
Sobic.001G082300	0.718931	0.875722
Sobic.001G082400	-0.018408	0.00968843
Sobic.001G082500	2.40654	0.777325
Sobic.001G082600	-1.08719	1.81363
Sobic.001G082700	-2.19696	0.718884
Sobic.001G082800	-0.165633	0.715422
Sobic.001G082900	-0.267646	0.448554
Sobic.001G083000	-0.185469	0.0902464
Sobic.001G083100	0.0628786	0.152189
Sobic.001G083200	-0.380276	3.27627
Sobic.001G083300	0.197644	0.244652
Sobic.001G083400	-0.0888939	0.441951
Sobic.001G083500	-0.28738	0.607445
Sobic.001G083600	-0.319785	1.31712
Sobic.001G083800	-0.680017	3.85637
Sobic.001G083900	-0.100876	0.222659
Sobic.001G084000	0.849929	1.78698
Sobic.001G084100	0.00888333	0.0220753
Sobic.001G084200	2.06292	0.517892
Sobic.001G084300	0.421415	2.0437
Sobic.001G084400	0.763254	1.38061
[truncated: 25,179 more rows]

## Sheet: Boot - AdoMetase #1
Data S2. List of DEGs in AdoMetase sorghum lines.
[truncated: 23,443 more rows]

[truncated: 1 more sheets: Boot - AdoMetase #3]
