# Supplementary material for: Engineered reduction of S-adenosylmethionine alters lignin in sorghum
Source: Biotechnol Biofuels Bioprod. 2024 Oct 15;17:128. doi: 10.1186/s13068-024-02572-8 (PMC11481400; doi:10.1186/s13068-024-02572-8)
Supplement: Supplementary file 4 — Additional file 4. [file 13068_2024_2572_MOESM4_ESM.xlsx]

## Sheet: HILICZnegAdometase#1_ThreeLeaf
Dataset S3. List of differentially abundant features in AdoMetase sorghum lines.
unchanged:4036								increased:229								decreased:14								new:219						depleted:12
feature ID	feature m/z	feature retention time	MeanWT	Mean_Adometase#1_Three-leaf	Log2FC	-Log10(p-value)		feature ID	feature m/z	feature retention time	MeanWT	Mean_Adometase#1_Three-leaf	Log2FC	-Log10(p-value)		feature ID	feature m/z	feature retention time	MeanWT	Mean_Adometase#1_Three-leaf	Log2FC	-Log10(p-value)		feature ID	feature m/z	feature retention time	Mean_Adometase#1_Three-leaf	Pvalue		feature ID	feature m/z	feature retention time	MeanWT	Pvalue
13854	289.087	3.73115	35351.9	1.262e+06	5.15778	0.710696		36440	261.109	12.4635	4494.33	20850000	12.1797	7.16864		17271	267.073	4.84178	9412067	2.21204e+06	-2.08913	3.78903		17681	182.046	4.90829	4.67231e+06	6.14533e-15		17075	352.088	4.87423	100796	1.14737e-06
35413	473.186	11.8778	30308.9	1.07121e+06	5.14335	0.928993		34722	524.18	11.1464	4465.24	6.60448e+06	10.5305	3.10351		17530	447.135	4.8672	2.5588e+06	572014	-2.16135	3.411		12767	241.075	3.37028	7.2732e+06	6.21935e-11		33928	239.077	10.847	2.14773e+06	1.85859e-06
14046	403.126	3.76909	40423.8	1.0678e+06	4.7233	0.800251		17616	228.051	4.91551	482581	708750000	10.5203	8.02516		36681	276.033	12.4635	1.34452e+06	281908	-2.2538	5.04062		32702	179.038	10.0698	1.91498e+06	2.80773e-10		32848	404.104	10.1572	95313	5.43738e-06
13852	287.09	3.74281	149215	3.77207e+06	4.65989	0.680325		16582	387.132	4.70088	27341.3	31725000	10.1803	4.91473		18115	923.551	5.00364	227539	45984.8	-2.30688	1.75089		34819	567.133	11.1918	729887	8.05275e-10		2016	148.04	0.898187	45675.5	4.93088e-05
13923	251.113	3.71025	358925	9.00461e+06	4.64891	0.792758		17731	408.114	4.89686	84950	82725000	9.92749	6.48066		17190	811.21	4.81905	1.53331e+06	309114	-2.31044	3.20588		17636	230.055	4.90023	8.83206e+06	8.62573e-10		19957	515.121	5.44222	72810.5	0.000359992
13379	352.124	3.61868	151730	3.63171e+06	4.58108	1.00675		29862	228.051	8.48252	11520.3	1.06328e+07	9.85013	3.23875		20045	392.231	5.48465	76737.3	15056.5	-2.34954	1.66131		41535	404.086	14.6823	2.79316e+06	7.00438e-09		38813	486.194	13.3662	24645.6	0.000375557
28597	230.067	8.09714	145717	3.47678e+06	4.57651	0.739415		16612	327.111	4.69677	16037.3	14325000	9.80289	4.88286		17220	539.141	4.82932	7483866	1.43876e+06	-2.37896	3.26488		22902	458.135	6.68943	683847	1.08632e-08		18187	925.561	4.94359	172828	0.00122633
13987	311.135	3.68692	1.28606e+06	3.05503e+07	4.57016	0.781222		35062	325.096	11.5657	31496.4	22150000	9.4579	4.7072		39294	344.101	13.7006	33550.4	6054.54	-2.47024	2.38445		17672	184.061	4.90074	8.90414e+06	4.0659e-08		7728	290.063	1.73609	75603.4	0.00145998
12305	440.122	3.24939	246435	5.03211e+06	4.35189	1.0559		29497	379.082	8.37725	9521.15	6.21174e+06	9.34965	4.76933		20909	589.119	5.76718	204714	32486.7	-2.65569	1.5889		35462	379.083	11.8734	2.21901e+06	4.96127e-08		17288	807.221	4.80892	295363	0.00936915
13650	381.176	3.68703	161471	2.79388e+06	4.11292	0.871086		34801	485.13	11.1796	7118.54	4.5656e+06	9.32501	9.27361		17087	330.069	4.80967	205251	31939	-2.684	2.18342		35375	404.13	11.8783	2.17558e+06	1.03158e-07		17285	715.172	4.85037	255413	0.0129562
13585	314.109	3.65762	131785	2.21838e+06	4.07325	1.00228		34790	449.133	11.1777	4096.73	2.61172e+06	9.31631	4.94733		9764	301.071	2.26149	103245	14017.7	-2.88075	1.70938		36476	343.112	12.5759	1.39385e+06	1.12461e-07		21918	505.155	6.26869	15230.6	0.0241843
33289	135.027	10.2815	78200.9	1.31297e+06	4.0695	0.458903		34824	403.127	11.1909	55769.9	28450000	8.99473	9.42959		33300	608.182	10.2628	266275	26961.5	-3.30395	1.31543		36436	229.083	12.2899	32350000	1.47439e-07		17727	494.163	4.91434	55904.2	0.0322753
13307	388.09	3.48804	36994	557160	3.91273	1.2798		30254	606.185	8.72611	4311.79	2.01239e+06	8.8664	5.70014		17710	499.254	4.944	195314	19692.1	-3.31011	3.04734		36261	516.168	12.296	1.59441e+06	1.52544e-07
14045	336.129	3.78205	155280	2.25186e+06	3.85817	0.999013		20423	423.099	5.56714	18750	7.41858e+06	8.62811	3.4475		17236	535.153	4.80698	634836	42251.2	-3.90932	2.49685		16439	571.181	4.66318	535357	1.53121e-07
11430	542.15	2.96889	105689	1.42972e+06	3.75783	1.17089		29265	343.104	8.32655	21269.2	7.19983e+06	8.40305	4.58445										36278	314.06	12.291	730807	1.62704e-07
5989	565.21	1.38956	35895.7	419791	3.54779	1.27178		34751	574.18	11.1551	4921.03	1.5742e+06	8.32144	3.56618										34796	428.122	11.191	6.91059e+06	1.89614e-07
32510	403.146	9.86425	543085	6.09727e+06	3.48891	0.467544		20276	327.111	5.54915	51491.6	14375000	8.12501	4.7303										17567	524.161	4.8861	2.10166e+06	1.89995e-07
33862	473.186	10.8133	35503.2	382241	3.42846	1.16559		41544	628.176	14.6833	6101.45	1.64214e+06	8.07221	7.36978										41568	630.174	14.6832	262207	2.11142e-07
22488	389.063	6.51917	257725	2.77393e+06	3.42802	0.464131		16730	507.174	4.69534	11070.4	2.92338e+06	8.04479	5.64981										36439	548.194	12.4626	873107	2.22905e-07
42471	373.087	15.2601	4640.4	46414.9	3.32227	0.921391		28909	377.067	8.13303	75399.8	19625000	8.02392	6.82733										35058	407.098	11.5642	2.14017e+06	2.88782e-07
12765	352.124	3.38267	148191	1.30599e+06	3.13961	0.745749		34767	379.082	11.1731	12154.6	2.99095e+06	7.94295	5.82616										30589	379.064	8.74289	918204	3.3113e-07
1315	369.336	0.848978	7826.96	61704.7	2.97886	1.23118		29023	636.194	8.23789	13605.9	3.30585e+06	7.92464	4.03979										41559	385.116	14.7818	1.05215e+06	3.38147e-07
14299	415.102	3.88345	4368.4	32992.3	2.91695	1.04974		35448	343.105	11.9169	69077.5	16475000	7.89785	6.55922										19522	900.522	5.24039	1.36518e+06	3.92296e-07
13437	951.619	3.62085	45282.8	285738	2.65765	0.971607		19096	228.051	5.20161	172182	38275000	7.79633	5.14928										30569	377.067	8.73469	2.4797e+06	4.29135e-07
12714	794.494	3.35451	119332	730708	2.61432	0.986326		4561	225.079	1.21035	61930.2	13550000	7.77343	4.80103										41537	341.09	14.685	22825000	5.67305e-07
12566	251.113	3.31188	321675	1963803	2.60997	1.10271		35477	403.126	11.9317	63273.1	13550000	7.74249	7.70584										41550	423.094	14.6686	524265	6.90895e-07
12626	311.134	3.31749	1.24503e+06	7.56884e+06	2.60389	0.991034		41548	327.075	14.6932	11999.9	2.43578e+06	7.66521	4.42613										17262	397.009	4.83498	2.10626e+06	8.33922e-07
11956	366.134	3.18314	85950.3	520991	2.59968	0.495603		27957	379.082	7.87336	61393.8	12450000	7.66384	5.425										41536	649.212	14.6768	99978.7	9.15564e-07
42682	329.096	15.5617	5126.87	29565	2.52774	1.12119		12169	505.159	3.2055	11933.6	2.34973e+06	7.62131	2.3561										28923	379.064	8.15406	6.95245e+06	1.10513e-06
14180	385.171	3.77366	266388	1.50579e+06	2.49892	0.927904		17704	457.115	5.00999	217108	42400000	7.60951	4.01228										26953	250.075	7.58385	1.48819e+06	1.53388e-06
12771	753.542	3.36463	118792	659780	2.47355	0.775324		19400	431.12	5.44293	80444.2	15625000	7.60165	4.15738										17135	420.078	4.8141	503917	1.56757e-06
12648	1014.56	3.31351	14184	76998.4	2.44057	0.919678		20414	388.135	5.5736	17209.6	3.22168e+06	7.54846	3.90141										33321	301.059	10.3174	577315	1.57351e-06
23648	446.275	6.95903	6177.4	33094.7	2.42153	0.536976		16465	445.137	4.68743	9662.7	1.80686e+06	7.54684	4.2204										9339	288.069	2.0256	102517	1.92287e-06
12935	951.621	3.28068	155353	830166	2.41785	1.17088		12682	179.038	3.33065	23031.9	4.09849e+06	7.47532	3.05404										17315	301.068	4.83081	5.56274e+06	2.18253e-06
12619	287.09	3.32155	151629	775445	2.35448	1.01404		20336	387.132	5.57147	87224.6	1.51019e+07	7.43578	2.8079										16526	411.123	4.81322	421864	2.46723e-06
16342	729.454	4.62317	36234	182951	2.33604	0.932346		38543	237.108	13.2599	4142.08	707737	7.41671	3.89479										34785	381.079	11.1579	1.00912e+06	2.5664e-06
12809	755.556	3.38844	65958.4	322695	2.29054	0.756196		20402	431.12	5.54501	109178	18125000	7.37516	5.90074										17275	228.066	4.89154	4.86492e+06	2.6636e-06
12519	314.109	3.29818	238217	1.15816e+06	2.28149	1.11407		20005	415.127	5.47647	29251.2	4.27238e+06	7.1904	4.95415										4117	253.049	1.16213	147042	2.74829e-06
11158	891.52	2.78583	24185.3	117040	2.2748	0.963979		33327	120.996	10.3081	39580.5	5.53264e+06	7.12704	6.08488										35451	539.146	11.8731	68725.6	3.00862e-06
12902	727.526	3.39066	666665	3.20355e+06	2.26464	0.800216		35067	612.181	11.5706	4995.47	697226	7.12486	5.09553										41547	683.188	14.6826	1.04618e+06	3.04974e-06
14404	723.498	3.9635	6984.59	32777	2.23044	1.14318		34771	406.103	11.1708	118109	15750000	7.05909	5.89875										28912	404.086	8.15182	5.15282e+06	3.07042e-06
26373	284.113	7.48142	77776.3	363543	2.22472	0.622779		20032	228.051	5.40507	272639	36175000	7.05186	4.20715										16836	177.022	4.75744	1.5758e+06	3.07615e-06
22533	233.041	6.59111	312491	1.45782e+06	2.22193	0.360846		38262	478.159	13.0493	7487.28	989745	7.04647	5.02175										17164	599.179	4.79632	3.69822e+06	3.34187e-06
11490	454.098	3.01251	154921	722313	2.22109	0.421424		43293	179.038	15.9881	22830.8	2.68269e+06	6.87656	4.63003										42042	396.15	15.1277	151605	3.61805e-06
26634	233.042	7.49715	193562	874316	2.17536	0.386498		35627	311.08	12.0086	27163.6	3.14395e+06	6.85476	3.1453										28229	363.087	7.87536	2.36815e+06	3.84826e-06
13622	673.479	3.47164	484783	2.10476e+06	2.11825	0.740101		33281	419.122	10.1079	49775.5	5.60891e+06	6.81614	2.97189										16553	639.286	4.69355	328041	4.13864e-06
13524	755.559	3.59362	55992.1	238733	2.0921	0.933833		35101	479.143	11.5896	17848.3	1.93277e+06	6.75874	4.63365										25275	234.08	7.1997	438823	4.3037e-06
12860	719.464	3.37723	235248	990642	2.07418	1.10231		16765	489.128	4.72026	24955.2	2.49131e+06	6.64142	3.55853										34995	403.127	11.5094	488287	5.16296e-06
37878	742.246	12.7591	9946.49	41024.5	2.04423	0.899018		19759	408.114	5.36633	41433.3	3.9291e+06	6.56727	2.69212										9798	244.022	2.29222	60282.3	5.31237e-06
40873	622.218	14.2297	3586.9	14495.6	2.01481	0.909845		34368	343.105	11.1246	201839	18825000	6.5433	9.67555										20389	329.107	5.54786	689174	7.33045e-06
13068	701.505	3.435	1.53704e+06	6.16301e+06	2.00347	0.748667		20291	365.085	5.55045	21132.1	1.86408e+06	6.46288	5.19074										17606	435.125	4.91162	1.5941e+06	7.35248e-06
14008	451.088	3.74567	69884	279381	1.9992	1.15941		27471	332.076	7.66996	27482.6	2.33289e+06	6.40745	5.64603										28074	381.079	7.90528	4.25234e+06	7.65405e-06
12419	721.48	3.35576	1.59886e+06	6.37752e+06	1.99595	0.866721		28136	365.083	7.91524	9386.05	781654	6.37987	3.50872										41140	357.085	14.3558	710684	8.18392e-06
27724	474.161	7.79172	90983.2	360921	1.98801	3.03923		12188	388.091	3.22678	104899	8.45327e+06	6.33244	2.183										34168	485.13	10.9613	1.9325e+06	8.36189e-06
34040	463.145	10.9327	15756.5	62310	1.98351	0.882536		30162	404.086	8.68991	32696.9	2.50745e+06	6.26092	5.59559										29311	419.121	8.33301	601945	8.47813e-06
31982	433.027	9.68025	54322.3	213708	1.97603	2.8713		16550	412.127	4.71838	59381.9	4.47884e+06	6.23696	4.58629										35066	195.033	11.5781	8094624	8.78197e-06
26446	788.224	7.47065	865557	3.37312e+06	1.96238	4.40331		34998	343.106	11.5143	9986.92	679443	6.08817	5.58115										11074	566.152	2.79305	118174	9.02359e-06
40644	490.118	14.0675	13856.1	53775.3	1.95643	1.14695		35452	428.121	11.9015	56119.1	3.69926e+06	6.0426	8.2812										38826	266.07	13.3749	660474	9.52969e-06
36323	492.099	12.3427	112379	435685	1.95492	2.21452		38318	359.1	13.0731	56310.1	3.68164e+06	6.03081	4.81829										8890	264.09	1.96355	147796	9.77241e-06
38871	341.155	13.3816	108630	418974	1.94744	3.13046		16968	260.077	4.78	29680.3	1.90098e+06	6.00109	6.6041										22857	248.059	6.67344	2.08637e+06	1.00144e-05
12757	725.509	3.36393	1.30469e+06	5.01564e+06	1.94272	0.771137		29047	230.067	8.25002	150752	9.56118e+06	5.98694	1.99518										18062	922.505	5.04254	1.40643e+06	1.03989e-05
12989	697.479	3.41177	5.02464e+06	1.93087e+07	1.94216	0.860985		32412	419.122	9.89812	176257	10900000	5.9505	7.56346										17228	500.12	4.82525	1.00171e+07	1.59383e-05
26573	737.24	7.47768	309618	1.18522e+06	1.9366	3.20662		38319	422.097	13.0407	72217.7	4.35521e+06	5.91425	5.18498										30240	500.143	8.62552	116088	1.65117e-05
27321	264.087	7.66125	2.07784e+06	7.90328e+06	1.92737	3.67944		32691	433.137	10.0695	36555.3	2.18041e+06	5.89837	6.51186										28051	403.127	7.90429	3.95987e+06	1.68375e-05
22475	598.15	6.50092	212381	806269	1.92461	1.53338		41505	757.241	14.6286	23159.4	1.38091e+06	5.89787	3.18803										9155	437.265	2.04156	102076	1.94228e-05
12622	877.546	3.36181	71798.5	271842	1.92074	1.38241		35438	479.143	11.9176	374483	22225000	5.89114	5.46472										20180	556.169	5.52986	842818	2.07221e-05
14701	242.066	4.15103	94780.3	358604	1.91973	4.71998		20188	976.585	5.46667	9663.1	546145	5.82065	3.43065										29393	381.079	8.34754	2.21883e+06	2.09581e-05
1556	291.196	0.863677	1.37331e+06	5.17947e+06	1.91515	0.421448		32611	165.022	9.89728	175059	9436961	5.75241	5.76531										16616	390.107	4.69744	13675000	2.17882e-05
40203	519.182	13.945	359221	1.35426e+06	1.91456	1.38482		18502	900.523	5.08642	23116.2	1.21792e+06	5.71937	4.72486										28028	387.131	7.87354	2.05214e+06	2.38735e-05
16278	549.392	4.61441	178894	673725	1.91305	0.932458		26958	668.185	7.58491	70633.5	3.62605e+06	5.6819	2.48816										34798	535.169	11.1753	537731	2.47064e-05
5591	485.207	1.30923	178623	672491	1.9126	1.23084		19851	1001.59	5.44133	15469.8	719750	5.53997	2.78257										5871	783.591	1.35694	271629	2.48949e-05
22624	637.273	6.57825	531638	1.99577e+06	1.90843	4.04939		38948	485.133	13.4542	48798.2	2.23189e+06	5.5153	4.55691										1954	85.0293	0.908274	1.12984e+06	2.78491e-05
33234	497.162	10.2494	755924	2.83245e+06	1.90574	1.05054		16590	461.167	4.72458	23211.6	1.00074e+06	5.43008	3.78503										17392	228.036	4.9012	4.50589e+06	2.90769e-05
26127	474.162	7.39665	434507	1.62388e+06	1.90199	3.49986		28945	426.106	8.16832	12643.5	533471	5.39895	5.71957										20310	390.106	5.56477	7.39147e+06	3.01193e-05
22662	366.086	6.59267	66463.5	248389	1.90197	3.43731		14924	322.114	4.19752	112602	4.69815e+06	5.38279	5.087										28960	498.164	8.17125	504767	3.1218e-05
42554	182.996	15.4196	3.20681e+06	1.18928e+07	1.89088	2.95594		35455	485.13	11.8735	69215.6	2.84112e+06	5.35922	8.19896										17495	660.155	4.87041	2.75658e+06	3.22982e-05
39202	388.145	13.6211	18118.5	67169.9	1.89035	1.45245		41472	195.033	14.6465	106638	4.34838e+06	5.34968	3.51685										18182	924.52	5.02534	3.51432e+06	3.44553e-05
30375	567.139	8.61774	487289	1797686	1.88329	3.48834		33449	195.033	10.4201	56058.4	2.16452e+06	5.27097	6.11689										20179	260.077	5.46709	1.91582e+06	4.00204e-05
13573	675.496	3.66041	1.08495e+06	3.97034e+06	1.87163	0.720168		27421	334.074	7.68039	20321.2	779908	5.26225	6.40609										40924	296.08	14.2295	125324	4.08642e-05
28298	454.119	8.03909	334126	1.22244e+06	1.8713	4.57051		23007	329.09	6.72915	20156.2	756936	5.23087	7.02631										9985	359.057	2.31205	309182	4.64701e-05
12967	699.495	3.42188	9.84162e+06	36000000	1.87103	0.814081		27067	195.033	7.61325	1.23987e+06	46325000	5.22353	3.58315										35047	325.121	11.565	133072	4.67938e-05
24667	892.496	7.10255	257756	942064	1.86982	3.15845		28654	598.179	8.0618	11551.7	422402	5.19244	4.90742										16663	365.084	4.70788	2.87666e+06	5.12908e-05
22486	374.119	6.50834	891449	3.23357e+06	1.8589	1.92731		38521	478.159	13.199	30429.6	1.09253e+06	5.16606	4.17303										17336	772.187	4.84601	2.19041e+06	5.19759e-05
26420	591.229	7.49832	168879	612368	1.85841	0.497685		29179	403.124	8.28469	71420.8	2.44875e+06	5.09956	4.46059										20305	363.088	5.54059	5.4037e+06	5.31153e-05
33256	199.037	10.2655	4.05289e+06	1.46674e+07	1.85559	0.804543		29319	359.102	8.32468	16194.1	548726	5.08255	4.29069										20384	973.567	5.42289	549893	5.82536e-05
12552	1010.59	3.31102	1.26052e+06	4.5377e+06	1.84794	1.75676		28903	401.11	8.16003	65350.7	2.18809e+06	5.06532	5.42936										20150	1002.6	5.45297	339249	6.37349e-05
7224	175.061	1.62785	1.01899e+06	3.65017e+06	1.84083	2.83506		31895	401.111	9.62608	18378.2	594930	5.01665	4.88204										41965	577.155	15.0175	46916.3	6.37796e-05
38266	432.171	13.0506	1.16147e+06	4154623	1.83877	5.59001		33253	583.134	10.2333	69972.1	2.19062e+06	4.96841	1.60356										28036	343.106	7.90054	1.10676e+07	6.46646e-05
12434	1008.57	3.27615	1.01139e+06	3.61043e+06	1.83582	1.6817		17121	510.124	4.82634	48029.8	1.35329e+06	4.8164	1.96136										28015	327.111	7.87137	1.11324e+06	6.47541e-05
11193	889.505	2.77972	47313.7	168867	1.83556	1.00978		42120	403.134	15.1686	3837.39	104809	4.77149	2.39599										10057	163.043	2.33091	10796545	6.52844e-05
27622	444.15	7.69083	606378	2.1638e+06	1.83528	3.47418		35584	535.168	12.0173	132572	3.58574e+06	4.75742	4.862										29701	491.12	8.45561	47406.3	6.62823e-05
38507	203.103	13.2588	661635	2.35411e+06	1.83108	3.19219		36524	269.069	12.5298	639197	17225000	4.7521	4.44457										16788	1042.62	4.7124	788185	6.63333e-05
22059	401.091	6.30681	117259	415040	1.82355	3.08718		28678	195.033	8.00191	402164	1.0565e+07	4.71537	3.41985										20158	445.136	5.51795	67161.7	7.01295e-05
12448	336.129	3.298	133513	471910	1.82153	0.821388		33297	375.096	10.2933	19447.7	500489	4.68567	5.47146										7249	177.022	1.60704	505519	8.06297e-05
40201	494.134	13.9858	212871	737081	1.79184	0.865084		37456	269.069	12.6608	197660	5.05881e+06	4.67771	2.74266										16574	609.184	4.68428	1.44642e+06	8.53975e-05
15119	417.15	4.25955	7664.74	26537.3	1.79171	0.284038		22603	311.026	6.56907	200807	5.0798e+06	4.66089	3.13634										17377	676.15	4.8518	5.09259e+06	9.04549e-05
36324	429.104	12.3162	1.17357e+06	4.04578e+06	1.78552	2.47		32441	373.115	9.84078	18453.3	459512	4.63816	2.33147										30870	262.093	9.06291	1.7706e+06	9.21728e-05
21903	486.145	6.22252	116767	401724	1.78257	5.1082		35057	327.091	11.5871	34829.1	854974	4.61752	4.93577										33381	314.091	10.3367	373156	9.53306e-05
35779	725.192	12.047	68140.6	232552	1.77097	1.83375		26604	381.079	7.48493	47964.7	1.17039e+06	4.60887	4.02571										34929	355.07	11.4135	262908	9.86136e-05
12295	723.495	3.34387	4.26656e+06	14529478	1.76784	0.746509		31132	315.075	9.07943	6594.97	159554	4.59654	4.82101										30908	372.132	8.99979	28735.8	0.000110253
24669	539.261	7.11778	517217	1.75886e+06	1.7658	3.07856		26968	379.082	7.48334	135939	3.20593e+06	4.55972	5.17839										20366	412.127	5.56931	2.33206e+06	0.000115124
18343	357.084	5.03549	41160.7	138878	1.75448	1.58512		41830	565.183	14.85	37835.4	868433	4.52061	5.68166										12656	181.033	3.34498	201264	0.000117824
12640	695.464	3.39933	1.38051e+06	4.6267e+06	1.74478	0.745712		36475	583.19	12.5058	24592.1	552000	4.4884	2.5401										31997	490.141	9.68641	853753	0.00013615
30352	266.093	8.6718	222974	746896	1.74403	2.62829		21758	204.051	6.17232	132664	2.91698e+06	4.45863	3.3113										17083	363.088	4.70548	8713425	0.000150273
29514	400.127	8.37284	17891.7	59850.9	1.74208	1.81398		42105	426.125	15.1585	4224.05	92755.5	4.45674	2.25621										7753	264.091	1.72905	184393	0.000172988
32587	315.074	10.0209	11406.1	38059.1	1.73844	0.925052		26996	375.096	7.61449	28496	618404	4.43972	2.19726										42580	280.103	15.4344	112573	0.000184325
20605	522.167	5.59022	26430.5	88143.4	1.73765	1.72197		21897	275.07	6.23799	9604.04	205668	4.42053	1.82347										29962	377.067	8.60636	741131	0.000187547
16922	617.33	4.97149	9.56184e+06	31800000	1.73367	1.04262		23070	195.033	6.73182	107730	2.23794e+06	4.37668	3.11976										28128	265.092	7.91238	1.52821e+06	0.00019869
40327	546.182	13.9803	351280	1.16574e+06	1.73055	1.02878		38534	546.176	13.2607	76493.3	1.54174e+06	4.33309	6.04952										16575	655.228	4.6623	2.9309e+06	0.000207077
12929	770.496	3.41663	570590	1.8852e+06	1.72419	1.20192		22980	260.077	6.71121	400487	7.7579e+06	4.27584	5.81233										7211	147.012	1.59253	412813	0.000217084
38594	601.205	13.2358	37007.8	121606	1.71632	4.29439		41236	565.183	14.6191	43059.8	832439	4.27293	7.24043										16568	579.176	4.71085	882299	0.000225298
22616	376.099	6.57859	774216	2.54011e+06	1.71409	4.73725		34793	472.148	11.1723	24170	458268	4.2449	3.00634										33965	341.09	10.9106	768621	0.000231215
21576	435.129	6.06126	30597.2	99453	1.70061	1.26805		26753	316.075	7.47519	689971	1.25404e+07	4.18391	1.34225										37219	550.143	12.6529	82955.8	0.000242904
24660	541.259	7.11743	392394	1.27299e+06	1.69785	3.02887		37367	242.066	12.7009	38101.8	663122	4.12134	3.30393										19798	999.582	5.43841	1.99541e+06	0.000243025
12904	772.512	3.40847	1.13402e+06	3.67058e+06	1.69457	0.943658		30181	459.117	8.58657	27785.5	481928	4.11642	4.13457										35097	651.198	11.5673	400121	0.000249724
43073	667.125	15.7049	476552	1.54168e+06	1.6938	2.63398		20684	401.111	5.64507	15843.9	269516	4.08837	3.40701										34750	606.183	11.1694	597384	0.000251365
30271	327.083	8.62841	1.49781e+06	4.84309e+06	1.69308	2.85929		7122	241.074	1.56232	61683.9	1.03718e+06	4.07163	4.01902										16704	532.17	4.71046	1.53342e+06	0.00025917
12401	1032.58	3.31825	400224	1.2922e+06	1.69095	2.53503		41939	268.086	14.9814	272022	4.50569e+06	4.04995	6.1336										16981	558.172	4.76487	1548247	0.000259589
32985	306.083	10.1564	144950	467779	1.69027	4.06851		35446	567.133	11.8722	32868.8	542285	4.04426	8.24106										27045	197.037	7.60093	444190	0.000260649
35179	449.15	11.6822	170823	548874	1.68397	4.57432		32642	388.127	10.0481	153689	2.51149e+06	4.03046	4.01797										29307	406.101	8.34957	1.28657e+06	0.000270905
38583	460.166	13.2675	3.90643e+06	12550000	1.68376	5.71567		9730	451.124	2.34905	9426	154002	4.03016	4.02619										43281	160.061	15.948	379474	0.000278083
12744	798.528	3.35172	186422	595725	1.67608	0.690497		20480	317.054	5.57962	37331.2	607671	4.02484	3.06059										20302	1013.56	5.52919	290950	0.000300834
1777	495.129	0.882668	31066.2	99095.9	1.67348	1.69467		29711	630.199	8.46049	8344.85	135538	4.02167	2.55612										10792	393.096	2.5887	262251	0.000314167
18045	437.266	4.97868	8665378	27625000	1.67264	0.992839		12225	636.195	3.21199	141717	2.25944e+06	3.99489	2.20952										10437	386.075	2.44194	1.29429e+06	0.000315774
32546	389.13	10.0449	723816	2.30324e+06	1.66997	0.987759		42122	379.082	15.1673	10583.1	165568	3.96759	1.9735										35074	505.158	11.5637	88294.8	0.000322479
13046	373.088	3.42105	1.27605e+07	4.0452e+07	1.66453	0.467315		41887	357.085	14.8934	40833.3	635941	3.96107	5.03913										34026	505.096	10.9119	144037	0.000329557
36199	335.134	12.2354	149622	473807	1.66297	2.00656		37961	398.076	12.8875	4300.82	65471.9	3.92819	3.31495										35069	388.091	11.5676	166955	0.000338471
9666	243.063	2.26692	307044	969227	1.65839	0.812075		41831	195.033	14.8725	139670	2.07346e+06	3.89194	3.78263										28049	406.102	7.88955	2.85425e+06	0.000344409
18341	144.03	5.04412	942489	2.97135e+06	1.65657	2.04585		28898	337.114	8.15026	35720.9	528297	3.88651	4.67151										20101	639.287	5.50937	365591	0.000349885
12869	774.523	3.41772	209326	659907	1.65651	0.854461		24774	854.522	7.12422	97196.6	1.37151e+06	3.81872	2.59104										15407	357.115	4.40245	109718	0.000389002
40269	659.181	13.9699	25675000	80925000	1.65622	0.780538		42103	343.113	15.1705	7516.12	102627	3.77128	2.2882										17000	556.169	4.74781	24125000	0.000390382
22881	563.14	6.66536	52733.3	166051	1.65484	1.33112		41937	331.081	14.9813	41964.5	571401	3.76726	5.83286										14584	87.0085	4.1443	759798	0.000443375
38665	445.134	13.2808	1.05238e+06	3.31228e+06	1.65417	3.07542		37393	306.065	12.6965	154940	2.06229e+06	3.73447	3.33069										35086	673.181	11.5643	279773	0.000493895
12521	1036.61	3.29669	525801	1.65171e+06	1.65137	1.69811		32630	389.112	10.0402	81583.4	1.07024e+06	3.71352	5.3191										35385	502.159	11.8239	288087	0.000517456
24587	890.5	7.08848	399957	1.25165e+06	1.64591	2.93506		20250	389.128	5.54837	35482	464985	3.71203	2.10371										16469	367.081	4.68467	128514	0.000554692
16935	600.189	4.75783	146736	455480	1.63417	1.77905		41665	501.128	14.7784	33439	434657	3.70027	3.86223										14957	442.138	4.20528	48544.1	0.000568329
12326	1006.56	3.3176	428453	1.32674e+06	1.63068	1.45573		42089	404.104	15.1571	158697	2.05151e+06	3.69233	1.8464										15405	359.099	4.35273	491229	0.000580324
22338	246.077	6.31772	3.95062e+06	12200000	1.62673	3.36707		35055	628.174	11.5321	3759.78	47936.1	3.67239	4.14523										20295	997.567	5.44387	1.1431e+06	0.000591199
40297	595.15	13.9743	208832	644772	1.62644	1.36538		38596	118.045	13.2581	49802.3	621476	3.64142	4.56589										8438	174.022	1.85834	863155	0.000631116
21925	445.135	6.24205	12701.9	39139.1	1.62356	1.64054		22750	579.166	6.64049	148028	1.82564e+06	3.62445	2.15328										15898	330.095	4.49619	122954	0.000651409
17768	615.314	4.91443	243461	747967	1.61928	0.728588		20813	417.12	5.69102	5636.28	69360.2	3.62129	4.23252										16747	528.175	4.72791	509550	0.000653094
26661	640.187	7.52162	1.39061e+06	4.26496e+06	1.61681	0.446674		38555	118.051	13.2643	8.37706e+06	102450000	3.61233	3.9111										33258	405.107	10.238	260206	0.000684691
3546	367.284	1.12448	85452.7	260719	1.6093	1.56101		36779	372.093	12.5819	77600.8	948103	3.6109	3.68192										17612	450.088	4.87692	282075	0.000701484
21339	340.124	5.94937	260951	794974	1.60713	2.35049		20781	478.161	5.73056	32130.7	390913	3.60482	2.86748										35078	609.206	11.5739	2.78872e+06	0.000737505
26730	387.129	7.5493	27469.8	83291	1.60031	1.71517		32039	333.052	9.68273	8233.5	97746.2	3.56946	3.34865										19393	902.537	5.24433	330519	0.000748319
4165	406.197	1.16594	30254.8	91672.4	1.59932	1.24977		19771	924.522	5.45307	21689.7	257439	3.56915	2.28766										19790	975.582	5.44945	1.07564e+06	0.000766278
26191	264.087	7.42111	5.26582e+06	15900000	1.5943	2.36365		40810	266.07	14.1967	352123	3.97126e+06	3.49545	5.78229										18360	671.196	5.00573	139926	0.000894139
26132	444.15	7.43707	488877	1.47538e+06	1.59354	2.40984		41131	567.188	14.4579	5274.43	58207.4	3.46412	3.29915										38527	163.043	13.2572	2.94611e+06	0.000908702
13475	723.495	3.48954	175039	524288	1.58269	0.924982		41451	357.085	14.5986	37592.1	411131	3.4511	6.52268										36465	575.229	12.4813	3.52395e+06	0.000945567
34840	281.098	11.2679	111785	333169	1.57552	0.26528		12245	490.137	3.18219	144652	1.57731e+06	3.4468	2.07307										15044	181.034	4.23906	431167	0.000970736
23604	491.119	6.97374	87309.5	259811	1.57325	0.935956		42118	377.085	15.1506	47966.2	509038	3.40768	1.73727										38559	202.079	13.3098	202750000	0.000978623
27062	720.452	7.58956	173134	514298	1.57071	1.79801		42119	483.132	15.1657	44435.7	461963	3.37799	1.97148										9603	331.062	2.22863	201562	0.00105594
12450	1034.59	3.28049	1.27895e+06	3.79044e+06	1.56741	1.99674		42123	628.194	15.1669	27614.7	276871	3.3257	2.15287										20025	1023.58	5.47296	297968	0.00114468
12884	798.489	3.42263	462430	1.37002e+06	1.56689	1.42663		22369	343.105	6.4279	68733.7	688758	3.32491	4.41651										25048	278.106	7.14487	364412	0.00114973
28032	452.186	7.90036	1.07585e+06	3.18446e+06	1.56558	2.12148		41551	285.064	14.5889	465144	4.61284e+06	3.3099	6.54792										38759	550.177	13.3252	203016	0.00120464
30275	119.05	8.71954	558333	1.64662e+06	1.56031	3.24657		34567	341.09	11.0561	34515.7	327636	3.24677	2.29827										20235	657.229	5.55217	135892	0.00123809
37875	236.077	12.8242	1.37922e+06	4.06607e+06	1.55978	3.22208		9844	341.09	2.30757	34371.9	313912	3.19106	3.2181										31276	358.013	9.19818	286035	0.00128026
8841	963.666	1.90326	1.23201e+06	3.62143e+06	1.55555	1.20451		16740	657.237	4.76613	23912.1	212526	3.15183	2.25631										30799	609.181	8.88941	29147.8	0.00136936
36413	530.187	12.4462	64002.8	187641	1.55177	2.32356		22887	571.177	6.68015	430899	3.72514e+06	3.11187	2.28295										41132	190.071	14.4712	90198.9	0.00140333
22039	449.108	6.29493	82899.8	242487	1.54847	0.600531		30744	250.075	8.82268	28154	233429	3.05157	2.16176										7124	474.105	1.58119	285798	0.00142289
30325	264.087	8.7067	18675000	54425000	1.54316	3.22684		35463	406.102	11.9174	1.5863e+06	12875000	3.02083	6.55456										11716	360.096	3.07834	321975	0.00149691
22100	202.087	6.29861	2.42442e+06	7.05579e+06	1.54117	3.63618		26287	631.15	7.43921	778796	6.2318e+06	3.00033	4.31689										31274	260.036	9.19818	1.75693e+06	0.00157347
13140	671.465	3.46158	68115.9	197767	1.53774	0.872217		24528	1007.57	7.10625	65456.1	511032	2.96481	2.16562										33979	423.093	10.9148	512506	0.00162944
13427	772.512	3.471	916868	2.65977e+06	1.53651	0.465571		42106	401.129	15.1594	367263	2.79672e+06	2.92885	2.33197										33159	280.086	10.198	70147.4	0.00171847
17925	459.251	4.94489	845030	2.43826e+06	1.52878	0.837037		38674	508.13	13.2858	63091.7	473509	2.90787	3.80019										20438	465.11	5.58198	660427	0.00175248
18303	126.019	5.04544	656522	1.89186e+06	1.52689	2.30456		42110	341.108	15.165	483931	3.61831e+06	2.90244	2.19498										35651	503.142	12.0311	1.06151e+06	0.00183853
26766	315.072	7.43878	44075000	127000000	1.5268	4.48287		20447	369.133	5.58013	72524.8	536817	2.88789	1.83631										42097	475.13	15.1648	59436.9	0.00192542
13152	713.475	3.66002	156357	449703	1.52413	0.697657		30362	529.182	8.61608	2.66819e+06	19300000	2.85467	4.69455										36864	611.185	12.5479	152790	0.00201317
30341	163.039	8.68767	2.72845e+06	7.83219e+06	1.52133	3.4007		22676	442.095	6.56849	99540.2	697905	2.80968	3.64325										12319	385.117	3.24563	2.74567e+06	0.00204132
23818	261.055	7.03649	276282	790745	1.51707	1.36973		38538	405.136	13.2596	1.4396e+06	9.97556e+06	2.79273	6.05756										27054	571.168	7.54176	122175	0.00210437
21065	365.087	5.7842	151189	432703	1.51702	0.862421		26617	625.2	7.44945	1.16963e+06	8.09887e+06	2.79167	2.0071										17333	517.122	4.82187	145760	0.00224422
6573	715.389	1.31171	889514	2.54223e+06	1.515	2.26631		38699	515.14	13.3048	519334	3.54936e+06	2.77282	3.68054										10871	374.111	2.66876	820083	0.00248016
12849	800.505	3.42192	864560	2.46578e+06	1.512	1.44411		33892	434.109	10.8482	83321.3	548507	2.71875	4.42037										29106	741.263	8.12823	940423	0.0025431
42619	589.116	15.6424	482929	1.37106e+06	1.5054	1.2676		35015	341.089	11.5366	271031	1.76962e+06	2.70691	3.29131										14798	179.038	4.28951	8.69372e+06	0.00262434
23141	440.14	6.8134	125266	354662	1.50145	3.54872		10071	355.069	2.35332	58145.5	379136	2.70498	2.45491										17743	195.033	4.91872	2.60843e+06	0.00270547
21196	579.17	5.8883	125819	351311	1.4814	0.801552		40589	567.189	14.1192	6678.92	43537.8	2.70458	2.41749										20337	655.23	5.55089	1.10131e+06	0.00288388
18010	639.314	4.96584	802414	2.21948e+06	1.4678	0.801129		38537	259.091	13.2546	1.88637e+06	12150000	2.68727	5.64935										39610	266.07	13.857	260315	0.00308074
1321	397.136	0.911766	59047.1	162998	1.46491	1.25256		38680	747.252	13.2695	18402.3	116610	2.66373	3.76829										20171	440.139	5.43515	249095	0.00308186
20679	575.252	5.6558	521591	1.43887e+06	1.46394	0.995864		13834	151.007	3.68113	218703	1.36632e+06	2.64325	2.25485										3178	163.043	1.05759	252684	0.00336204
4581	241.05	1.20388	45199.5	124430	1.46096	1.48101		34367	473.186	10.87	35503.2	218474	2.62144	1.45853										32078	272.062	9.68868	322329	0.00344625
12653	879.518	3.35166	348372	956448	1.45706	1.77079		24720	971.598	7.11651	87024.7	534971	2.61997	2.67744										12182	389.095	3.24071	1.16638e+06	0.0035734
18542	459.15	5.08964	29964.7	81679.9	1.44672	0.587424		30377	530.185	8.62007	785594	4.81487e+06	2.61564	2.56578										19697	507.174	5.51147	549912	0.00369115
30255	300.064	8.61752	771461	2.1018e+06	1.44596	2.97758		28144	668.184	7.93876	54744	328208	2.58384	4.52648										28243	691.247	7.88806	1.64835e+06	0.00391566
22821	483.171	6.6289	2.65992e+06	7.21234e+06	1.43908	1.63365		34528	493.156	11.0883	103989	623403	2.58374	3.34727										34061	403.126	10.97	6.40663e+06	0.00398347
35270	429.104	11.7276	2.07047e+06	5.60556e+06	1.4369	2.52075		24813	775.416	7.12076	254475	1.51513e+06	2.57384	3.16978										35111	667.191	11.5463	53450.1	0.00417572
30041	548.197	8.51598	8666.49	23389.7	1.43235	0.403444		34973	423.092	11.494	30195.9	178132	2.56052	4.45406										8469	147.012	1.85678	4.01e+06	0.00417868
19301	905.575	5.20791	633835	1.70978e+06	1.43163	0.779213		38570	343.102	13.2639	164042	961896	2.55182	4.48024										12181	390.086	3.21884	325261	0.00435079
27080	729.458	7.62115	225324	607208	1.43019	2.56431		22847	423.125	6.64408	170998	963980	2.49503	1.53231										28113	618.169	7.92388	128814	0.00449707
24845	422.182	7.11451	448997	1.20378e+06	1.4228	3.08432		22631	451.12	6.5807	148389	812593	2.45315	3.28925										40241	508.148	13.9624	609574	0.00464394
35091	463.166	11.6527	348443	925648	1.40954	3.02601		24631	737.442	7.12351	337106	1.76548e+06	2.38878	2.83011										20097	328.115	5.54197	2.03505e+06	0.00489876
37420	634.197	12.705	391416	1.03933e+06	1.40888	2.72274		38575	692.221	13.2646	220409	1.14109e+06	2.37215	5.39588										37324	202.091	12.6749	1.87084e+06	0.00502959
17811	477.103	4.94833	85482	226823	1.40788	2.08076		16898	404.301	4.75095	153123	791293	2.36952	2.32664										36971	202.095	12.6808	805330	0.00517774
12674	796.513	3.35251	608207	1.61273e+06	1.40687	0.653141		36202	310.096	12.2271	8439.5	43481	2.36516	1.50583										32041	522.056	9.67859	45717.1	0.00537894
21173	343.114	5.87161	269134	711961	1.40347	1.96719		37390	341.09	12.6963	301101	1.54741e+06	2.36153	2.95221										17673	666.324	4.902	823458	0.00605785
7153	409.124	1.60822	23425.9	61942.5	1.40282	1.4523		22647	503.15	6.59925	332045	1.70451e+06	2.35991	3.29568										12289	386.075	3.24743	331788	0.00703019
23357	599.181	6.90648	80234.5	211980	1.40163	0.716736		26706	227.066	7.57398	200191	1.0103e+06	2.33533	3.55051										12180	390.098	3.23467	117908	0.00725645
30269	444.15	8.70734	4.25309e+06	11225000	1.40013	3.93145		32019	337.046	9.68423	109278	543912	2.31537	3.29281										37024	202.079	12.6742	302000000	0.00736624
3677	527.32	1.1369	68280.2	180185	1.39994	1.22673		24751	739.44	7.11806	147314	728689	2.30641	2.75528										28150	390.107	7.89531	607495	0.00797252
24783	363.165	7.09907	231550	610928	1.39968	1.95921		32027	335.05	9.68484	836504	4.12386e+06	2.30155	3.24934										37060	202.095	12.6773	805330	0.00980859
23774	333.076	6.99636	660868	1.74131e+06	1.39774	3.49952		16605	389.127	4.71476	205657	1.01167e+06	2.29843	6.80458										35126	521.135	11.5704	54049.6	0.0101418
40285	673.213	13.9992	326291	859706	1.39768	1.66008		41127	280.103	14.4102	85960.9	422701	2.29789	6.94867										37274	202.063	12.6865	731146	0.0109858
40457	343.099	14.076	13399.4	35292.9	1.39721	1.29895		39179	426.141	13.5854	117800	578840	2.29683	2.47619										12248	361.072	3.23062	1.50653e+06	0.0140712
34665	306.082	11.1319	74649.3	196536	1.39659	3.50753		22868	494.111	6.66396	42776.3	209716	2.29356	4.19516										35104	653.197	11.5768	86098	0.0144455
35914	449.13	12.0325	398221	1.04643e+06	1.39383	3.87174		15101	372.097	4.25263	252951	1.23663e+06	2.28948	3.55656										37102	202.098	12.6858	425938	0.0148294
14476	699.495	3.99271	41713.6	109557	1.39309	1.4656		16273	496.108	4.63102	15901	76027.4	2.2574	2.73556										37486	202.06	12.7059	466607	0.0156522
30266	302.062	8.59268	257994	675004	1.38756	2.73666		23652	364.2	6.97236	218575	1.03626e+06	2.24519	3.1634										42104	683.224	15.1688	34388.3	0.0254285
34896	222.044	11.3821	197843	517490	1.38717	3.69633		38305	492.138	13.0292	59869.4	282117	2.2364	1.76271										5928	279.163	1.35856	1.6321e+07	0.0260872
32706	383.138	10.1341	1.23662e+06	3.23308e+06	1.38651	2.01305		24715	773.418	7.12185	430598	2.01453e+06	2.22603	3.24447										15224	376.043	4.24732	25263.6	0.0263635
26387	317.077	7.44578	894217	2.33064e+06	1.38203	1.36761		24796	505.281	7.12224	303974	1.41901e+06	2.22287	3.05039										32054	567.146	9.69139	18909.3	0.0271929
27527	377.108	7.71886	358134	932945	1.38129	0.420202		24483	620.363	7.12249	274790	1.24443e+06	2.17908	3.04521										22308	605.221	6.4789	40318.9	0.0291564
35964	643.187	12.0656	635194	1.64756e+06	1.37506	3.07691		22593	111.02	6.57866	6.57187e+06	29525000	2.16756	5.55846										15190	374.045	4.26044	23991.8	0.0297755
24584	319.176	7.08682	1.13201e+06	2.93522e+06	1.37458	3.95524		22583	155.01	6.56817	18450000	81250000	2.13875	5.44362										13839	372.114	3.71345	37669.7	0.0322255
17977	641.329	4.93893	2.21051e+06	5.73082e+06	1.37436	0.959751		28139	737.239	7.90952	153182	670698	2.13042	3.67339										5924	637.361	1.3386	1.45193e+06	0.0329668
11066	541.171	2.70626	5175.66	13416.1	1.37415	0.231048		22663	639.289	6.53499	423596	1.85279e+06	2.12894	2.90323										37204	202.006	12.6849	164939	0.0337144
40097	189.087	13.9376	787391	2.03976e+06	1.37324	1.39146		30860	290.07	8.94563	142970	623006	2.12354	2.43011										15635	332.092	4.46798	38599.5	0.0337551
24129	399.142	7.08894	1.11016e+06	2.87393e+06	1.37225	3.88008		38472	250.093	13.2366	635103	2.76038e+06	2.1198	4.58362										5820	268.06	1.41369	39304	0.0337782
9642	207.087	2.25084	906053	2.33193e+06	1.36386	0.910806		38438	459.182	13.2183	49250.5	213124	2.11348	3.28262										18180	327.109	4.96713	1.27463e+06	0.0372307
24563	401.139	7.08437	376957	966978	1.35908	4.09843		24835	503.284	7.11759	881269	3.79477e+06	2.10636	2.94687										32639	460.149	10.0314	22476.9	0.0490382
22602	331.067	6.57339	9.0245e+06	23050000	1.35285	1.92857		30280	496.156	8.61434	105999	455599	2.10371	1.50039										14862	383.147	4.116	46048.4	0.049904
30132	382.113	8.60327	933426	2.37931e+06	1.34993	1.78904		12969	426.106	3.3581	703730	3.01795e+06	2.10048	1.54058
44067	631.058	17.1505	3763.48	9592.65	1.34986	0.378671		20328	406.114	5.5562	159230	680299	2.09506	3.27717
38595	281.114	13.2679	173117	441156	1.34954	2.72494		22867	518.156	6.66024	247690	1.05326e+06	2.08826	6.52745
30947	144.03	9.06809	657247	1.67411e+06	1.34888	3.51245		22587	831.375	6.54889	693722	2.93614e+06	2.08149	4.30447
12782	768.482	3.37796	237270	604159	1.3484	0.79327		20146	1015.58	5.49599	65545	271835	2.05217	3.81675
9652	267.108	2.25049	6.46906e+06	1.63448e+07	1.33721	0.960926		22653	365.083	6.59555	404768	1.67613e+06	2.04997	4.68965
23899	331.081	6.99908	2.13749e+06	5390780	1.33457	3.28297		24809	656.34	7.11799	307462	1.27138e+06	2.04792	3.10455
40784	209.066	14.0574	69178.9	174197	1.33231	0.758053		38758	426.14	13.3235	129516	530299	2.03368	2.93218
38249	380.155	13.0426	1.24093e+06	3.12042e+06	1.33032	2.02036		12421	875.527	3.30208	50763.2	206962	2.02751	1.80435
24470	294.098	7.05915	2.52907e+06	6.3447e+06	1.32695	2.8265		37674	237.108	12.7577	346496	1.40096e+06	2.01551	4.56225
37427	515.138	12.7315	781593	1.9581e+06	1.32496	2.91649
7248	896.51	1.58333	323899	811036	1.32422	0.418913
37651	120.055	12.7575	463946	1.15534e+06	1.31629	4.67974
22581	333.071	6.57978	248292	615857	1.31056	2.18804
34472	146.046	11.0086	31601.9	78379.3	1.31046	2.91623
31956	146.045	9.66658	131759	326761	1.31033	3.46836
6005	812.176	1.37522	315554	781210	1.30782	1.64278
30151	412.144	8.55994	122649	302319	1.30153	1.26851
26546	377.107	7.50332	790719	1.94803e+06	1.30078	0.388441
37657	74.0245	12.7595	3.84534e+06	9464921	1.29948	5.24294
38324	419.124	13.0722	625171	1.53769e+06	1.29845	2.11193
17767	461.266	4.94036	2.91438e+06	7.14561e+06	1.29387	0.822877
16925	204.051	4.75962	3.48572e+06	8.54625e+06	1.29384	2.38901
23338	409.145	6.8732	158241	387685	1.29276	0.965944
42362	142.05	15.2631	528110	1.2899e+06	1.28835	2.71283
8582	395.145	1.88637	56453.4	137834	1.2878	1.08717
25362	508.121	7.25433	47675000	116000000	1.28282	2.8018
24647	154.045	7.10081	13319658	32350000	1.28021	3.68638
42796	491.139	15.6375	2.39624e+06	5.81424e+06	1.27882	1.00943
21936	242.065	6.20175	319904	774138	1.27495	2.78168
4773	347.074	1.21262	14795.7	35776.7	1.27385	0.347045
15792	573.174	4.54684	17291.6	41778.9	1.2727	0.662736
37676	118.045	12.7569	463008	1.11669e+06	1.27011	3.19228
40386	525.145	13.9872	263342	634724	1.26919	1.14511
28387	820.286	7.87584	536556	1.28894e+06	1.26438	1.75646
8622	253.046	1.88332	1.1701e+06	2.80632e+06	1.26204	2.20804
25240	176.092	7.17322	587385	1.40719e+06	1.26044	0.892107
37649	118.051	12.7563	74225000	177750000	1.25987	6.25188
8704	293.09	1.92175	25214.6	60349.3	1.25908	0.480626
32083	327.122	9.69144	89259.9	213465	1.25792	1.63311
32059	148.043	9.68939	6.48753e+06	15500000	1.25653	3.32568
32135	319.076	9.70039	58946.2	140821	1.25639	1.59876
24611	152.048	7.09472	37500000	89575000	1.25621	3.88359
31211	299.137	9.10932	828334	1.97385e+06	1.25273	1.45866
1224	424.174	0.853882	31281.5	74393.9	1.24987	0.620697
8539	340.125	1.90458	24923.7	59254.7	1.24941	1.20108
26222	300.064	7.37327	203924	484670	1.24897	1.75217
12661	891.52	3.36029	161879	384125	1.24666	1.60641
11042	331.089	2.73181	5112.73	12105.9	1.24354	0.345911
30603	299.055	8.74851	705326	1.66957e+06	1.24312	4.09647
38148	461.17	12.8982	362361	851246	1.23215	4.1656
24826	398.169	7.1175	124598	292489	1.2311	1.75176
26254	407.113	7.45535	172988	405780	1.23003	0.742109
27992	423.127	7.94664	62506.3	145416	1.21811	1.92069
38408	537.178	13.1978	15674.6	36418.8	1.21626	1.10265
5980	306.111	1.36234	22498.6	52273.3	1.21624	0.338085
14431	701.509	3.98206	27167.6	62857.4	1.2102	0.967721
36305	279.05	12.3119	150062	346537	1.20745	2.04017
24532	102.056	7.08785	4.71817e+06	1.08092e+07	1.19595	3.28927
29488	341.087	8.34815	1.04889e+06	2.39414e+06	1.19064	2.94403
25999	571.166	7.38476	14963.4	34130.2	1.18961	0.326123
27190	820.497	7.61744	66209.1	150193	1.18172	1.0663
29015	799.338	8.09335	1.24366e+06	2.82094e+06	1.18158	2.64991
30965	609.275	8.95518	997247	2.26158e+06	1.18131	1.04174
40938	309.131	14.301	45721.3	103373	1.17692	1.7761
6282	178.027	1.40707	99883	225824	1.17689	1.34654
11096	402.126	2.72481	14124.7	31929.8	1.17668	0.451379
36746	118.048	12.6517	92044.6	207976	1.17602	0.564577
16738	475.181	4.71973	115388	260689	1.17583	2.14226
35265	145.014	11.7409	1.18873e+06	2.67264e+06	1.16884	1.55127
41565	406.164	14.6932	172442	386333	1.16373	1.7993
17431	181.017	4.85575	2.51603e+06	5.6279e+06	1.16144	2.20655
7916	411.185	1.81384	200948	447970	1.15658	0.950165
31996	390.089	9.667	313825	697361	1.15195	2.75576
21288	119.035	5.91318	3.16259e+06	7.01333e+06	1.149	4.01323
42742	160.061	15.5466	1.72684e+06	3.82513e+06	1.14737	1.87334
33203	433.155	10.1786	949294	2099259	1.14495	4.52941
32190	404.139	9.7215	339436	750605	1.14491	1.21873
29338	454.135	8.32279	113225	249741	1.14124	1.38131
32192	402.143	9.72907	9.88704e+06	21800000	1.14072	1.47961
27841	527.197	8.01577	4.58376e+06	1.00727e+07	1.13585	2.28305
9687	421.163	2.25874	341363	747424	1.13062	1.97622
31857	228.05	9.60613	198347	433696	1.12866	2.16656
24364	188.056	6.87515	1.08638e+07	2.36951e+07	1.12505	0.948914
16419	160.025	4.67817	366192	798564	1.12481	3.55697
16281	433.113	4.64052	212114	460932	1.11972	3.01825
30397	401.108	8.75103	458815	997010	1.1197	3.71363
29117	368.097	8.39236	3.0003e+06	6511915	1.11797	2.89048
35912	376.088	12.1057	4.51102e+06	9.77788e+06	1.11607	2.37027
21301	398.13	5.94052	276074	597960	1.11499	4.38911
7284	356.103	1.61351	295344	639670	1.11493	2.50981
23643	176.092	7.05351	376310	809995	1.10599	0.886733
23222	457.135	6.78823	19885.1	42674.3	1.10168	0.992195
40463	432.146	13.9846	257747	552695	1.10053	0.576675
31195	495.091	9.09952	106773	227939	1.0941	2.04545
31114	324.093	9.07341	388369	826485	1.08956	3.162
22098	422.112	6.30479	398697	847869	1.08855	0.870765
12413	413.12	3.2746	135228	286687	1.08408	0.403292
40841	195.051	14.2373	7.25776e+06	15375000	1.08299	3.53498
32106	328.107	9.69075	1.21824e+06	2.57808e+06	1.0815	1.88565
41978	342.119	15.0461	744659	1.5747e+06	1.08042	3.97877
8430	421.113	1.86056	24379.1	51435.4	1.07712	0.18618
8734	987.667	1.74932	1.40635e+06	2.96588e+06	1.07651	0.507182
23268	294.098	6.85804	3.24973e+06	6.84771e+06	1.0753	2.62986
4910	532.275	1.2329	1.81107e+06	3.80905e+06	1.07259	1.27332
8887	413.199	1.97318	1.10828e+06	2.32897e+06	1.07137	1.48313
43050	541.08	15.7223	1.34939e+06	2.83503e+06	1.07106	1.98835
29142	501.27	8.31716	42914.7	90109.2	1.0702	0.529761
31925	405.143	9.66342	308652	647272	1.06839	2.06286
30261	336.129	8.58026	219565	458468	1.06217	1.50088
3703	354.228	1.13796	107850	224763	1.05938	1.12603
20159	707.429	5.36217	1.57682e+06	3.2858e+06	1.05922	2.59712
28247	626.199	7.99689	199688	416084	1.05913	2.48181
27861	363.165	7.96044	2.59143e+06	5.3906e+06	1.05669	2.48294
37718	195.051	12.6987	464501	965415	1.05547	2.55501
35546	429.104	11.8978	1.35323e+06	2.81243e+06	1.0554	2.39487
17880	190.035	4.92227	1.64589e+06	3.41829e+06	1.05441	2.50589
26764	814.26	7.5412	221785	460435	1.05383	1.19264
17111	465.297	4.82759	600761	1.24697e+06	1.05357	0.552582
29512	218.103	8.38025	435844	899991	1.0461	4.52612
41989	189.077	15.0595	733759	1.51144e+06	1.04255	1.86477
27050	730.465	7.61771	405287	832174	1.03794	1.91571
42596	474.161	15.4622	17880.6	36701.1	1.03743	1.3085
27657	477.104	7.84901	23520.9	48178.3	1.03444	0.510357
17511	361.08	4.86626	1.11542e+06	2.28473e+06	1.03444	1.95566
35193	419.139	11.6599	7.49624e+06	15350000	1.034	3.41828
2143	337.238	0.867037	104085	212860	1.03214	0.712236
31943	343.997	9.67022	195989	400709	1.03178	3.55055
37358	432.171	12.7421	1.17833e+06	2.40834e+06	1.03129	3.92841
12004	975.621	3.18024	430860	880054	1.03037	0.776316
21839	438.124	6.21016	237746	485534	1.03015	3.69239
34641	209.066	11.1482	486876	994071	1.0298	3.85938
4791	414.249	1.22382	361427	735753	1.02552	2.16113
4637	443.138	1.2032	10841.6	21999.1	1.02087	0.232582
3812	287.092	1.15149	51828.9	104273	1.00853	1.69891
23851	671.176	6.97157	36969.2	74334.5	1.00771	0.183586
9783	322.129	2.32765	41992	84287.1	1.0052	1.03634
21341	299.098	5.89924	139028	278930	1.00453	2.01149
11560	310.093	3.04312	2.10201e+06	4.20798e+06	1.00136	0.441709
22234	294.098	6.37925	1.24526e+06	2.49021e+06	0.999825	2.66661
39611	280.103	13.9411	116450	232642	0.998398	1.84796
32664	402.143	10.0256	87061.5	173068	0.991234	0.549745
28180	557.161	7.93617	445081	883606	0.989336	4.04185
38279	376.109	13.0759	4.6701e+06	9.27013e+06	0.989137	4.58585
41980	629.204	15.0468	265605	526003	0.985789	2.08887
5678	544.009	1.37489	2.97293e+06	5.87001e+06	0.981478	1.73626
12774	826.52	3.36946	143127	282410	0.980492	1.24219
38690	462.171	13.2731	163157	321490	0.978511	0.635091
31939	246.02	9.66346	3.34534e+06	6.59171e+06	0.978502	3.97891
16110	403.124	4.58645	136753	269398	0.978162	2.02874
30307	329.066	8.64485	412456	812265	0.977711	2.96482
27101	722.469	7.61814	869307	1.70962e+06	0.975741	1.33981
3300	662.426	1.09418	237533	466821	0.97474	1.61299
27153	847.495	7.54584	925011	1.81604e+06	0.973256	0.684897
22483	507.272	6.49883	1.86537e+06	3.66197e+06	0.973155	0.284857
32191	500.12	9.72933	1.06814e+06	2.09685e+06	0.973119	2.09556
23291	398.13	6.86141	398093	780190	0.970718	0.865107
28270	428.122	7.95023	174300	341226	0.969158	4.0584
40655	280.103	14.1114	261470	511662	0.968546	2.12944
36176	295.103	12.2322	2.7323e+06	5.3293e+06	0.96383	1.93708
29062	294.098	8.22551	3.60875e+06	7.03042e+06	0.962109	2.87031
24226	297.105	7.03481	211342	411102	0.95992	0.727135
9382	327.085	2.14213	218873	425107	0.957734	1.06692
28225	383.111	7.93271	153493	298070	0.957479	2.01374
38342	313.113	13.0791	5036402	9.76323e+06	0.954965	4.57126
12829	847.532	3.41293	162126	314166	0.954408	1.24779
9108	359.207	2.03057	2.82176e+06	5.45731e+06	0.951598	1.66844
12776	824.506	3.36594	339763	656690	0.950684	0.937205
15646	326.233	4.45778	648562	1.2508e+06	0.947539	0.507593
23330	368.119	6.87087	173774	335067	0.947239	0.818322
17891	163.024	4.94702	1.45689e+06	2.79779e+06	0.941394	2.59713
27542	261.127	7.72904	146247	280753	0.940897	3.79215
42659	447.146	15.5444	84207.8	161622	0.940593	1.06252
29286	188.092	8.32138	112001	214864	0.939917	2.3019
40025	251.059	13.9183	4.18681e+06	8.0285e+06	0.93928	1.26901
30873	585.231	8.87555	1.22404e+06	2.34589e+06	0.938479	4.62297
37702	460.183	12.7625	176317	337567	0.937001	0.557887
43136	130.051	15.7786	812086	1.55315e+06	0.935493	2.65081
26167	533.129	7.41035	110937	212161	0.935418	3.31766
22001	535.145	6.27058	244384	467297	0.935189	3.27208
12565	903.517	3.32133	505236	965353	0.934101	1.79835
4929	382.144	1.24342	165577	316200	0.933339	2.49402
38357	398.129	13.0751	1.27547e+06	2.43378e+06	0.932173	4.39467
13656	892.462	3.80254	17766.8	33896.6	0.931955	0.470854
14255	892.462	3.8347	17766.8	33896.6	0.931955	0.470854
37844	118.048	12.8057	141378	268951	0.927788	1.14143
32031	330.102	9.69231	53823.5	102271	0.926095	2.23173
4446	364.152	1.18285	392724	745839	0.92535	2.51703
40999	422.096	14.2839	11359.5	21562.1	0.924596	0.715456
10683	407.11	2.52128	246594	468016	0.924417	1.67304
31216	228.064	9.112	3.35258e+06	6.35153e+06	0.921833	1.53738
3270	664.442	1.09493	314810	595859	0.920492	1.40273
36035	493.155	12.1284	2.61555e+06	4.9417e+06	0.917891	2.08015
6726	145.087	1.46532	3.15391e+06	5.93688e+06	0.912563	3.0835
29068	193.05	8.22975	3.67141e+06	6.90708e+06	0.911742	2.40418
23368	516.136	6.86929	662612	1.24547e+06	0.910456	0.584436
4825	330.236	1.21945	5.13306e+06	9.64428e+06	0.909853	0.603473
17764	885.366	4.92342	330985	621827	0.909749	0.533769
26999	299.055	7.59511	223604	419518	0.90779	1.27951
19773	898.5	5.369	543840	1.01938e+06	0.906432	2.58539
40187	575.137	13.9689	2.89895e+06	5.43368e+06	0.906397	0.726282
22113	485.199	6.32398	220514	413180	0.905899	0.830146
7177	297.11	1.58193	374685	699754	0.901171	1.23986
14355	304.067	3.95656	377481	704413	0.900015	1.07744
15802	459.15	4.38703	93381.5	173858	0.8967	0.913945
30383	551.173	8.70074	2.69028e+06	5.0076e+06	0.896364	2.31457
36515	376.109	12.5265	5.48861e+06	1.02077e+07	0.895144	1.3103
9071	250.094	2.01187	91896.9	170781	0.894056	1.43697
29044	339.119	8.20487	211800	392324	0.889342	2.39158
3822	390.187	1.143	22352.9	41396.8	0.889061	0.289347
14188	244.045	3.78955	2.56983e+06	4.74994e+06	0.886236	1.03902
37611	601.206	12.7432	123404	228074	0.886116	5.26442
8365	432.15	1.89723	13495.3	24921.7	0.88495	0.233937
2409	276.171	0.931393	224529	414522	0.884548	0.716841
17904	384.114	4.7679	738213	1.36284e+06	0.884502	1.63771
7487	413.199	1.6728	579308	1.06703e+06	0.881191	0.965684
3466	399.169	1.125	31247.3	57424.2	0.877928	0.436482
1518	523.127	0.872555	53091.4	97550	0.877664	0.423128
28330	535.233	7.87965	5.70222e+06	10474020	0.877221	1.57338
13480	727.526	3.51452	562598	1.03267e+06	0.876197	0.547032
19452	907.588	5.24452	404670	742233	0.875128	0.767377
39248	634.195	13.6742	352080	645353	0.874183	3.50877
24786	396.172	7.11321	391147	716914	0.874088	2.20698
21034	122.024	5.80049	4.34368e+06	7.95686e+06	0.873282	3.2587
36009	398.108	12.102	1.20885e+06	2.21328e+06	0.872545	2.08647
5995	697.398	1.31651	419418	767537	0.871847	0.461759
23238	357.093	6.85425	634885	1.16146e+06	0.871371	2.03278
17617	435.25	4.89531	469290	857209	0.869168	0.399014
8737	291.099	1.93014	298711	545363	0.868465	2.27167
37422	376.057	12.7012	88998.7	162463	0.868252	1.84627
9004	310.115	2.00451	70710.5	128903	0.86629	3.39327
25766	274.075	7.28703	1.34781e+06	2.45285e+06	0.863841	0.96105
26111	627.197	7.28539	2.48506e+06	4.51388e+06	0.861088	1.28991
1293	655.44	0.863656	13818.8	25049.3	0.858139	0.225069
4519	366.149	1.19753	123487	223663	0.856961	1.72274
3984	369.336	1.14535	174073	315240	0.856763	1.05287
29078	474.161	8.22968	16150000	29225000	0.855669	2.57325
30454	371.096	8.77953	410171	741601	0.854417	3.31564
34417	373.113	11.0244	42017.3	75928.5	0.853659	1.04126
7240	317.16	1.60175	1.27335e+06	2.29949e+06	0.852681	1.35038
26566	347.098	7.50263	2.82147e+06	5.0916e+06	0.851673	0.318998
36909	461.17	12.7245	2.46559e+06	4.4492e+06	0.851616	4.79883
32103	435.128	9.69821	69730.4	125623	0.849242	2.32696
10932	418.098	2.65923	420733	756774	0.846958	0.846003
41510	475.111	14.6596	425842	765492	0.84607	1.28401
30359	378.118	8.68015	270679	486180	0.844908	0.703925
16213	427.099	4.6396	334885	601422	0.84471	0.946103
40295	491.14	13.9689	1.06065e+06	1.90458e+06	0.844521	1.03387
35115	485.235	11.5316	249310	447630	0.844363	2.5528
18100	370.134	4.97974	896323	1607775	0.842975	1.27626
6853	346.15	1.47027	535804	961049	0.842905	0.344444
39340	276.102	13.7664	118260	211972	0.841912	2.30384
10968	496.109	2.6747	151381	271317	0.8418	1.4944
38293	349.089	13.0742	1.03434e+06	1.85369e+06	0.841686	4.27773
33774	408.129	10.6982	326459	584969	0.841457	0.976748
30568	158.045	8.71456	272848	488541	0.840383	1.79258
31014	612.25	8.88723	1.60095e+06	2.86491e+06	0.839561	5.1083
27538	347.098	7.74085	1.96059e+06	3.50608e+06	0.838574	0.256982
43580	581.348	16.7886	24852.2	44441.3	0.838527	1.72632
25975	465.103	7.36933	375506	670770	0.836983	0.722586
27454	449.108	7.75295	132864	237319	0.836877	1.12493
37962	747.252	12.7438	69861.5	124772	0.83672	2.36932
24132	476.277	7.04251	2.7696e+06	4.93835e+06	0.834355	1.98928
41878	641.17	14.9134	356733	635925	0.834011	0.528587
1587	306.207	0.895546	164952	293970	0.83362	0.533323
21951	403.081	6.21195	160258	284989	0.830509	1.02797
42343	491.139	15.2713	172254	306267	0.830254	1.04251
40941	441.147	14.3063	533228	946768	0.828259	2.55867
37543	460.209	12.7336	102927	182727	0.828076	3.33277
30515	126.019	8.72271	419022	743857	0.827999	2.24138
38050	460.167	12.7367	13850000	24575000	0.827305	4.59751
7180	315.063	1.58007	360616	639195	0.825795	0.971946
18917	727.526	5.1858	1.18676e+06	2.10349e+06	0.825763	1.78805
19057	755.558	5.28587	765987	1.35473e+06	0.822619	1.15145
38747	329.087	13.3377	2.02248e+06	3.57136e+06	0.820349	1.14921
32210	399.165	9.72762	813025	1.43104e+06	0.815693	2.71234
10878	355.103	2.62234	221018	388841	0.815019	0.7829
28993	639.249	8.18395	143716	252829	0.814937	2.67472
26875	888.312	7.56493	2.22301e+06	3.90326e+06	0.812166	1.78313
22306	438.216	6.4209	422786	741923	0.811341	1.45396
36742	536.179	12.5122	9197.7	16119.1	0.809425	0.387143
41729	535.15	14.7975	1.93466e+06	3.39025e+06	0.809311	1.27607
27528	167.034	7.73017	2.59582e+06	4.54762e+06	0.808923	0.259172
13355	725.51	3.48324	299053	523552	0.807932	0.980895
34919	102.056	11.411	1.08892e+06	1.90559e+06	0.807342	1.2393
34897	383.137	11.3274	481415	841656	0.805951	2.88003
7704	343.212	1.62956	2.37533e+06	4.14745e+06	0.804094	1.37329
3428	411.383	1.13754	261364	456104	0.803302	1.40428
26452	601.176	7.43619	51503.8	89848.8	0.802821	0.944868
25025	188.092	7.13222	148087	258332	0.802785	1.87542
22818	486.146	6.64566	752316	1.31109e+06	0.801355	0.841022
14478	160.025	4.08689	95498.2	166370	0.800846	1.56339
21304	591.207	5.95044	28631.4	49866.7	0.80048	0.947657
25528	319.139	7.19537	2.93843e+06	5.11336e+06	0.799227	0.658295
37669	546.176	12.7666	926734	1.61067e+06	0.797437	3.17678
3450	397.136	1.09823	96481.7	167640	0.797043	1.36624
32178	535.141	9.67184	224023	388640	0.79479	1.61575
14477	697.48	4.01415	21894.2	37952.7	0.793656	0.522877
27764	483.207	7.83509	1.34152e+06	2.32354e+06	0.792458	1.30204
6863	416.174	1.53544	690390	1.19569e+06	0.792363	1.04698
30007	398.129	8.52514	249911	431056	0.786464	1.81393
27460	421.222	7.68317	320346	552441	0.786189	1.49574
7165	321.155	1.57626	7.13285e+06	1.22899e+07	0.78492	1.43644
38259	600.199	13.0826	186168	320219	0.782455	1.14584
22450	381.078	6.50679	103073	177254	0.78216	0.448531
6232	623.345	1.38767	1.64524e+06	2.82654e+06	0.780737	0.636307
38185	351.087	13.0833	329520	565622	0.779472	3.88794
16620	190.035	4.72592	9.05455e+06	15500000	0.775553	1.67166
15585	378.14	4.40818	776759	1.32928e+06	0.775102	1.02654
16515	461.129	4.70945	903610	1.5445e+06	0.773368	1.89216
25439	625.2	7.27513	7.13816e+06	1.21903e+07	0.772108	0.993438
17643	200.056	4.89417	5.0813e+06	8.67479e+06	0.771631	3.43459
43582	521.327	16.789	73189.2	124894	0.771003	1.34156
27065	590.347	7.61879	350709	598316	0.770634	2.21637
22340	437.213	6.41998	2.0588e+06	3.50574e+06	0.767913	1.43144
40887	683.223	14.2502	34526.8	58757.7	0.767059	2.52647
40346	343.123	13.9829	294621	501051	0.766095	1.4329
32964	534.168	10.1735	28743.6	48681	0.76012	0.871518
19188	707.428	5.27317	1.94009e+06	3.2858e+06	0.76012	2.84275
37442	388.145	12.712	4.0106e+06	6.78932e+06	0.75945	4.26976
30286	427.174	8.64165	61103.7	103365	0.758417	2.02443
3855	711.575	1.11304	192952	326201	0.75752	1.43519
9701	190.035	2.26592	46207.3	77926	0.753983	0.857144
7964	544.221	1.88449	446851	753381	0.753585	0.940441
21479	186.004	6.03254	2.536e+06	4.273e+06	0.752698	0.458122
28228	215.092	7.94061	385970	650314	0.752648	2.10916
17080	803.234	4.84964	10906.6	18365.9	0.751829	0.131439
16453	163.024	4.71168	7.88505e+06	13250000	0.748801	1.59746
3790	383.352	1.13601	1.69221e+06	2.84328e+06	0.748652	1.59339
19147	645.449	5.2706	21100000	35450000	0.748543	1.49277
36320	265.092	12.366	2.84169e+06	4.77089e+06	0.747509	2.33101
14573	324.072	4.0965	24691.1	41442.1	0.747107	1.82074
30323	421.222	8.66789	233289	391525	0.746985	1.51663
25505	742.279	7.26613	226384	379853	0.746666	0.600571
4423	312.182	1.19927	117065	196383	0.74636	1.25428
3987	456.369	1.15178	203730	341526	0.745334	1.61357
1396	209.118	0.875567	280348	469554	0.74407	1.90383
40266	567.156	13.9837	1.51619e+06	2.53895e+06	0.743788	0.674399
36600	351.087	12.529	391508	655490	0.743531	1.20616
38179	460.166	12.9157	2.22086e+06	3.71646e+06	0.742814	2.42123
29509	398.166	8.37939	175386	292934	0.740044	3.52943
37792	405.136	12.764	5.37027e+06	8.9684e+06	0.739855	4.49518
14334	727.454	3.92921	28491.8	47552	0.738961	0.808131
30287	247.112	8.61876	271061	452375	0.738898	2.09153
36549	313.113	12.5279	12900000	21525000	0.738642	3.34827
20785	368.095	5.75112	11623.1	19384.7	0.737929	0.129005
28070	840.573	7.87568	292091	486906	0.737226	1.271
9622	319.058	2.21701	231138	385271	0.737121	1.06729
36425	417.137	12.3948	12150.2	20251	0.737018	0.343324
25548	355.115	7.2758	889928	1.48316e+06	0.736909	0.738608
35938	349.069	12.1014	1.43994e+06	2.39904e+06	0.736453	1.99456
25588	845.516	7.25972	596657	993161	0.735126	1.12164
43581	584.322	16.7898	55075.1	91627	0.734372	1.48143
29328	368.155	8.32373	179322	298093	0.733209	2.04223
24741	421.164	7.10162	592155	983703	0.732247	2.49518
19272	700.172	5.30153	50462.5	83797	0.731688	0.224139
3430	709.561	1.10618	208927	346464	0.729706	1.4341
3337	526.338	1.10332	426988	707363	0.728254	1.13506
37376	561.195	12.6893	107455	177911	0.727427	1.86032
29937	158.045	8.54966	777833	1.28755e+06	0.727092	2.64208
29485	433.113	8.37467	319835	528497	0.724567	0.474446
29738	377.084	8.47538	28148.4	46456.7	0.722832	0.323895
4417	375.176	1.17	124852	205978	0.722274	2.13074
27797	478.155	7.85587	401416	662231	0.722234	1.4747
28084	472.145	7.92629	3.49778e+06	5.76895e+06	0.721867	3.92109
35513	634.197	11.8322	984074	1622886	0.721722	1.97988
30511	338.109	8.7302	701191	1.15553e+06	0.72068	1.98418
37428	219.08	12.7001	4.58321e+06	7547305	0.719602	1.97227
28848	761.358	8.1294	211779	348489	0.718558	2.34376
27910	341.108	7.93307	4.72319e+06	7.76939e+06	0.718039	3.8602
23020	475.167	6.74686	346827	570402	0.717763	1.84577
26716	441.116	7.53195	655371	1.07683e+06	0.716404	1.43446
4500	727.238	1.20801	18309	30072.5	0.71589	0.125136
4567	227.128	1.19941	7.00884e+06	1.15014e+07	0.714562	1.50877
7694	359.207	1.71646	1.72732e+06	2.8338e+06	0.714204	3.17181
36138	242.051	12.1859	422374	692564	0.713424	0.905306
29915	368.12	8.50305	201693	330490	0.71245	1.47898
28226	401.129	7.95191	454200	744185	0.712334	3.5134
3637	352.212	1.13699	204549	334817	0.710926	1.14888
20689	274.057	5.66112	4.41516e+06	7.22696e+06	0.710922	2.09307
8835	248.041	1.95484	4.00347e+06	6.54942e+06	0.710114	1.00335
14557	734.475	4.15388	392349	641703	0.709768	2.30307
40080	463.145	13.9596	5142624	8.4088e+06	0.709395	0.556829
21489	184.061	6.04693	1.50947e+06	2.4646e+06	0.707313	1.82572
11754	977.585	3.15441	472330	769885	0.704848	0.58906
16695	281.066	4.71329	5.52091e+06	8.99637e+06	0.704438	1.38541
19002	701.505	5.19471	2.1628e+06	3.52383e+06	0.704244	1.64269
26382	483.207	7.45973	2.71373e+06	4.42106e+06	0.704116	0.982988
42198	105.019	15.16	1.35445e+06	2.20389e+06	0.702343	1.1672
33500	440.14	10.5388	831532	1.35209e+06	0.701348	3.57555
12618	889.506	3.34654	136837	222384	0.700596	1.40723
8829	221.03	1.89691	4.82015e+06	7.83343e+06	0.700565	0.990607
11802	373.165	3.09478	409753	665356	0.699373	0.562669
20405	403.126	5.55641	118870	192975	0.699031	1.06846
36501	398.129	12.511	1.50321e+06	2.43726e+06	0.697214	1.16142
32874	431.139	10.1536	580383	941004	0.697197	2.81021
36715	419.139	12.5406	350977	568872	0.696728	1.17371
35908	260.077	12.0927	2.74389e+06	4.44474e+06	0.695878	0.613892
4171	549.139	1.16637	8859.99	14337.7	0.694434	0.121356
27270	680.378	7.62883	87473	141448	0.693364	1.01083
36673	349.089	12.5061	1.20758e+06	1.95202e+06	0.692846	1.34886
20455	251.056	5.57453	531273	858451	0.692284	2.08917
9565	268.022	2.21501	1.01679e+06	1.64167e+06	0.691144	0.975429
31140	133.05	9.08603	1.4198e+06	2.2896e+06	0.689407	3.72507
39017	202.095	13.4	830962	1.33971e+06	0.689066	0.835837
9249	237.124	2.05627	88856.1	143032	0.686794	0.735203
11999	293.078	3.2005	479221	770492	0.685088	0.462775
27534	441.19	7.74507	82989	133426	0.685049	1.78669
38776	306.112	13.344	82386	132381	0.684225	1.75824
26258	981.273	7.53997	1.87046e+06	3.00508e+06	0.684014	1.23074
40194	441.079	13.9657	830685	1.33452e+06	0.683945	0.700969
18773	700.498	5.19201	5539083	8.89866e+06	0.68394	1.82864
20870	374.111	5.74775	32206.5	51726.2	0.683543	0.789123
22422	281.124	6.46356	624633	1.00174e+06	0.681429	1.80165
4403	257.139	1.19639	2.09324e+06	3.3555e+06	0.680793	2.33444
26196	329.065	7.41769	645062	1.03324e+06	0.679663	0.466516
40303	671.203	13.974	2.16688e+06	3.46963e+06	0.679164	1.29099
36790	529.224	12.6542	77082.6	123388	0.67872	1.38608
21445	114.019	5.98781	1.23084e+06	1.9702e+06	0.678697	0.438097
40937	154.062	14.3198	4761387	7.61217e+06	0.676925	2.11755
3218	666.457	1.08694	106173	169715	0.676703	1.28272
18588	699.492	5.1616	13050000	20850000	0.675998	1.99456
35931	470.142	12.1086	1.24492e+06	1.98704e+06	0.674563	1.25736
5556	347.006	1.31599	1.33722e+06	2.13369e+06	0.67411	1.16533
37706	259.091	12.766	12775000	20375000	0.673477	4.09851
20335	276.087	5.51003	648940	1.03472e+06	0.673079	1.49181
38907	337.077	13.3953	31125000	49625000	0.672993	2.93407
6353	193.05	1.41785	4.38785e+06	6.99483e+06	0.672773	1.72637
19471	647.464	5.37228	1.4227e+07	22675000	0.67247	1.12673
8190	312.171	1.79988	6.20027e+06	9.88183e+06	0.672449	0.325056
30306	533.129	8.64912	86873.7	138374	0.671582	1.87373
43272	322.114	15.9137	15540.1	24749.9	0.671429	0.762108
13602	215.092	3.60999	2.60687e+06	4.14897e+06	0.670435	1.58501
43078	620.144	15.7064	281340	447533	0.669677	2.96248
36155	371.119	12.1896	1.73507e+06	2.75963e+06	0.669483	0.798194
23515	189.003	6.91451	1.25857e+06	2.00116e+06	0.66905	1.01072
29149	382.151	8.26315	19960.6	31733.5	0.668854	0.305161
27903	342.111	7.9143	682414	1.08341e+06	0.666861	3.42894
42092	473.162	15.1449	146819	232950	0.665977	1.97606
9716	473.274	2.27263	416495	660748	0.6658	1.72349
40228	461.14	13.9461	125250000	198700000	0.665781	0.546523
8319	326.187	1.76742	4328217	6.86511e+06	0.665511	0.339452
1900	435.214	0.886972	89521.7	141855	0.664108	0.92415
41759	231.062	14.8419	427877	677849	0.663768	1.44784
40712	337.056	14.0793	333025	527578	0.663753	1.83574
40216	475.155	13.9678	1.98123e+06	3.1381e+06	0.663497	0.484671
40309	533.197	13.9861	312838	495155	0.662466	0.564875
5644	359.196	1.31137	1.58441e+06	2.50747e+06	0.662286	1.1961
22950	327.129	6.69566	3.19849e+06	5.05859e+06	0.661345	2.78816
40289	910.245	13.9794	728614	1.15234e+06	0.66134	0.873614
41085	414.125	14.4777	30627.5	48414.4	0.660609	0.319538
6658	359.207	1.46028	2.63028e+06	4.15653e+06	0.660165	3.30463
11504	407.174	2.96442	5047.74	7970.88	0.659102	0.115108
20995	302.088	5.77827	742189	1.1711e+06	0.658007	1.85824
25808	377.066	7.32942	417397	658506	0.657778	2.33918
23753	261.127	6.98996	457640	721870	0.657523	0.603798
29954	338.109	8.51543	1.98568e+06	3.13023e+06	0.656639	2.51061
28203	532.166	7.92864	1.01995e+06	1.60735e+06	0.656181	3.03993
28844	433.113	8.12529	237323	373726	0.655132	0.411661
5571	345.008	1.31482	1.35419e+06	2.13108e+06	0.654153	1.06765
9766	269.044	2.26878	51614	81215.4	0.65399	2.14682
35152	343.123	11.5932	2588040	4.07136e+06	0.653649	3.58896
29969	126.019	8.51834	1.15415e+06	1.81497e+06	0.653114	2.56886
34656	297.119	11.1267	356675	560854	0.653016	1.66564
39327	415.156	13.7398	31446.8	49443.1	0.652857	0.833596
16304	459.15	4.62272	152935	240404	0.652543	1.31869
18865	685.48	5.20635	2.11041e+06	3.31726e+06	0.652468	1.59011
20479	298.093	5.56202	386976	608270	0.652467	1.34673
35010	479.212	11.4864	1.407e+06	2.21027e+06	0.651598	3.20098
43402	135.03	16.3647	4.94046e+06	7.75502e+06	0.650483	1.41708
18768	753.543	5.21305	751422	1.17918e+06	0.650092	1.11572
21970	598.14	6.28015	42772.2	67057.6	0.648728	2.53818
40903	475.129	14.2575	228412	357981	0.648242	2.70746
40287	392.083	13.9748	14375000	2.25208e+07	0.647699	0.683579
28008	415.16	7.85572	8.03097e+06	12575000	0.646913	2.83609
4862	240.027	1.22244	5075114	7.94592e+06	0.646774	1.42055
16579	310.129	4.71486	573920	898186	0.646165	1.86934
31998	472.145	9.57859	21825000	34150000	0.645904	2.66001
14289	310.114	3.90909	941998	1473426	0.645379	2.3883
36685	532.188	12.5408	22340.4	34893.5	0.6433	0.409846
43260	105.019	15.9359	2.64178e+06	4.12521e+06	0.642956	1.22492
40304	419.082	13.9774	754551	1.17805e+06	0.642712	0.636295
30314	757.181	8.65404	39921	62321.7	0.642586	1.38636
24492	317.1	7.06992	3.97937e+06	6.19972e+06	0.639661	2.55759
35153	283.103	11.6002	11700000	18225000	0.63941	2.86842
23807	279.148	7.03391	605617	940246	0.634632	1.41253
6176	787.172	1.38538	1.47411e+06	2.28536e+06	0.632574	2.04248
10101	402.176	2.33708	84938.8	131681	0.63255	2.09739
4552	391.172	1.20163	578554	896757	0.632266	2.47549
31824	323.098	9.56418	3.57109e+06	5.53415e+06	0.631996	2.40272
36599	521.171	12.5928	58868.9	91210.3	0.63169	1.83044
19273	685.443	5.29546	9106987	14100000	0.630649	1.86674
35136	368.119	11.5945	2.64147e+06	4.08468e+06	0.628879	3.58597
40825	705.216	14.098	437375	676139	0.628449	1.21192
34644	165.04	11.1566	2.71665e+06	4.19824e+06	0.627956	2.81434
29588	424.07	8.4218	1.30207e+06	2.01171e+06	0.627617	2.32001
18473	721.478	5.07037	489874	756687	0.627285	1.45053
8687	311.168	1.78704	34250000	52850000	0.625799	0.30147
26530	167.034	7.51098	1.54487e+07	2.38261e+07	0.625057	0.201989
9025	193.05	1.97685	360044	555251	0.624968	1.96907
3333	209.118	1.09947	636944	982176	0.624814	2.52239
40684	625.176	14.1233	570576	879800	0.624757	0.395985
6144	769.17	1.38482	2.08125e+06	3.20901e+06	0.624676	0.997356
27135	592.362	7.61814	1.17491e+06	1.81063e+06	0.623944	1.51673
19802	190.035	5.34102	1.01436e+06	1.56124e+06	0.622114	1.1649
23017	267.108	6.70419	1.70367e+06	2.62029e+06	0.621083	2.27658
23843	197.118	6.94054	2898756	4.45759e+06	0.62083	1.88276
4577	289.165	1.20381	2.15362e+06	3.30728e+06	0.618878	2.41782
22381	397.197	6.43321	464397	712601	0.617736	0.820885
4777	534.291	1.22502	890989	1.36717e+06	0.617717	1.01763
21986	428.177	6.31938	627687	962909	0.617353	0.520479
6076	785.165	1.38131	17350000	26600000	0.616491	1.49696
14043	317.16	3.77968	2.25619e+06	3.4588e+06	0.616381	0.951058
35132	389.129	11.5858	832039	1.27506e+06	0.615847	2.47447
28125	449.108	7.86341	140570	215335	0.615288	1.19313
4095	428.337	1.15411	188716	289071	0.615207	1.43751
30685	535.166	8.79037	536823	822130	0.614921	1.30965
31120	130.081	9.07259	115293	176561	0.614866	2.34402
40223	503.152	13.9728	521225	798079	0.614625	0.573573
4874	306.207	1.22988	529128	809485	0.613388	0.630823
4974	407.166	1.23312	543849	831891	0.613188	1.99013
31860	341.108	9.56947	43425000	66400000	0.612657	2.61779
38398	165.04	13.2253	5.08024e+06	7.74873e+06	0.609063	1.1056
28908	271.118	8.14381	6.49678e+06	9.9045e+06	0.60836	1.48194
36283	163.039	12.2924	332525	506758	0.607834	3.20802
8916	263.067	1.96287	120763	183896	0.606718	0.49779
36564	600.199	12.5121	576837	878392	0.6067	4.47804
23295	427.124	6.86845	116228	176923	0.606165	0.538475
32122	570.122	9.56952	2.28066e+06	3.46944e+06	0.60525	3.04095
43661	223.045	16.8775	39994.4	60829.1	0.604962	1.05623
12355	282.097	3.30859	2.49297e+06	3.79016e+06	0.604391	0.830484
40971	463.109	14.2987	233936	355268	0.602793	0.765543
23359	455.275	6.90888	173450	263355	0.602486	0.652713
24141	259.129	7.03666	1.3486e+06	2.04605e+06	0.601372	1.09515
40245	331.092	13.9703	3.45811e+06	5.2403e+06	0.599663	0.606429
38795	671.202	13.3472	85260.3	129186	0.599509	0.750855
29247	399.165	8.30084	51050000	77300000	0.598557	1.40476
26843	339.119	7.57909	625909	947380	0.59799	0.556574
9193	257.078	2.07884	627391	949498	0.597801	1.98908
39445	329.087	13.9633	133750000	202325000	0.597136	0.620358
1314	635.416	0.957747	816372	1.23457e+06	0.596707	0.894162
31812	179.056	9.6071	13725000	20750000	0.596305	2.46752
18167	902.541	5.02746	239688	362147	0.595414	0.578669
33775	146.045	10.6945	1.22883e+06	1.85636e+06	0.595196	2.16765
8562	330.047	1.85569	656671	988546	0.590137	1.54834
40917	496.178	14.2789	676230	1.01784e+06	0.589928	0.468684
2077	364.152	0.925532	101446	152571	0.588773	1.10457
28495	269.045	8.0203	256860	385960	0.587468	1.30056
12099	248.041	3.20262	1.66051e+06	2.49497e+06	0.587401	0.362019
9355	423.178	2.22113	561562	843556	0.587039	1.26449
43102	731.163	15.7272	300266	450777	0.586173	1.93119
29946	419.139	8.42572	335757	503993	0.585987	1.91516
28680	396.15	8.07902	209634	314659	0.585915	2.37304
27233	902.531	7.64404	91513.7	137260	0.584855	1.18385
40991	659.181	14.327	419454	628406	0.583186	0.778946
1764	429.227	0.889773	549312	822254	0.581958	1.43152
38506	203.028	13.2437	2.21071e+06	3.30677e+06	0.580914	2.75394
27853	508.122	7.92944	13525000	20225000	0.580511	3.20117
14857	151.061	4.17046	13750000	20550000	0.579707	3.38826
22307	362.073	6.29223	921984	1.37773e+06	0.57948	1.34129
28149	621.239	7.92624	57638	86060.9	0.578338	0.418064
26271	983.271	7.53192	913740	1.36428e+06	0.578281	1.00344
1608	413.123	0.854248	451852	674628	0.57824	0.478935
26621	215.092	7.5128	3.37368e+06	5.03601e+06	0.577958	1.92943
16448	163.039	4.69979	467843	697886	0.576966	1.24519
19230	687.458	5.33603	4.59403e+06	6.85256e+06	0.576885	2.20957
7911	965.681	1.79355	2.37955e+06	3.54776e+06	0.576216	1.45265
26126	847.495	7.4773	1.46365e+06	2.18181e+06	0.575952	1.66489
33121	403.144	10.2005	23800000	35475000	0.575841	2.82715
8594	128.035	1.8688	4.38457e+06	6.53186e+06	0.57506	0.741706
40714	329.16	14.1413	672354	1.00106e+06	0.574241	2.13662
6390	399.347	1.43645	98357.2	146427	0.57408	1.13589
27176	812.5	7.63088	146454	217942	0.573493	0.64829
2764	633.4	0.995625	680284	1.00884e+06	0.568487	0.838331
35922	627.192	12.1116	7.41792e+06	1.09995e+07	0.568347	1.22556
4619	341.196	1.16763	16025000	23750000	0.567603	1.95701
6293	370.223	1.37512	155065	229777	0.567369	1.25752
27127	591.355	7.61836	1.10621e+06	1.63879e+06	0.567005	1.11027
27463	465.16	7.55025	58838.2	87002.5	0.564305	0.332148
35941	505.155	12.0984	14625000	21625000	0.564264	1.89084
38247	609.181	13.0419	477994	706758	0.564225	0.485173
12069	207.012	3.23444	1.02251e+06	1.51103e+06	0.563419	0.334895
37434	542.17	12.711	132775	196178	0.563174	3.49147
25479	260.041	7.22588	6.8264e+06	1.00853e+07	0.563063	1.16226
9042	991.695	1.92089	230811	340921	0.562725	1.86287
5724	309.207	1.18145	2.7334e+06	4.03709e+06	0.562617	1.45587
42693	295.093	15.5729	241214	355890	0.561116	3.53154
31792	537.062	9.5706	1.63511e+06	2.411e+06	0.560248	3.16637
31803	119.035	9.58415	1.10597e+06	1.6306e+06	0.560085	2.57152
1526	411.383	0.898328	52495.6	77381.2	0.559786	0.354868
22634	363.165	6.62709	1.94587e+06	2.86611e+06	0.558674	1.09719
3223	307.191	1.05259	7.26538e+06	10700000	0.5585	0.71541
18604	933.605	5.1473	406340	598407	0.558439	1.67381
31808	143.034	9.57266	782096	1.15157e+06	0.558186	2.66469
26372	461.159	7.45962	4.08364e+06	6.01007e+06	0.557524	0.967772
26732	443.113	7.53475	227317	334386	0.556806	1.60522
32671	135.03	10.1293	3.68114e+06	5.41457e+06	0.556693	1.61726
40865	446.15	14.2247	101413	148993	0.555007	1.97932
25776	628.2	7.29928	665840	977353	0.553705	0.351334
6429	683.382	1.3226	1.29703e+06	1.90384e+06	0.553696	0.465395
10450	534.255	2.45296	325844	478191	0.553404	1.20111
11345	239.052	2.92854	259974	381284	0.552499	1.0878
16338	326.124	4.65481	122123	178979	0.551455	1.43703
9527	465.099	2.1941	739455	1.08349e+06	0.551154	0.868306
28732	399.165	8.08651	67475000	98800000	0.550158	2.32346
30270	231.062	8.53623	4.27438e+06	6.25859e+06	0.55012	0.521641
5515	225.113	1.27991	1.5225e+06	2.22915e+06	0.550044	1.27009
5019	153.019	1.4343	12900000	18875000	0.549106	0.537231
3978	651.41	1.09848	4.5067e+06	6.58584e+06	0.547295	2.47791
17287	463.282	4.85593	738927	1.0798e+06	0.547256	0.269847
2693	649.004	0.992441	1.29179e+06	1.88741e+06	0.54704	1.36527
28740	401.17	8.1058	2.35762e+06	3.44438e+06	0.546916	2.31691
26567	314.208	7.59518	3.79193e+06	5.53723e+06	0.546231	1.32085
40329	463.109	13.9876	7.71791e+06	1.12689e+07	0.546064	0.824771
22495	449.108	6.43021	40279.5	58790.5	0.545538	0.425308
41248	239.077	14.5565	4.32765e+06	6.31432e+06	0.545045	1.44304
36173	264.072	12.1919	200836	292903	0.544409	0.738815
9134	187.097	2.03423	66125000	96425000	0.544211	0.872441
27706	459.163	7.8207	945673	1.37899e+06	0.544198	1.07114
43032	423.021	15.6851	5.54393e+06	8.0839e+06	0.544142	0.326614
16404	103.003	4.67008	2.70942e+06	3.94819e+06	0.543204	2.07463
22250	197.045	6.38481	788480	1.14893e+06	0.543145	3.19036
40685	202.068	14.0009	3.70357e+06	5.39635e+06	0.543069	0.58023
4975	495.186	1.23507	10162.1	14801.9	0.542581	0.0943551
28231	510.118	7.93857	4.37271e+06	6368378	0.542399	2.14165
21972	413.075	6.24929	521904	758918	0.54016	1.00507
40302	681.163	13.9782	1.65468e+06	2.40416e+06	0.538974	0.641964
31832	221.066	9.57599	5.73043e+06	8324655	0.538748	2.82552
36992	354.103	12.6413	533864	775154	0.538011	1.1066
25577	364.08	7.04339	28575000	41475000	0.537488	0.887598
13388	701.439	3.68866	409831	594380	0.536357	1.00962
8664	985.651	1.79793	295923	428970	0.535652	0.321348
26605	405.139	7.5495	257115	372554	0.535036	1.80069
28191	266.088	7.94349	76129.7	110259	0.534368	1.14245
38736	358.197	13.3128	318941	461610	0.533386	1.14284
39987	473.161	13.945	2.54021e+06	3.67496e+06	0.532782	1.47166
701	711.459	0.805032	15995.1	23138.5	0.532666	0.128052
27559	304.082	7.74657	381350	551262	0.531624	0.174872
34569	283.049	11.1275	302791	437701	0.531622	1.36624
18788	683.464	5.17254	1.13129e+06	1.63504e+06	0.531356	1.57814
16241	269.062	4.62468	102201	147621	0.53048	1.38836
27677	309.145	7.81365	178521	257526	0.528622	0.495309
22419	409.145	6.45973	358964	517406	0.527457	0.697094
27845	405.139	7.86464	83018	119646	0.527277	1.05787
19124	641.417	5.26246	1.37638e+06	1.98358e+06	0.527227	1.59956
35105	683.182	11.5609	23036	33195.9	0.527116	2.36337
1573	329.066	0.87112	4.39125e+06	6.32792e+06	0.527098	2.01867
21211	283.103	5.90313	3.19879e+06	4.6089e+06	0.526897	1.55126
14572	188.02	4.17267	36758.6	52908.5	0.525416	1.44359
41888	261.072	14.9356	825160	1.18689e+06	0.524437	2.25679
5113	446.348	1.15449	100892	145101	0.524244	1.17338
43573	347.215	16.7882	154937	222757	0.523788	1.25984
4859	370.223	1.18896	335951	482958	0.523646	0.799324
36172	215.032	12.1984	743105	1.06728e+06	0.522299	0.844565
12235	390.119	3.2397	328825	472264	0.522276	0.721326
27767	461.16	7.83702	304319	437055	0.522232	1.87108
2043	748.511	0.91304	23906.8	34329.4	0.52202	0.232801
23073	458.169	6.71385	241587	346803	0.521574	1.83664
26089	532.313	7.3968	1.56333e+06	2.24372e+06	0.521268	0.658921
9062	213.113	2.00621	2.55443e+06	3.66491e+06	0.520779	1.17359
36110	239.077	12.1619	11675000	16750000	0.520739	3.52747
3225	655.441	1.0891	9131902	13100000	0.52058	2.7322
41435	259.118	14.6252	15900000	22800000	0.520007	1.44261
42056	245.114	15.1534	1.4012e+06	2.00895e+06	0.519783	0.377038
29527	402.116	8.38734	1.66179e+06	2382125	0.519511	3.39302
36183	457.134	12.2013	156902	224869	0.519223	1.46808
38681	237.061	13.3424	2.74783e+06	3.93711e+06	0.518846	1.59907
23682	217.042	6.99225	762957	1.09292e+06	0.518517	0.802333
31831	508.121	9.59638	293530	420281	0.517845	0.994618
27383	243.123	7.65074	3.93656e+06	5.63429e+06	0.517299	1.49174
6575	539.243	1.51049	136480	195321	0.517165	0.386073
2679	655.397	0.93577	195373	279602	0.517142	0.791389
22316	218.103	6.42953	29550000	42275000	0.516647	1.79378
17702	414.16	4.90842	228871	327403	0.51653	0.884884
10618	163.039	2.44719	409509	585740	0.516365	1.75719
40213	520.167	13.9853	39782	56883	0.515884	0.281469
1364	390.212	0.859983	394214	563234	0.514755	1.28845
7338	148.04	1.6335	1.01618e+06	1.45186e+06	0.514748	0.196256
23045	303.085	6.71373	992721	1.41796e+06	0.514356	1.07641
30330	640.114	8.64792	54067.2	77129.6	0.512532	1.51055
4014	355.321	1.1403	1.9643e+06	2.80096e+06	0.511909	1.09528
28035	473.148	7.91765	857495	1.22262e+06	0.511773	1.96441
1450	375.157	0.864967	247758	353116	0.511211	2.11205
19407	713.472	5.32979	1.0365e+06	1.47707e+06	0.511021	1.47814
39944	401.129	13.9034	528847	753597	0.510942	1.20218
26733	459.163	7.48421	1.3075e+07	18625000	0.510428	0.905131
31816	113.024	9.58365	1.10971e+06	1.58054e+06	0.510232	2.96174
4141	404.192	1.16228	3.15196e+06	4.48782e+06	0.509767	1.29117
36641	507.156	12.4877	57469.8	81811.6	0.509502	2.38946
24349	188.024	7.07082	1.66016e+06	2.36287e+06	0.50922	1.95884
33086	116.066	10.1863	201849	287255	0.509052	1.15966
14487	882.545	4.03488	53761.1	76399.5	0.507002	0.992272
41398	303.108	14.6256	1.59906e+06	2.2724e+06	0.506997	1.54143
27816	441.116	7.86136	70491.4	100161	0.5068	1.62553
1880	437.23	0.895394	64013.1	90912.9	0.506117	0.512605
37272	477.145	12.4878	545934	775228	0.505894	1.41793
4521	268.023	1.20126	418349	593711	0.505052	2.07375
7244	448.09	1.60245	1.16717e+06	1.65639e+06	0.505029	0.771963
22302	399.169	6.40836	143348	203198	0.503365	1.01606
7892	265.145	1.75056	809723	1.14711e+06	0.502496	1.46779
29067	581.184	8.22336	592805	839671	0.502265	1.15438
30225	518.187	8.64037	366496	519078	0.502155	0.363435
30293	165.04	8.62157	2.99062e+06	4.23568e+06	0.502149	1.13968
33004	271.106	10.1896	305028	431970	0.501992	1.0466
6562	227.128	1.33154	770838	1.09129e+06	0.501541	1.37946
39701	367.066	13.8456	83615.6	118303	0.50064	0.284424
15406	167.046	4.34265	3.34735e+06	4.73198e+06	0.499428	0.46506
8691	317.135	1.91817	213362	301573	0.499208	1.03553
15649	303.061	4.40985	426601	602919	0.499076	0.991528
36236	358.113	12.2515	392931	555130	0.498549	2.12243
14020	736.49	3.7643	332041	469030	0.49832	1.27611
10324	471.259	2.40117	949976	1.34173e+06	0.498131	0.597754
31811	401.129	9.57494	1.22291e+06	1.72661e+06	0.49762	1.96135
27703	196.061	7.7957	2.54642e+06	3.59518e+06	0.497597	2.0023
7572	985.653	1.69963	1.25086e+06	1.76603e+06	0.49759	1.04385
35926	574.176	12.1108	270526	381062	0.494259	0.583244
17623	396.165	4.86452	1.92067e+06	2.70501e+06	0.49402	2.10561
41733	330.067	14.799	808682	1.13878e+06	0.493847	1.59436
9688	445.207	2.26069	1.24405e+06	1.75179e+06	0.493794	4.11219
11704	370.113	3.11087	5.31886e+06	7.48799e+06	0.493462	0.370349
14132	268.082	3.79106	372826	524653	0.492862	1.50106
6841	223.025	1.54573	587003	825986	0.492748	1.17956
28325	224.068	7.95594	75574.1	106295	0.492107	1.22533
22246	535.181	6.39897	23194.5	32609.5	0.491508	0.278043
26901	831.327	7.57147	260524	366148	0.49101	1.36181
29373	289.069	8.43943	944465	1.32729e+06	0.490916	1.29967
27971	535.141	7.91516	4.07203e+06	5.7224e+06	0.490874	3.74188
929	323.222	0.864405	2.79498e+06	3.92634e+06	0.490349	2.13462
14594	701.44	4.14185	17050.3	23942.1	0.489755	0.536334
15891	431.098	4.52736	79590	111759	0.489736	1.15873
3574	445.26	1.05267	73998.6	103902	0.489655	0.751642
5495	349.241	1.30194	646642	907371	0.488724	0.186712
10126	227.128	2.33606	734658	1.03087e+06	0.488712	0.712433
22053	487.179	6.30784	63331.8	88859.4	0.488596	1.6874
40296	425.074	13.974	1.05487e+06	1.48e+06	0.488541	0.918761
20436	535.176	5.59103	14817.3	20782.4	0.488079	0.155008
31090	130.087	9.07038	18025000	25275000	0.487712	1.62214
25927	556.106	7.45206	323930	454181	0.487586	0.382273
42935	259.022	15.6586	4922984	6.90234e+06	0.487552	1.34759
29705	405.157	8.47024	361805	507191	0.487315	0.940502
24003	344.182	7.02372	1.462e+06	2.04921e+06	0.487123	0.825711
42050	588.177	15.1253	9200.64	12895.3	0.487036	0.195198
30756	429.175	8.82566	343728	481458	0.486142	1.04281
5711	448.089	1.33372	2.97807e+06	4.16995e+06	0.485655	1.14286
31826	161.045	9.57357	4.61163e+06	6.45146e+06	0.484349	2.37685
31152	310.15	9.08393	19125000	26750000	0.484079	1.8315
4784	208.006	1.22479	1.06205e+06	1.48456e+06	0.48318	2.03135
4904	555.149	1.23656	135512	189393	0.482957	0.461635
25329	366.076	7.0421	9.20873e+06	1.28674e+07	0.482651	0.788299
31836	101.024	9.61327	4.08855e+06	5.71063e+06	0.482062	2.06957
31846	630.143	9.60446	1.67615e+06	2.33969e+06	0.481173	2.47836
41430	217.108	14.6254	913163	1.27412e+06	0.480553	1.44472
43364	259.022	16.245	2.70797e+06	3.77312e+06	0.478548	1.20244
38385	507.156	13.1262	434739	605502	0.477983	0.448874
11606	179.056	3.11626	29950000	41700000	0.477491	0.341622
25871	309.145	7.3286	1.02111e+06	1.42136e+06	0.477129	0.400652
35137	475.166	11.5753	365008	507727	0.476126	1.30424
6949	553.258	1.52467	267928	372614	0.475838	0.372308
41092	400.145	14.4082	326824	454452	0.475613	0.607588
4700	365.209	1.21802	1.89218e+06	2.63089e+06	0.475498	0.929897
1830	431.243	0.873882	292253	406313	0.475377	1.08834
7858	963.666	1.74708	5.75361e+06	7.99855e+06	0.475272	1.84959
31793	277.033	9.56186	1.37735e+06	1.91251e+06	0.473575	3.84202
1189	410.194	0.858769	64022.7	88892.7	0.47348	0.790086
41526	293.114	14.6847	457620	635371	0.473451	1.65864
31806	441.084	9.57247	863717	1.19877e+06	0.472926	2.85981
36125	179.056	12.1687	16050000	22275000	0.472852	3.50958
40294	521.15	13.9751	454394	630378	0.472272	0.493554
6406	341.196	1.31067	5.80691e+06	8.05477e+06	0.472071	1.67427
27056	437.266	7.61355	455378	631626	0.472006	0.750833
8439	202.007	1.83586	383239	531430	0.471634	1.48945
41634	475.145	14.8956	2.26206e+06	3.13596e+06	0.471267	1.82572
39919	341.108	13.9808	919998	1.27481e+06	0.470581	1.49325
703	563.431	0.829292	91920.4	127279	0.469536	1.36122
24511	162.982	7.0727	2.8714e+06	3.97356e+06	0.46868	0.309597
5855	669.366	1.35073	1.11433e+06	1.54189e+06	0.468527	0.745531
40415	446.15	14.0545	45769.8	63309.3	0.468022	1.26944
8612	313.164	1.79053	1.57019e+06	2.17165e+06	0.467853	0.234342
3184	637.431	1.04074	413371	571485	0.467277	0.408187
2007	305.175	0.88381	964054	1.33274e+06	0.467214	0.285818
43063	207.014	15.7128	1.18034e+07	16300000	0.465665	1.51852
14065	103.003	3.98768	24750000	34175000	0.465513	2.33581
31870	439.085	9.58058	11575000	15975000	0.464804	3.37471
3440	198.113	1.10973	332935	459452	0.464674	0.651139
26610	361.092	7.51167	46800.9	64582.9	0.464616	0.246232
19076	709.443	5.2509	5.87948e+06	8.11312e+06	0.464567	2.71236
38120	542.169	12.8413	104642	144390	0.464516	2.09129
41196	358.197	14.5051	160729	221627	0.463502	2.00915
43242	261.072	15.9043	523906	722379	0.463447	1.12525
5838	651.377	1.3406	2.0974e+06	2.89153e+06	0.463231	0.544832
2767	361.16	1.06794	352467	485794	0.462855	1.12186
31196	408.127	9.10156	233225	321416	0.462714	1.6477
14024	300.036	3.76086	4595166	6.3321e+06	0.462566	0.583896
17372	643.343	4.86826	492194	678180	0.462441	0.26005
25750	510.117	7.3244	29275000	40300000	0.461111	0.952961
18613	691.433	5.11665	11450000	15750000	0.460004	2.71539
41488	245.114	14.6523	359557	494534	0.45985	1.34852
8589	189.004	1.69373	28525000	39225000	0.459547	0.928536
12105	472.203	3.22185	517360	711236	0.45916	0.231664
29089	452.087	8.22649	373844	513702	0.458495	2.92494
1394	325.238	0.866794	957736	1.31602e+06	0.45848	2.90278
6613	358.194	1.35024	1.11337e+07	1.52982e+07	0.458438	0.574011
3290	653.426	1.09566	8.66191e+06	11900000	0.458205	1.84463
15996	297.118	4.54627	3.15292e+06	4.33047e+06	0.457833	1.10187
33639	257.077	10.5762	4.70594e+06	6.46319e+06	0.457763	0.494969
26550	341.108	7.54011	9.7754e+06	13425000	0.457694	1.07975
23496	241.108	6.94335	168250000	231000000	0.457286	2.54917
19104	744.482	5.22478	1.23863e+06	1.69998e+06	0.456776	1.23196
7199	180.029	1.60605	413356	567036	0.456055	0.964245
2347	325.202	0.861981	6141810	8.42508e+06	0.456026	3.0991
4942	423.221	1.24088	751076	1.0293e+06	0.454626	1.32546
4225	249.089	1.17398	97356.7	133366	0.45404	0.835172
7123	325.202	1.50566	597691	818704	0.453942	1.47931
43589	591.356	16.7891	70493.9	96514.3	0.453244	2.13198
35259	135.029	11.7495	2.71335e+07	3.71469e+07	0.453165	0.271917
20880	723.423	5.73891	238893	326838	0.452212	2.27073
41739	534.167	14.8046	31453.8	42988	0.450699	1.22395
36869	209.066	12.642	869968	1.18866e+06	0.450303	0.357356
43336	247.056	16.1321	697687	952233	0.448734	1.52447
26884	415.16	7.56762	56800000	77475000	0.44784	2.85276
2849	339.18	1.10212	6.16577e+06	8.39936e+06	0.445998	1.70297
5434	792.386	1.29421	190681	259667	0.445503	0.689034
15414	347.109	4.35756	483292	658047	0.445297	0.38149
5058	243.123	1.22959	1.0273e+06	1.39518e+06	0.441589	1.44827
7052	355.175	1.50715	637014	865021	0.44141	3.12176
8590	145.014	1.67427	1.38317e+07	18775000	0.440831	0.939208
19786	688.463	5.39654	1.9645e+06	2.6662e+06	0.440624	1.57518
8061	325.184	1.75068	26625000	36125000	0.440216	0.25762
3787	277.217	1.05012	1.61923e+06	2.19515e+06	0.439015	0.656727
31848	499.107	9.572	2.5326e+06	3.43333e+06	0.438988	3.26302
18308	463.217	5.01483	355459	481767	0.438651	0.626184
27098	579.355	7.61904	392112	531118	0.437767	1.21348
6092	801.158	1.38481	836887	1.13321e+06	0.437316	1.17527
14239	323.134	3.85385	4.49716e+06	6.08683e+06	0.436678	2.97876
43593	173.104	16.7925	5.71347e+06	7.72356e+06	0.434897	2.06738
27201	682.393	7.62765	237182	320587	0.43472	0.567289
40986	392.083	14.3022	394894	533574	0.434224	0.672235
43745	241.046	16.9816	1.1038e+06	1.49099e+06	0.433794	0.679904
12586	1003.7	3.27216	24502.3	33094.3	0.433666	0.0748844
22462	190.035	6.50437	1.26439e+07	17075000	0.433439	0.690215
19445	683.428	5.32696	1.7872e+06	2.41226e+06	0.43268	1.34645
13348	725.438	3.67037	487199	656954	0.431279	0.929702
12167	294.098	3.23089	1.20823e+06	1.62767e+06	0.429917	0.256379
23838	243.171	7.0084	4.63006e+06	6.23433e+06	0.429202	1.61961
29081	665.301	8.31682	74419.6	100190	0.42898	0.245371
41300	655.229	14.6009	347802	468119	0.428611	0.690194
10155	271.118	2.355	1.00836e+06	1.35718e+06	0.428598	0.574668
27920	814.557	7.89013	313454	421870	0.428546	0.919864
33248	431.119	10.2639	287016	386042	0.42763	1.18049
29532	149.045	8.34088	9.50936e+06	12775000	0.425904	1.27318
11976	270.025	3.27807	622604	834501	0.422599	0.293175
40876	628.194	14.2444	656684	879946	0.422216	2.33176
10264	491.118	2.3766	2.02268e+06	2.71029e+06	0.422179	1.23893
28599	344.218	8.09148	407039	545347	0.422006	2.01126
26808	350.184	7.5984	3.48301e+06	4.66625e+06	0.42193	0.745319
5304	229.108	1.17559	1.17339e+06	1.57192e+06	0.421845	1.22156
8593	216.015	1.70067	50375000	67450000	0.421111	0.812384
40219	392.167	13.9607	467407	625736	0.420875	0.82406
7064	411.214	1.51865	41137.1	55051.3	0.420336	0.35097
11538	539.184	3.09605	35839	47941.5	0.419745	0.0957074
22290	281.098	6.41603	3.32762e+06	4.44737e+06	0.418459	1.52468
43513	233.077	16.6368	377968	505126	0.418377	1.55187
30950	269.045	9.02264	688236	919004	0.417168	1.55095
3405	426.189	1.13064	35024.6	46754.9	0.41675	0.172989
38475	111.008	13.2898	160674	214473	0.41666	0.37258
3128	357.227	1.1613	1.43955e+06	1.92052e+06	0.415878	1.3889
32443	343.036	9.89001	306105	408248	0.415418	0.797528
29523	404.113	8.38498	544340	725600	0.414667	2.8791
28379	429.175	7.85823	4.20919e+06	5.6077e+06	0.413866	0.959648
20786	701.439	5.73851	1.41393e+06	1.88357e+06	0.413766	2.76383
5227	395.164	1.29632	1.42454e+06	1.89592e+06	0.412404	2.26079
5752	384.202	1.33445	934004	1.24075e+06	0.409711	1.1129
12127	322.129	3.19618	846996	1.12494e+06	0.409418	0.265745
3388	325.202	1.10192	54225000	72000000	0.409039	2.33693
3879	165.055	1.14651	116825	155074	0.40861	1.30622
5960	393.168	1.30979	4.41855e+06	5864190	0.408358	2.07468
20873	824.525	5.75135	132714	176124	0.408272	1.84612
22289	256.077	6.40933	222775	295460	0.407378	1.32147
3260	755.19	1.08387	1.90578e+06	2.52733e+06	0.407228	0.277841
25372	219.045	7.22074	1.70585e+06	2.26096e+06	0.406443	0.286109
34847	459.15	11.26	657690	871101	0.405431	1.14587
27072	580.362	7.62005	500905	663401	0.405345	0.894951
19130	675.486	5.2526	3.9786e+06	5.26882e+06	0.405219	1.14226
30090	261.133	8.55117	394485	522334	0.405001	0.619423
33955	634.198	10.9039	212349	281155	0.404925	0.614169
32526	165.04	9.9708	3.91754e+06	5186323	0.404764	1.39638
27212	428.142	7.65175	40399.2	53468	0.404351	0.339748
14737	100.004	4.12854	134877	178407	0.40353	0.999121
10425	554.114	2.42889	497097	657346	0.403125	0.571231
37371	201.007	12.6924	65425.2	86489.2	0.402672	0.467991
9223	1003.74	2.02557	531094	701997	0.402497	0.668661
4437	317.135	1.19456	901216	1.19071e+06	0.401881	0.781332
42875	186.04	15.6062	1.02138e+06	1.34906e+06	0.401434	0.624973
5663	357.191	1.31116	66600000	87925000	0.400751	3.51976
24964	474.262	7.13878	2.33739e+06	3.08468e+06	0.400225	1.11297
29432	211.531	8.34834	198224	261558	0.399993	1.11089
21275	892.553	5.92998	88124.4	116252	0.399648	1.30475
29380	253.092	8.34841	633329	835447	0.399593	1.20132
9542	142.014	2.20378	9477446	12500000	0.399358	0.950443
9809	268.075	2.30025	166253	219168	0.398653	0.582181
9553	295.041	2.20909	4.85521e+06	6.39983e+06	0.398499	0.949681
29852	429.176	8.53262	1.05878e+06	1.39547e+06	0.398351	0.978899
25193	275.103	7.18689	3.45302e+06	4.55056e+06	0.398182	1.0345
39573	104.035	13.8348	12125000	15975000	0.397831	2.50704
32566	280.104	9.99714	57534	75727.5	0.396402	0.84256
4822	204.051	1.23981	2557900	3.36622e+06	0.396169	1.24248
40063	195.051	13.9076	2.9192e+06	3.84152e+06	0.396105	0.536245
40335	505.119	14.0046	308985	406584	0.396017	0.376287
10326	250.071	2.36923	731599	962663	0.395977	0.619313
3152	675.423	1.0769	797938	1.04976e+06	0.395716	0.836318
21454	405.151	6.00908	119491	157159	0.395331	0.71837
36181	377.106	12.2247	400077	526012	0.39482	1.06799
40944	308.097	14.3122	252897	332246	0.393703	0.575586
20683	284.078	5.61811	804514	1.05688e+06	0.39362	1.18525
8133	878.597	1.79504	341713	448877	0.393533	0.816199
19605	311.077	5.35583	842335	1.10634e+06	0.393324	1.29256
7894	193.05	1.74759	172213	225990	0.392065	1.10837
3354	402.176	1.12748	1.68947e+06	2.21563e+06	0.391149	1.46121
6112	279.1	1.37969	23703.8	31084.7	0.391086	0.121727
31670	894.317	9.40419	819483	1.07455e+06	0.390942	0.660423
22512	103.003	6.54631	1.71638e+06	2.25042e+06	0.390828	0.74119
10473	552.265	2.45418	42578.5	55769.5	0.38935	0.372647
26501	472.145	7.54071	5.7888e+06	7.58065e+06	0.389059	0.864489
6250	404.192	1.2858	913539	1.19602e+06	0.388706	1.81839
3239	675.405	1.09457	1.60982e+06	2.1069e+06	0.38822	1.81981
27863	181.071	7.89147	2.94497e+06	3.84857e+06	0.38607	2.44
22504	163.024	6.50145	8.30682e+06	1.08548e+07	0.385967	0.703073
3197	700.426	1.084	123623	161413	0.384808	0.891539
24203	275.053	7.05711	723019	943890	0.384584	1.10532
36522	486.145	12.4879	54050.5	70546.3	0.384261	0.999976
40452	161.045	14.0293	2.48398e+06	3.24019e+06	0.383427	2.09519
23352	431.1	6.89202	2.37273e+06	3.09436e+06	0.38309	0.930432
7321	567.273	1.49734	125880	164135	0.382834	0.156179
2835	773.158	0.99216	1.06457e+06	1.38785e+06	0.382579	1.73725
43722	145.098	16.9565	2.86578e+06	3.73339e+06	0.381558	2.34508
27273	722.971	7.62052	743196	967892	0.381104	0.288603
26594	401.129	7.5206	1.48847e+06	1.93846e+06	0.38108	0.94162
27204	681.386	7.62848	219349	285641	0.380972	0.441196
25164	272.062	7.23084	1.49954e+06	1.95263e+06	0.380899	1.42764
21547	394.135	6.08157	161209	209862	0.380508	0.520501
7549	959.637	1.63091	911758	1.18651e+06	0.380002	0.584934
18612	871.496	5.11558	7.25717e+06	9.44278e+06	0.379804	0.854828
6153	585.983	1.38601	2.25275e+06	2.93032e+06	0.379367	0.497099
30066	547.202	8.53976	142446	185220	0.378824	0.91762
21593	417.082	6.10129	215872	280684	0.378767	1.54146
28222	417.176	7.94417	1.19975e+06	1.55973e+06	0.378568	1.74942
9683	321.055	2.22137	113250	147222	0.378483	0.473235
33029	116.072	10.1838	32025000	41625000	0.378252	0.918147
37808	293.098	12.8196	956968	1.24307e+06	0.377365	1.15745
12358	485.141	3.23651	1.26844e+06	1.64697e+06	0.376758	0.462226
29607	313.113	8.43388	3.67815e+06	4.77514e+06	0.376563	2.21331
27708	316.103	7.80657	480499	623664	0.376235	1.22739
3367	431.243	1.10834	1.30858e+06	1.69762e+06	0.375507	1.36727
5256	406.259	1.27782	162683	210962	0.374922	0.653131
23967	853.485	7.03356	783936	1.01647e+06	0.374753	0.263708
8072	453.105	1.79519	5771455	7.47518e+06	0.373173	1.98523
29511	426.161	8.37655	675234	874360	0.37284	2.26271
3949	375.157	1.13881	1.72222e+06	2.22891e+06	0.37207	1.17475
33638	128.035	10.5818	52550000	67975000	0.371313	0.554856
1959	343.167	0.903773	707474	914491	0.370292	1.32895
1302	361.177	0.89897	720665	931510	0.370242	0.562297
11896	188.02	3.20555	5.64627e+06	7.29433e+06	0.369478	0.282437
2358	623.451	0.937697	617568	797795	0.369419	1.34024
2360	623.451	0.955306	617568	797795	0.369419	1.34024
22885	287.088	6.66528	852682	1.10119e+06	0.368987	0.466558
19608	477.176	5.57717	514458	664066	0.368273	0.361902
9563	596.161	2.23893	1.30519e+06	1.68461e+06	0.368153	1.3268
19684	869.529	5.30553	323153	417087	0.368134	0.57064
16196	916.554	4.61653	345425	445706	0.367719	0.572685
27991	217.047	7.88392	1.00321e+06	1.29415e+06	0.367374	1.37549
26223	629.178	7.48698	230263	296996	0.367166	0.642955
40888	341.108	14.2401	2.73801e+06	3.52923e+06	0.366225	2.13607
18972	673.475	5.23534	54375000	70075000	0.365956	1.17178
12149	532.128	3.22727	743061	957402	0.365645	0.314138
5641	679.409	1.32497	690308	889192	0.365254	0.215979
14687	817.509	4.13453	16289.7	20971.5	0.364464	0.204124
33629	128.029	10.5844	359083	462052	0.363738	0.481643
41805	250.093	14.8655	725838	933854	0.363551	2.76849
14680	839.495	4.13896	10280.5	13225.2	0.363386	0.104412
37353	269.087	12.6926	3.49769e+06	4.49903e+06	0.363213	2.80656
19496	748.438	5.30446	225960	290615	0.363042	1.55755
33646	566.145	10.5853	272530	350482	0.362927	0.391936
40882	487.177	14.223	206568	265559	0.362414	0.595245
13177	201.015	3.50963	3.34507e+06	4.29904e+06	0.361981	0.961575
24518	112.985	7.07679	1.28025e+07	1.64373e+07	0.360542	0.273781
28798	579.227	8.08498	1.67257e+06	2.14721e+06	0.360395	1.83948
5536	621.436	1.30944	2.3124e+06	2.96774e+06	0.359976	1.23545
3606	329.066	1.12081	3.79873e+06	4.87387e+06	0.359551	1.17947
3265	593.372	1.08162	1.40428e+06	1.79927e+06	0.357579	0.315272
5529	377.173	1.17535	4.50485e+06	5.77136e+06	0.357433	1.6434
8350	417.176	1.86059	536695	687477	0.357208	1.79086
20894	150.042	5.75931	12825000	16425000	0.356935	2.7499
7918	417.21	1.74757	1.45147e+06	1.85838e+06	0.356529	0.146259
33355	300.192	10.2917	678249	867884	0.355686	3.04999
1617	383.112	0.87182	177593	227047	0.354415	0.209624
3188	591.357	1.06352	600864	768115	0.354284	0.216522
19920	579.173	5.50034	143866	183872	0.353977	0.703252
40554	289.017	14.0991	152875	195377	0.353906	0.981201
15662	895.549	4.43332	154161	196999	0.353756	0.802243
29621	133.05	8.42718	6.31078e+06	8.05568e+06	0.352188	2.33203
24734	187.097	7.10091	644648	822825	0.352074	0.447922
40909	275.021	14.1821	42906.8	54745.1	0.351524	0.451161
31817	146.024	9.5774	6.10816e+06	7.78139e+06	0.349291	2.61979
4040	420.223	1.1288	263449	335490	0.348747	0.664735
40899	342.111	14.2412	379051	482648	0.348578	1.84755
33105	414.197	10.196	1.89362e+06	2.41108e+06	0.348533	1.09029
4663	424.174	1.13659	309208	393697	0.348509	1.18097
27740	609.19	7.84048	534960	681117	0.348472	0.647905
19176	669.375	5.22138	975346	1.24024e+06	0.346632	1.21849
25807	536.144	7.3655	602198	765735	0.346609	1.03014
7471	163.04	1.67143	6.14847e+06	7.81502e+06	0.346021	0.994527
4333	433.218	1.1723	225887	287081	0.345852	0.510801
21470	364.124	6.03168	111828	142070	0.345316	0.609333
40891	401.129	14.2436	1.8763e+06	2.38321e+06	0.345019	1.75708
4320	399.151	1.14934	782213	993058	0.344316	0.788428
33386	415.16	10.3421	558678	708806	0.343373	1.96518
28782	387.165	8.10565	9853664	12500000	0.343196	1.38898
23051	237.08	6.73484	16150000	20475000	0.342329	1.35308
41036	503.161	14.3614	378032	478938	0.341331	1.33681
32585	318.079	10.0507	38730.2	49025.1	0.340062	0.251721
18949	671.54	5.22886	2.20217e+06	2.78675e+06	0.339658	1.30308
29388	365.087	8.3431	340400	430707	0.339472	0.777015
23982	382.155	7.0123	457886	579173	0.339007	0.898332
5713	149.045	1.3622	154807	195779	0.33875	0.578939
31039	371.097	9.05257	743529	940256	0.338664	0.891163
41275	351.129	14.5966	492788	622888	0.338006	1.5922
32249	532.166	9.77711	1.73007e+06	2.18668e+06	0.337909	0.567016
21424	764.166	5.99821	343147	433415	0.336923	0.207084
20770	617.153	5.71005	254106	320929	0.336826	0.924251
7963	476.084	1.77005	1.26777e+06	1.60028e+06	0.336026	0.36935
1351	327.217	0.863894	5.54675e+06	7.00121e+06	0.33596	2.24058
7678	391.179	1.69904	363469	458647	0.335552	0.383604
7863	539.242	1.69763	110575	139412	0.334329	0.188473
28283	624.199	7.96231	986520	1.24321e+06	0.333654	0.691545
31035	387.165	9.0522	1.13429e+06	1.42883e+06	0.333045	0.399859
7561	987.667	1.71515	3.68967e+06	4.64651e+06	0.332654	0.732363
26606	532.165	7.52068	673484	848098	0.332587	0.962507
4833	495.129	1.22902	612361	771102	0.33254	0.870737
26539	424.07	7.49527	352568	443923	0.332407	1.12731
9310	241.107	2.07929	1.33737e+06	1.68316e+06	0.331771	0.59614
8927	239.128	1.97931	3.46105e+06	4.35395e+06	0.331114	1.89815
25075	175.024	7.16983	1.96744e+06	2.47478e+06	0.330985	0.328637
25830	241.107	7.32381	19700000	24775000	0.330689	0.999315
35368	217.119	11.8298	274206	344736	0.330232	0.950202
39574	74.0245	13.8416	802397	1.00847e+06	0.32978	1.87211
7948	379.188	1.76383	461802	580300	0.329524	0.702694
41731	267.072	14.7976	29800000	37425000	0.32869	1.34671
11881	127.999	3.16622	4.43081e+06	5.55784e+06	0.326955	0.262146
39797	202.056	13.9011	580994	728548	0.326502	0.543894
13023	228.085	3.39308	94191.2	118087	0.326181	0.334094
27988	536.144	7.92323	983180	1.2326e+06	0.32618	0.809636
13441	322.093	3.46715	169401	212360	0.326066	0.422649
31272	288.027	9.18197	1.06154e+06	1.3305e+06	0.32581	0.426093
37043	305.064	12.6535	1.02555e+06	1.28537e+06	0.32579	1.76375
34859	413.108	11.2679	245380	307542	0.325769	0.828481
12917	407.174	3.40257	356099	446286	0.325688	0.611858
14694	793.512	4.10145	536913	672712	0.325299	0.368478
5025	433.024	1.25048	5.6865e+06	7.12089e+06	0.324516	0.59781
37606	286.042	12.7522	851326	1.06534e+06	0.323532	4.45432
40037	202.098	13.9201	932116	1.16628e+06	0.323334	0.604923
3416	429.227	1.0981	2.51599e+06	3.14665e+06	0.322689	0.665669
13823	853.476	3.72348	9.53687e+06	11925000	0.322402	2.34233
35910	217.119	12.1003	1.39352e+06	1.7422e+06	0.322179	1.92662
30593	130.081	8.74262	218726	273431	0.32205	1.52033
7480	393.131	1.77252	122442	153030	0.321712	0.401884
2748	739.197	1.0007	6.9004e+06	8.6185e+06	0.320758	1.46511
36361	552.178	12.3765	321462	401464	0.320622	0.483351
14117	463.218	3.77748	888467	1.10937e+06	0.320357	1.19981
30259	253.092	8.59984	1.42989e+06	1.78524e+06	0.320211	0.824882
29429	479.212	8.33267	2.30125e+06	2.87289e+06	0.320082	1.40968
21740	593.381	6.16958	1.0951e+06	1.36564e+06	0.318516	1.03536
25368	217.047	7.23131	4.95563e+06	6.17835e+06	0.318154	0.222272
40177	426.125	13.9813	51794.2	64566.4	0.317992	0.968329
19070	772.44	5.28705	166294	207275	0.317813	0.491195
37719	692.221	12.7705	686366	855504	0.317797	1.84864
7144	156.066	1.58147	327351	408002	0.317738	0.689225
14802	127.999	4.24626	1.47756e+06	1.84145e+06	0.317621	0.770115
9709	1001.68	2.25456	2.23114e+06	2.78049e+06	0.317558	0.58955
13586	427.098	3.65944	465560	580057	0.317228	0.211486
5258	339.18	1.24772	3769025	4692428	0.316143	1.27814
1329	383.352	0.856766	323775	403089	0.316108	0.324352
37335	285.145	12.7105	5036068	6.26915e+06	0.315973	0.308115
27016	593.368	7.61836	621951	774064	0.315651	0.888999
15196	218.03	4.2918	1.42048e+06	1.76763e+06	0.315435	0.912081
11817	263.083	3.14555	404302	503020	0.315185	0.111548
23022	330.104	6.71435	1.00699e+06	1252754	0.31505	0.822839
15096	297.119	4.28676	3.42575e+06	4.26155e+06	0.31496	1.96929
16180	693.47	4.60714	1.01163e+06	1.25836e+06	0.314873	1.99053
1322	355.321	0.856998	351099	436721	0.314836	0.415648
3880	343.212	1.18754	2.45803e+06	3.05679e+06	0.314513	1.33067
7864	991.693	1.74274	933897	1.16065e+06	0.313604	1.48861
40521	284.041	14.2133	2.72512e+06	3.38677e+06	0.313594	0.580756
35681	616.173	12.024	411397	511274	0.313567	1.65497
22063	533.185	6.30398	176786	219683	0.313416	1.2312
26822	468.135	7.52929	91431.7	113603	0.313235	0.611342
15859	792.502	4.52177	827389	1.02792e+06	0.313096	0.780499
20177	315.145	5.50076	321609	399498	0.312878	0.344126
14641	736.491	4.14142	2.84421e+06	3.5319e+06	0.312418	1.53831
36343	444.147	12.3576	300623	373261	0.312226	0.320736
8559	129.055	1.85955	7.79037e+06	9.67203e+06	0.312128	0.806216
31151	299.098	9.08444	1.03431e+06	1.28409e+06	0.31208	1.28735
4232	267.16	1.1601	184979	229617	0.311866	1.38866
43070	333.059	15.7062	38150000	47350000	0.311681	1.56663
23695	188.035	6.98231	1.03983e+06	1.29036e+06	0.311432	1.19008
15775	163.061	4.5622	1.11481e+06	1.38318e+06	0.311188	0.565676
40283	414.104	13.9652	4.14167e+06	5.1358e+06	0.310378	0.405273
35161	634.196	11.5943	296100	367164	0.310344	0.428914
43071	335.063	15.7068	954329	1.18315e+06	0.310072	1.39904
21099	761.416	5.83343	178901	221661	0.309195	1.06987
11337	453.116	2.94599	800831	991601	0.308263	1.02211
20874	330.105	5.74891	284096	351534	0.307284	1.61894
11943	464.227	3.1714	101550	125631	0.30701	0.230682
33589	534.156	10.577	637814	788889	0.306686	3.7767
27449	272.062	7.67393	2.06096e+06	2.54852e+06	0.306344	0.56626
31139	340.124	9.00954	605626	748841	0.306232	1.42054
8629	355.103	1.90479	1.45278e+06	1.79578e+06	0.305801	1.54645
13269	841.511	3.4892	3.45313e+06	4265206	0.304709	0.715887
6286	389.163	1.45127	8.147e+06	10061482	0.304501	1.23175
23374	272.062	6.92179	1.69307e+06	2.09086e+06	0.304459	0.831041
20861	822.513	5.75085	506432	625363	0.304325	2.08975
19017	655.432	5.216	1.76009e+06	2.17329e+06	0.304235	1.4225
39921	628.194	13.9806	178863	220833	0.304101	0.94834
18890	671.465	5.22012	321250000	396500000	0.303624	1.16516
14742	294.098	4.18052	26350	32519.2	0.303485	1.20504
22135	237.078	6.36522	2.76112e+06	3.40533e+06	0.302545	0.875969
4358	685.415	1.28968	748427	922890	0.302297	1.84611
13119	72.9929	3.40827	81650000	100675000	0.302181	1.18221
18556	693.448	5.09496	73950000	91175000	0.302088	1.8616
13797	831.491	3.72606	8.52324e+06	1.05034e+07	0.301376	2.24493
43690	233.077	16.9025	328374	404534	0.300921	1.39664
28296	756.48	7.87249	916390	1.12842e+06	0.300269	0.90489
8947	965.681	1.91515	1.38537e+06	1.70578e+06	0.300161	0.386341
4746	412.233	1.10152	1.28246e+06	1.57902e+06	0.300119	1.37981
42951	135.03	15.7076	15900000	19575000	0.299986	1.20311
12291	338.124	3.22552	376174	463110	0.299954	0.183964
29985	395.202	8.52065	840671	1.03401e+06	0.298634	0.643284
3435	363.175	1.10834	1.05901e+06	1.3023e+06	0.298348	1.63878
31113	119.035	9.08459	5.03672e+06	6.18194e+06	0.295577	1.60731
33126	297.119	10.2003	10940958	13425000	0.295183	1.75636
4591	429.158	1.20858	436066	535004	0.295005	0.68444
39994	599.199	13.9084	7883233	9.66709e+06	0.294295	0.719244
3306	336.217	1.1024	212231	260223	0.294114	0.612001
22645	303.144	6.58365	602886	739178	0.294037	0.465345
5443	338.094	1.29278	648692	795324	0.294009	0.571977
41241	295.103	14.5689	820844	1.00586e+06	0.293252	1.05344
32440	114.056	9.89243	7628531	9343318	0.29253	1.23697
15550	315.145	4.38756	9.37255e+06	11475000	0.29198	0.706589
40414	317.055	14.0152	1.10476e+07	13525000	0.291895	0.667489
3979	337.165	1.1916	640261	783429	0.291143	0.411656
23266	277.122	6.86217	622969	762253	0.291109	2.25802
35982	731.176	12.1161	348173	425998	0.291046	2.4881
38729	342.119	13.2965	105260	128787	0.291031	0.363019
2564	355.248	0.869254	793061	969957	0.29049	0.56714
19337	699.423	5.33152	458191	560350	0.290377	1.25239
27018	493.156	7.59461	439823	537744	0.289997	0.611563
31007	160.061	8.99992	2.99702e+06	3.66348e+06	0.289687	1.03239
39683	71.0136	13.8828	1.23944e+06	1.51437e+06	0.289027	1.16007
27206	772.424	7.63391	113167	138244	0.288762	0.229734
37073	332.083	12.6777	2.1274e+06	2.59826e+06	0.288454	1.85637
5005	91.055	1.25746	334681	408614	0.287952	0.45487
40259	475.11	14.0109	619468	756161	0.287664	0.207684
20697	563.14	5.56211	370541	452270	0.28755	0.724367
7993	432.129	1.7725	262294	320101	0.287342	0.298312
27209	338.111	7.62808	97659.2	119175	0.287248	0.277236
8275	99.0085	1.73735	3.34282e+06	4.07773e+06	0.2867	0.896683
8285	300.036	1.81208	508911	620729	0.28655	0.546402
36292	187.108	12.3167	2.23277e+06	2.72329e+06	0.286512	1.6114
33634	415.12	10.5824	1.1721e+06	1.42908e+06	0.285992	0.828908
41447	202.069	14.6043	2.28717e+06	2.78848e+06	0.285914	1.15776
6299	391.179	1.41171	1.2449e+06	1.51666e+06	0.284871	0.571856
29058	332.054	8.22588	343959	418989	0.284673	1.35282
19767	675.489	5.30818	1.28856e+06	1.56957e+06	0.284611	0.317116
21594	454.135	6.1252	1.62043e+06	1.9735e+06	0.284383	0.402898
30148	445.131	8.56787	103912	126526	0.284076	2.20665
35874	329.087	12.0154	4.40649e+06	5.36498e+06	0.283942	1.72392
40998	618.172	14.3235	353254	430092	0.283939	1.12351
38755	507.156	13.2854	156823	190928	0.283888	0.775109
29712	179.056	8.36728	76600000	93250000	0.283759	1.48676
23976	847.531	7.01937	184012	223979	0.283564	0.870155
35346	463.166	11.7656	5.89801e+06	7.17838e+06	0.283431	1.66076
5431	790.388	1.29529	181533	220785	0.28241	0.334459
33324	315.072	10.3062	1.62217e+07	19725000	0.282101	0.207731
21675	519.186	6.16248	137556	167243	0.281922	1.69398
25311	859.53	7.20203	5.84226e+06	7.10249e+06	0.281798	0.264995
19946	607.166	5.44429	1.44243e+06	1.75318e+06	0.281476	0.837619
1601	849.534	0.870618	1.65876e+06	2.01581e+06	0.281252	0.938272
39800	491.092	13.8933	4.60917e+06	5.60113e+06	0.281209	0.625666
8525	156.066	1.87872	1.00236e+06	1.2175e+06	0.280524	0.618248
4891	257.006	1.25496	195503	237448	0.280418	0.39114
31901	217.108	9.6431	608865	738164	0.277818	0.916365
34634	409.046	11.1324	65953.9	79958.6	0.277796	0.57612
28629	244.067	7.97619	148587	180112	0.277589	1.14373
9661	405.158	2.24301	783410	949566	0.277502	0.706593
7664	989.681	1.73041	2.93028e+06	3.55168e+06	0.277461	1.39981
4998	435.023	1.25551	5.60816e+06	6.79562e+06	0.277078	0.426025
33243	661.173	10.2454	730937	885382	0.276552	0.0723348
3407	635.416	1.08768	342978	415404	0.276401	0.091637
5107	423.095	1.37662	4.99147e+06	6043977	0.276034	0.696827
3990	483.221	1.15054	1.00573e+06	1.21766e+06	0.275875	0.980829
28524	379.171	8.02541	408832	494962	0.275809	0.203698
19194	750.453	5.28575	140605	170206	0.27564	0.315657
25844	535.141	7.5144	3.48046e+06	4.20416e+06	0.272539	0.546611
5512	365.112	1.29571	952999	1.15096e+06	0.272296	1.75074
1885	653.461	0.922228	329475	397892	0.272208	1.33852
25761	465.225	7.31092	355368	429123	0.272074	0.345474
34690	522.181	11.1338	5380.98	6497.28	0.271967	0.0462137
41764	259.129	14.8281	2.04778e+06	2.47237e+06	0.271833	1.58409
19372	723.425	5.30965	442116	533666	0.271512	1.69314
10548	243.123	2.47248	2.05025e+06	2.47447e+06	0.271319	0.339422
2220	617.405	1.03329	1.15324e+06	1.3913e+06	0.270747	0.770118
16376	734.474	4.62295	185366	223617	0.270654	1.74683
10047	1003.7	2.34476	1.54337e+06	1.86097e+06	0.269965	0.632629
2750	771.141	1.0031	1.64464e+06	1.98283e+06	0.269788	0.498129
13821	765.481	3.72218	5757140	6.94004e+06	0.269592	1.29873
3806	285.17	1.11128	1.54208e+06	1.85878e+06	0.269474	0.635565
9740	101.024	2.25367	3.26877e+06	3.9382e+06	0.268788	0.872277
23494	442.119	7.02269	1.11358e+06	1.34135e+06	0.268487	1.18774
21051	401.092	5.86053	356951	429747	0.267761	0.459598
16369	289.084	4.63482	1.70573e+06	2053004	0.267349	0.574765
2715	359.243	1.04073	781672	940791	0.267312	0.527462
18484	901.536	5.0864	558935	672452	0.266752	0.80714
9141	101.024	2.03353	2.11008e+06	2.5375e+06	0.266116	0.639635
2605	321.21	0.97461	2.12785e+06	2.55873e+06	0.266034	0.207573
35380	341.108	11.8337	655131	787772	0.265995	1.00209
12806	725.44	3.37086	282819	340070	0.265953	0.861683
24358	256.059	7.10774	12525000	15050000	0.264953	1.42679
4533	357.097	1.20376	14667.9	17624.6	0.264926	0.0449789
35531	341.088	11.9047	1.6927e+06	2.03383e+06	0.264874	1.38994
30717	330.203	8.83011	395644	475353	0.264795	0.835583
5139	755.191	1.35131	2.48929e+06	2.99077e+06	0.264781	0.890878
14773	103.003	4.13571	1.30506e+06	1.56733e+06	0.264185	0.215103
3953	188.035	1.14402	9045.88	10863	0.264089	0.0448321
38790	431.119	13.3477	670786	804844	0.262858	2.86915
2894	575.362	1.02648	1.08709e+06	1.30413e+06	0.262608	0.413954
28258	409.235	7.95357	3.45272e+06	4.14185e+06	0.262544	0.906804
37973	315.071	12.8647	757006	908034	0.262443	0.132065
21552	513.255	6.03605	1.9622e+06	2.35337e+06	0.262251	0.883208
33951	313.113	10.9054	414756	497411	0.262174	0.287051
35765	649.173	12.1085	2.9155e+06	3.49428e+06	0.261251	1.12899
4158	283.155	1.16479	1.2277e+06	1.47142e+06	0.261245	0.585056
17822	226.083	4.93689	274071	328420	0.260995	0.672843
24169	343.09	7.00996	989517	1.18563e+06	0.260857	0.162436
15081	712.491	4.26893	254513	304842	0.260323	0.800658
7265	213.113	1.58694	1.16286e+06	1.39276e+06	0.260277	0.847388
41247	289.017	14.4967	71909.5	86092	0.259697	0.957477
10090	487.131	2.49142	8.6774e+06	10387578	0.259525	0.227034
18947	771.515	5.22803	501550	600385	0.259494	0.683891
13291	837.521	3.62208	1.37682e+06	1.64757e+06	0.259006	0.646384
12647	866.519	3.44527	317179	379364	0.258284	0.202322
42893	244.022	15.6069	12000000	14350000	0.258016	1.20623
31138	313.113	9.08834	1.29914e+06	1.55334e+06	0.257819	0.925899
4836	201.113	1.24414	1.64718e+06	1.96927e+06	0.257666	0.807519
5239	560.204	1.27876	280241	335006	0.25752	0.527114
30575	130.087	8.73959	32525000	38875000	0.257294	1.37232
18915	669.449	5.21557	175500000	209750000	0.2572	1.59556
5458	115.04	1.30359	1.87282e+06	2.2374e+06	0.256613	0.165858
31496	1040.28	9.36985	601261	718308	0.256612	1.2909
40994	331.093	14.3216	423638	505993	0.256285	0.935638
25554	204.051	7.25767	1.68197e+06	2.00858e+06	0.256024	0.424745
8273	137.024	1.83166	547500000	653750000	0.25588	1.07129
11893	981.714	3.21474	572093	682840	0.255299	0.342327
26779	427.174	7.54004	127284	151896	0.25503	0.552895
23599	855.5	6.96396	5.38692e+06	6.42767e+06	0.254836	0.325478
33175	382.134	10.2008	1334614	1.59226e+06	0.254651	1.45883
24592	209.066	7.11095	8.69356e+06	1.03714e+07	0.254596	0.54674
3268	279.232	0.981774	6.09294e+06	7268281	0.254476	0.251597
20966	399.118	5.77038	736199	878211	0.254472	0.253741
23844	799.341	7.01992	306399	365327	0.253779	0.870943
40960	267.072	14.2916	817066	973767	0.253124	0.708503
7486	119.05	1.67322	703764	838629	0.252942	0.541644
18384	695.497	5.0524	2.11625e+06	2.51942e+06	0.251582	0.568416
3496	361.178	1.10856	3.5382e+06	4.2119e+06	0.251456	1.67705
1553	329.233	0.865114	210784	250582	0.249516	0.494664
30052	384.15	8.52634	376164	447128	0.249325	0.810948
37716	521.171	12.7585	106955	127127	0.24927	0.535368
22405	338.034	6.44655	3.91661e+06	4.65463e+06	0.249061	1.00028
1597	359.162	1.06711	1.30826e+06	1.55473e+06	0.249023	1.08516
4399	329.233	1.20565	48575000	57725000	0.248982	0.81454
4657	310.21	1.06509	4.75368e+06	5.64544e+06	0.248041	0.0829163
3414	453.209	1.16246	116015	137776	0.248023	0.505934
29449	300.192	8.36005	3.64516e+06	4.32861e+06	0.247923	0.765715
2022	621.436	0.904164	1.53571e+06	1.82256e+06	0.247057	1.13272
30338	423.186	8.69289	284175	337117	0.246472	0.382139
37023	559.234	12.6452	291998	346164	0.245498	0.531683
1611	941.481	0.80057	627437	743097	0.244079	0.572031
15320	258.982	4.34525	50234.1	59484.4	0.243844	0.40393
2381	386.217	0.870918	59716.1	70683.4	0.243253	0.532274
6935	277.059	1.52021	1.67525e+06	1.98278e+06	0.243147	0.890561
5171	485.167	1.27168	275507	326029	0.242911	1.05545
35897	547.165	12.1124	352757	417419	0.242819	0.698925
8299	202.067	1.83277	4.88887e+06	5783326	0.242398	0.745455
5456	363.193	1.08201	5.41655e+06	6.40673e+06	0.242214	0.678892
13604	821.545	3.69381	1.93201e+06	2.28493e+06	0.242045	1.50433
9188	301.093	2.07879	1.21569e+06	1.43763e+06	0.241915	0.403052
3132	311.222	0.888595	16725000	19775000	0.241671	1.4888
14768	300.036	4.1147	972358	1.1482e+06	0.239816	0.363078
42047	563.182	15.1084	1.27325e+06	1.50347e+06	0.239775	0.581254
1382	341.196	0.878234	729513	860915	0.238938	0.637899
41012	329.087	14.3395	15875000	18725000	0.238209	0.703385
19110	725.438	5.25841	1.02975e+06	1.21446e+06	0.238025	0.913957
43099	633.186	15.7294	1.91046e+06	2.25297e+06	0.23791	1.18818
43597	460.189	16.7892	599447	706737	0.237541	1.58509
39483	291.13	13.8103	3.05744e+06	3.60444e+06	0.23745	0.3778
7696	255.123	1.71369	461005	543282	0.236921	0.926663
33737	405.114	10.6143	163402	192562	0.236898	0.550505
31212	426.161	9.11867	597326	703906	0.236866	0.382244
12218	221.03	3.21301	2.23329e+06	2.63036e+06	0.236091	0.188369
18943	671.523	5.20904	2.85596e+06	3.3636e+06	0.236031	0.876087
9170	1002.74	2.04097	535482	630472	0.235593	0.675998
40173	683.243	13.9656	18325000	21575000	0.235547	0.753564
11359	390.119	2.92271	1.3224e+06	1.55689e+06	0.235505	0.781541
35374	477.145	11.8421	715901	841855	0.23381	0.895449
3170	397.154	1.14805	1.3276e+06	1.56104e+06	0.233692	0.778171
29468	480.255	8.35287	2.73901e+06	3.21991e+06	0.233365	0.717392
25823	404.111	7.28703	206156	242332	0.23325	0.244414
33330	317.076	10.2728	412055	484362	0.233249	0.163777
4178	446.109	1.16534	194380	228377	0.232538	0.219083
25373	202.068	7.20942	4.3106e+06	5.06173e+06	0.231742	0.633709
21256	737.416	5.91437	335116	393420	0.23141	0.90542
8163	139.028	1.82181	3.34225e+06	3.9233e+06	0.231247	0.572558
24580	247.04	7.11942	26175000	30725000	0.231223	0.482505
11542	202.066	3.04307	4.84443e+06	5.68405e+06	0.230594	0.325581
30006	215.14	8.52388	2.1357e+06	2.50524e+06	0.230236	0.642019
4583	379.17	1.17636	1.47291e+06	1.72766e+06	0.230147	0.974276
9812	567.171	2.27281	15541.6	18209.8	0.228586	0.0386309
19645	721.419	5.38948	208084	243600	0.227344	0.54157
19238	756.482	5.23845	2313349	2.70816e+06	0.227329	0.813843
10520	151.026	2.48725	277659	325022	0.227223	0.386986
35980	600.178	12.1104	5.60971e+06	6.56293e+06	0.226413	1.23556
23490	861.545	6.94118	1.77035e+06	2.07099e+06	0.22629	0.916816
31459	944.802	9.39928	2.15041e+06	2.51478e+06	0.225817	1.38664
14361	703.454	4.00296	18696.6	21859.9	0.225507	1.10874
2561	121.024	0.951087	332375	388538	0.225246	0.468339
6735	387.107	1.21032	80179.8	93709.3	0.224954	0.558247
36002	161.045	12.1199	3.07007e+06	3.58805e+06	0.224928	0.933263
6953	195.066	1.52609	100552	117459	0.224213	1.66713
16651	442.137	4.75631	152853	178515	0.223898	1.17513
4059	237.076	1.20148	1.44062e+06	1.6823e+06	0.223746	0.160143
23342	294.082	6.88674	856456	999762	0.223206	0.444078
18689	881.564	5.17811	1.21599e+06	1.41906e+06	0.222803	1.05634
29681	473.213	8.44994	138083	161129	0.222678	0.57883
32967	105.019	10.1941	60175000	70200000	0.222307	1.0761
14250	464.227	3.88633	192911	224994	0.221951	0.183269
1262	323.186	1.00673	5.66982e+06	6.61109e+06	0.221585	0.937339
7757	399.347	1.77023	274752	320261	0.221119	0.348296
36938	563.208	12.624	305504	356002	0.220695	0.65886
13671	791.497	3.67875	2.51583e+06	2.93159e+06	0.220647	1.07912
32998	345.051	10.1824	506498	590037	0.22025	0.531513
2917	787.136	1.03345	636246	740982	0.219853	0.392238
35927	151.04	12.1035	2.35685e+06	2.7447e+06	0.219789	0.808152
4119	383.112	1.16323	510742	594527	0.219148	0.171277
13529	813.481	3.64526	1.57308e+06	1.82942e+06	0.217791	0.780235
43644	274.104	16.8605	319674	371584	0.217087	1.00597
2470	619.42	1.01572	2.61949e+06	3.04384e+06	0.216603	0.804092
7785	145.087	1.72661	1.19714e+06	1.39042e+06	0.215928	1.98515
21551	281.066	6.10602	1.18577e+06	1.37711e+06	0.215818	0.966629
15511	151.061	4.39634	3.06738e+06	3.56134e+06	0.215411	0.192499
3530	381.185	1.12392	88449.8	102690	0.215363	0.740602
12125	453.114	3.17221	123107	142906	0.215147	0.0547572
3075	321.17	1.0797	1.2706e+06	1.47472e+06	0.214935	2.28524
14363	843.547	3.94331	31954.9	37083.9	0.214757	2.10555
8987	281.124	2.00258	4.68317e+06	5.43473e+06	0.214723	0.602412
31264	250.071	9.18559	1.06096e+06	1.23006e+06	0.213356	0.285645
11859	499.119	3.17663	952120	1.10324e+06	0.212535	0.206923
39529	145.062	13.8218	106950000	123925000	0.212531	0.433006
35294	332.083	11.7458	190029	220146	0.212239	0.66477
18551	873.511	5.09238	44275000	51275000	0.211763	0.532765
39918	131.04	13.9027	2.53028e+06	2.92693e+06	0.210095	0.277085
30076	299.098	8.47181	2.35801e+06	2.72751e+06	0.210012	1.39071
38977	368.996	13.4877	7611524	8.801e+06	0.209482	0.686879
24402	245.043	7.11893	77875000	89975000	0.208364	0.41428
21009	863.489	5.75341	161921	186964	0.207467	0.28307
2810	951.546	0.837287	36400000	42025000	0.207309	2.44192
39528	127.051	13.8262	3.23879e+06	3.73911e+06	0.207242	0.394577
38973	366.994	13.4814	225250000	260000000	0.206985	0.658914
8939	961.652	1.8759	685513	791021	0.206532	0.255202
21841	435.149	6.20237	441677	509612	0.206409	0.746425
5241	873.679	1.32466	232867	268661	0.206282	0.301917
34629	276.054	11.1291	216313	249402	0.205352	0.537012
6631	343.212	1.40743	6.13519e+06	7.071e+06	0.204806	0.701534
33714	470.15	10.6404	53148.2	61246.5	0.204606	0.25591
25902	871.495	7.36486	277663	319927	0.204408	1.10996
13857	851.46	3.73129	1.18336e+06	1.36346e+06	0.204379	0.886581
3391	151.076	1.07356	62381.5	71874.3	0.204357	0.212564
11522	202.068	3.08703	5.19557e+06	5.98559e+06	0.204213	0.363523
1754	952.549	0.835787	27550000	31725000	0.203568	2.20525
37495	323.098	12.74	320013	368441	0.203306	0.463492
15677	814.485	4.45563	778164	895887	0.203242	0.29088
11789	373.172	3.08187	442021	508715	0.202742	0.223385
24494	831.501	7.31817	53875000	62000000	0.202652	3.01971
6614	169.087	1.45237	1.00118e+06	1.15216e+06	0.202641	0.846902
7810	961.652	1.74898	3.12988e+06	3.60173e+06	0.202583	0.170858
25616	847.534	7.25887	1.05511e+06	1.21412e+06	0.202514	0.876087
6150	359.113	1.38668	37322.4	42943.3	0.202393	0.105099
28854	238.093	8.12791	1.26453e+06	1.45475e+06	0.202177	0.604632
8266	137.031	1.83023	5.3844e+06	6.19404e+06	0.202094	0.168159
13742	202.069	3.68389	3.48417e+06	4.00747e+06	0.201876	0.635628
18678	723.495	5.06387	2.65428e+06	3.05109e+06	0.201003	0.871301
2063	357.264	0.857313	307057	352957	0.200986	0.400104
34671	342.118	11.133	107730	123748	0.199979	0.499376
23952	835.519	7.03001	782472	898789	0.199945	0.286087
40884	404.104	14.2303	2.1114e+06	2.42453e+06	0.199507	0.592711
19651	763.427	5.37848	99820.8	114605	0.199256	0.321852
26503	510.117	7.47097	33325000	38250000	0.198855	0.749545
6958	301.104	1.52708	3.6995e+06	4.24503e+06	0.198442	1.74387
8253	93.0343	1.82956	36750000	42150000	0.197788	0.605053
18432	758.46	5.07952	1.35679e+06	1.55475e+06	0.196481	0.328306
18934	643.433	5.26246	3.56914e+06	4.08939e+06	0.196307	0.649477
21730	733.465	6.17791	335580	384449	0.196137	0.923128
43376	217.082	16.2659	620567	710180	0.194598	1.29313
16144	736.49	4.59483	1.35596e+06	1.55151e+06	0.194358	0.491707
4630	420.187	1.30473	11825000	13525000	0.193788	3.17997
40875	405.107	14.2362	298468	341324	0.193569	0.604081
2791	657.413	0.968097	328060	375163	0.193558	1.88038
20292	491.285	5.54157	791181	904729	0.193478	0.239302
34428	433.134	11.0415	291475	333248	0.193222	0.689942
38769	202.098	13.371	518720	592570	0.192028	0.594131
27216	771.417	7.63305	90106.7	102923	0.191856	0.16651
21431	384.114	6.00098	700360	799897	0.191719	0.228403
40995	616.174	14.3327	3.0329e+06	3.4635e+06	0.191532	0.578832
12816	892.531	3.36374	154302	176185	0.191337	0.253044
23250	421.164	6.85562	6.78042e+06	7.74196e+06	0.191324	1.10115
34945	193.071	11.4477	3008957	3.43185e+06	0.189721	0.820343
33812	553.176	10.7372	484017	552018	0.189658	0.679972
28781	327.134	8.10227	162622	185385	0.189	0.587745
2909	423.095	1.06124	1.25855e+06	1.43423e+06	0.188506	0.446831
43711	432.183	16.9529	261673	298150	0.188275	0.705932
16055	749.53	4.55493	9.00649e+06	1.02582e+07	0.187743	0.873072
33701	516.135	10.6133	26693.3	30400	0.18759	0.538924
26847	875.525	7.49788	110044	125321	0.18755	0.568055
35971	602.177	12.1068	676912	770643	0.187094	0.762017
9720	128.035	2.28071	1.37181e+06	1.56137e+06	0.186733	0.319475
29691	119.035	8.40829	12325000	14025000	0.186413	1.37268
7730	153.055	1.71774	975801	1.11032e+06	0.186322	1.06978
35878	315.097	12.1007	888389	1.01079e+06	0.186224	0.786723
6950	241.083	1.52759	8.94215e+06	10161584	0.184431	1.08404
40864	377.085	14.2286	615674	699600	0.184363	0.631202
28528	462.147	8.02287	5.14698e+06	5.84583e+06	0.183683	0.159194
40416	203.103	14.0775	1.67269e+06	1.89969e+06	0.183593	1.35306
7878	169.087	1.75237	6.46753e+06	7.34515e+06	0.183578	1.11328
33711	403.124	10.6247	74972.1	85133.4	0.18337	0.463305
2304	388.197	1.06598	6.59777e+06	7.49199e+06	0.183369	0.842203
18417	875.614	5.059	571035	648191	0.182839	0.113965
8325	275.055	1.82996	2.75269e+06	3.1245e+06	0.182784	0.325449
6938	279.056	1.52138	517101	586930	0.182741	1.06787
7870	283.082	1.84258	183240	207972	0.182653	0.232038
38669	202.066	13.3942	1.90925e+06	2166221	0.182173	0.674314
28762	402.14	8.06668	780656	885338	0.181542	0.566756
1797	133.014	0.892647	703018	796795	0.180648	0.648032
21371	258.056	5.96072	586372	664585	0.180636	0.816639
41682	563.182	14.7659	806491	913922	0.180412	0.505691
24512	128.035	7.08779	8.34605e+06	9.4566e+06	0.180228	0.111764
25684	849.51	7.48381	688351	779932	0.180203	0.773091
3539	426.17	1.14204	111123	125904	0.180177	0.430941
31748	487.064	9.51584	98648.4	111760	0.180042	0.0573007
31467	794.84	9.40014	1.1512e+06	1.30408e+06	0.179888	0.730803
31650	650.871	9.39979	4.8204e+06	5.46031e+06	0.17983	1.73172
13370	837.562	3.62138	590394	668682	0.179641	0.392964
3228	673.408	1.08636	5520770	6.25238e+06	0.179536	0.897898
24268	202.079	7.12799	565750000	640500000	0.179034	0.684034
13660	777.48	3.6766	761512	862113	0.17901	0.255322
18229	815.497	5.00366	190237	215310	0.178613	0.240122
13711	364.088	3.70433	29414.2	33284.9	0.178351	0.0903547
40368	411.09	13.9958	449847	508994	0.178214	0.208819
23428	459.115	6.91106	504972	571238	0.177889	0.221812
10576	371.108	2.52309	1.04998e+07	11875000	0.177559	0.482025
31641	942.803	9.40219	7.86132e+06	8.88974e+06	0.177369	0.816557
26180	511.121	7.4607	7.8842e+06	8.91438e+06	0.17717	0.558521
36690	447.134	12.5728	279563	316048	0.176971	0.508862
3505	813.57	1.12189	67406.2	76197.4	0.17686	0.271361
35769	314.096	12.1063	5.97931e+06	6.75884e+06	0.176799	0.651349
18614	863.528	5.13269	752114	849952	0.176431	0.465079
8689	573.327	1.87618	928374	1.04888e+06	0.176077	0.764855
3352	981.52	1.10442	368525	416311	0.1759	0.936033
35892	313.093	12.1079	38175000	43125000	0.175896	0.638289
10394	493.108	2.43501	189460	213994	0.17568	0.130771
31414	943.305	9.36954	916075	1.03469e+06	0.175657	0.317993
39555	115.003	13.8578	6.81584e+06	7.69712e+06	0.175427	0.753626
13687	793.609	3.70283	1.0982e+06	1.24003e+06	0.175226	0.652259
25412	295.112	7.22204	1.43442e+06	1.61965e+06	0.175214	0.283147
8423	275.168	1.75484	402082	453989	0.175169	0.130738
35946	622.159	12.1195	393134	443867	0.175106	1.05551
13904	346.069	3.73353	343944	388258	0.17484	0.0850932
4070	462.147	1.15688	148575	167707	0.174748	0.326146
27332	423.186	7.65182	1.2809e+06	1445077	0.173984	0.396845
21063	741.431	5.82226	381982	430910	0.173882	0.494867
3176	309.207	0.902598	47075000	53100000	0.173751	0.984765
25078	563.212	7.16293	987803	1.1139e+06	0.173325	0.252457
21973	545.151	6.28859	63120.4	71169.9	0.173161	0.358453
40640	468.135	14.1214	32430.9	36554	0.172661	0.152386
19281	754.466	5.28351	1.42737e+06	1.60764e+06	0.171581	0.967686
29947	346.139	8.50937	483368	544389	0.171516	0.908397
28475	407.219	8.00656	421341	474328	0.170895	0.43649
8035	115.04	1.77764	2.35316e+06	2.64751e+06	0.170038	0.530186
39553	133.014	13.8653	122000000	137250000	0.169925	0.877195
19217	669.524	5.2311	1.31091e+06	1.47474e+06	0.169896	0.75105
10282	149.045	2.28281	8.23614e+06	9.26266e+06	0.169457	0.694019
19414	903.486	5.34118	189866	213497	0.169239	0.216114
31664	940.804	9.40765	1.00563e+07	1.13072e+07	0.169132	0.849815
33747	443.118	10.6458	464473	522195	0.168996	1.0136
42063	541.135	15.1148	36647.1	41194.2	0.168745	0.265765
37864	373.113	12.8151	397595	446928	0.168742	0.689766
21868	243.171	6.20414	809593	909896	0.168506	0.691917
7310	304.078	1.52042	893241	1.00365e+06	0.168135	1.07515
38442	305.017	13.2258	797359	895624	0.167664	0.598659
8870	283.082	1.94738	185160	207972	0.167619	0.20977
9670	418.135	2.29528	65018.4	72991.7	0.166884	0.259912
26731	508.121	7.47662	103125000	115750000	0.166618	0.576169
29665	217.108	8.4472	24350000	27325000	0.1663	0.584854
35886	373.113	12.1053	6.16411e+06	6.9109e+06	0.164982	0.783344
21295	256.059	5.95573	1.95408e+06	2.18959e+06	0.164172	0.706343
14287	630.203	3.88882	24090.8	26988.5	0.163862	0.240904
22365	361.077	6.44425	109705	122899	0.163841	0.232648
38998	202.079	13.478	303500000	340000000	0.163838	0.770562
31665	648.873	9.39833	25575000	28650000	0.163801	1.73075
4967	751.464	1.23951	303154	339477	0.163263	0.465544
24540	783.669	7.04923	863914	967341	0.163138	0.415211
5633	321.21	1.32332	7.87947e+06	8821203	0.162876	0.116938
19308	749.44	5.29578	75859.2	84924.2	0.162851	0.0450307
14426	814.558	4.13322	1.39957e+06	1.56678e+06	0.16282	0.942888
26003	310.149	7.35039	208863	233802	0.162732	0.109855
30944	697.161	9.01941	195502	218750	0.162105	0.274606
20062	865.505	5.33562	5.30877e+06	5.93761e+06	0.161505	0.134504
31653	746.85	9.40078	15225000	17025000	0.161213	1.17249
32156	202.068	9.64851	1.56154e+06	1.74614e+06	0.161196	0.30207
25535	853.485	7.26101	3.64558e+06	4.0759e+06	0.16097	0.486543
18895	880.56	5.15367	3.62496e+06	4.05234e+06	0.16079	0.666134
3148	199.133	1.06143	3.08759e+06	3.45038e+06	0.160273	0.56987
29825	255.087	8.47932	90902.3	101536	0.159598	0.126301
3976	403.102	1.15107	335113	374231	0.15928	0.397923
29876	245.043	8.4998	2.28091e+06	2.54715e+06	0.159271	0.836545
2095	406.163	0.903463	607563	678404	0.159109	0.405642
1716	339.326	0.824953	538084	600623	0.158627	0.723965
13387	453.104	3.49472	445882	497611	0.158355	0.135786
13363	829.513	3.48048	971280	1.08356e+06	0.157825	0.63924
21090	563.334	5.83767	982512	1.09571e+06	0.157322	0.477032
38984	182.993	13.487	33900000	37800000	0.157101	0.474812
10613	328.078	2.53715	1.24358e+06	1.38663e+06	0.157086	0.327701
23591	328.224	6.96356	687981	767107	0.15706	0.22576
19109	553.249	5.24366	232364	259043	0.156809	0.171088
42069	316.114	15.1279	68017.6	75787.9	0.156058	0.544662
18523	766.465	5.07088	425445	473656	0.154866	0.216218
32975	214.048	10.1773	1.1961e+06	1.3316e+06	0.154825	0.764928
28915	352.124	8.15465	787024	875922	0.154394	0.345329
13384	796.517	3.70347	5.65939e+06	6.29832e+06	0.154319	1.22326
3425	305.175	0.892037	1.55206e+06	1.72698e+06	0.154071	0.624799
31504	941.805	9.40108	5.03063e+06	5.59743e+06	0.154024	1.01163
9980	315.1	2.34103	118610	131936	0.153617	0.231878
3348	365.19	1.08495	1.66607e+06	1.85258e+06	0.153087	0.349709
5193	659.472	1.20385	2.4479e+06	2.72005e+06	0.152085	0.212437
2560	372.202	0.92034	4703221	5.22515e+06	0.151824	0.947979
31652	646.875	9.39204	56400000	62650000	0.151619	1.13186
40116	209.066	13.9619	849038	942613	0.150836	0.178033
9523	343.102	2.19792	1.29151e+06	1.43384e+06	0.150829	0.437267
41364	549.166	14.6093	8.69905e+06	9.65127e+06	0.14986	0.924901
3951	393.204	1.18212	647449	718271	0.149762	0.285199
18883	671.389	5.21918	1.73258e+06	1.92145e+06	0.149268	0.161244
35293	354.103	11.7343	89483.4	99170	0.148283	0.244732
9535	447.223	2.26209	3.96381e+06	4.38861e+06	0.146876	0.760991
34431	235.108	11.0452	939242	1.03981e+06	0.146752	0.984192
41984	472.158	15.0665	713228	789057	0.145767	0.656917
35303	428.14	11.7474	87394.4	96685.9	0.145765	0.342111
12247	474.124	3.25438	1.66875e+06	1.84529e+06	0.14508	0.140955
10478	905.666	2.46267	884900	978470	0.145013	0.316289
31080	227.139	9.06749	485498	536559	0.144273	0.790503
4229	427.142	1.11949	946655	1.04518e+06	0.142842	0.288393
3149	669.376	1.05407	241312	266403	0.142713	0.316688
26489	664.17	7.48438	691420	763184	0.142468	0.251774
40502	167.997	14.0722	34816.3	38427.2	0.142367	0.105348
24626	167.046	7.08585	332221	366544	0.141841	0.0672994
18390	907.587	5.15003	779148	859574	0.141723	0.299184
7137	129.055	1.56663	1.59324e+06	1.75767e+06	0.141699	0.268385
31628	990.793	9.39215	2.83995e+06	3.13301e+06	0.141684	0.904225
3602	294.171	1.16104	211364	233151	0.14153	0.110736
23994	872.674	7.02082	970740	1.0707e+06	0.141397	1.17245
39046	421.061	13.5021	2.67539e+06	2.95065e+06	0.14128	0.27943
18869	202.068	5.17858	7.10144e+06	7.8285e+06	0.140625	0.714981
21106	636.423	5.83992	250906	276568	0.14049	0.304824
11312	498.218	2.873	552119	608558	0.140417	0.716196
32965	296.134	10.188	121007	133339	0.14001	0.228879
5522	633.436	1.30279	1.83539e+06	2.02226e+06	0.139884	0.623276
31905	517.156	9.62831	356868	393175	0.139781	0.38041
25339	373.186	7.18997	1495949	1.64711e+06	0.138876	0.246791
13734	787.465	3.71573	1.81959e+06	2.00277e+06	0.138388	0.648101
3996	460.15	1.15603	237717	261569	0.137948	0.216927
18745	711.459	5.32829	4.90901e+06	5.40069e+06	0.137711	0.580328
31462	942.306	9.37954	1.52073e+06	1.67261e+06	0.137336	0.216562
6509	396.274	1.4338	94154.9	103499	0.136509	0.252288
2134	386.181	1.07375	1.37065e+06	1.50638e+06	0.136226	0.89756
6183	265.147	1.38977	43950000	48300000	0.13616	0.11516
22278	327.041	6.42458	224567	246772	0.136032	0.383947
24204	391.099	7.10178	623477	684962	0.135687	0.114052
42904	338.988	15.607	6.33163e+06	6.956e+06	0.135682	0.579024
19099	732.445	5.24838	1.51325e+06	1.6622e+06	0.135452	0.498965
804	965.525	0.814988	9.94617e+06	10925000	0.13542	0.917582
42700	745.179	15.5483	588676	646580	0.135355	0.572552
13009	999.57	3.27441	393907	432545	0.134998	0.10016
2373	295.227	0.88871	1.10746e+07	12150000	0.133704	0.849574
13474	837.482	3.65405	73025000	80075000	0.132961	0.373851
31608	891.816	9.39829	2.29702e+06	2.51771e+06	0.132346	1.17476
22944	831.327	6.69057	1.08118e+07	11850000	0.132278	0.542694
34648	361.14	11.1295	235967	258606	0.132169	0.24057
29930	164.071	8.5137	33900000	37150000	0.132077	0.986263
918	967.534	0.824991	5.39698e+06	5.91433e+06	0.132063	0.729369
29276	337.055	8.31693	674353	738969	0.132009	0.291518
35577	533.149	12.001	965510	1.0579e+06	0.131844	0.202527
35800	202.063	12.0868	649770	711903	0.131751	0.262377
7593	330.073	1.67851	599096	656047	0.131012	0.212939
1766	809.495	0.877003	1.68282e+06	1.84276e+06	0.130992	0.366188
22705	721.464	6.69905	187668	205496	0.13093	0.263396
22305	398.166	6.42288	661534	724316	0.130803	0.677709
9737	177.04	2.28655	2.72905e+06	2.98804e+06	0.130801	0.32961
8846	115.003	1.95943	5.17208e+06	5.66004e+06	0.130067	0.219032
2870	737.181	1.02091	16975000	18575000	0.129951	0.481413
42834	102.056	15.5929	4.27716e+06	4.67792e+06	0.129214	0.765433
38101	159.077	12.9498	943640	1.03155e+06	0.128509	0.230173
39656	277.115	13.8553	4.40127e+06	4.81027e+06	0.128196	0.260182
15386	129.019	4.34381	923475	1.0088e+06	0.127488	0.83964
13609	727.454	3.58951	361015	394317	0.127296	0.419389
21519	757.464	6.08216	238232	260087	0.126625	0.288771
31557	991.792	9.39162	2.0444e+06	2.2317e+06	0.126466	0.4342
3644	816.517	1.12851	197736	215848	0.126441	0.339542
4885	421.226	1.23959	28675000	31300000	0.126369	0.535533
21070	739.43	5.82357	375230	409520	0.126159	0.362035
20570	477.14	5.75583	61818.1	67441.6	0.125609	0.426981
38086	501.193	12.9326	592097	645545	0.124684	0.255582
42037	539.137	15.1245	110893	120834	0.123866	0.225302
40561	420.099	14.1275	169370	184535	0.123715	0.444901
13748	793.513	3.67926	142500000	155250000	0.123631	0.705034
37053	161.045	12.6544	2.5885e+06	2.82009e+06	0.123625	0.77432
36784	470.15	12.6046	101448	110515	0.1235	0.129644
13277	843.528	3.50993	5.48403e+06	5.97224e+06	0.123037	0.359694
7491	265.041	1.74935	17372.8	18917.5	0.122894	0.020454
31022	417.172	9.04933	198250	215843	0.12266	0.188054
2222	358.222	0.89936	126953	138181	0.122265	0.130212
18665	865.543	5.1796	978449	1.0648e+06	0.122009	0.333477
39996	237.061	13.8408	5.00248e+06	5.4437e+06	0.121944	0.490863
40326	618.172	13.9927	1.6184e+06	1.76114e+06	0.121936	0.369666
4416	353.16	1.18422	144923	157680	0.121718	1.09589
8352	202.069	1.8451	5385542	5.8579e+06	0.121292	0.231132
11668	202.091	3.0654	5.3596e+06	5826787	0.120574	0.286715
40221	191.056	13.9367	3.40938e+06	3.70507e+06	0.119992	0.241974
14095	738.506	3.81771	769954	836495	0.119584	0.297907
40322	616.173	13.9984	13925000	15125000	0.119258	0.537092
40851	473.162	14.2282	1.96039e+06	2.12888e+06	0.118956	0.278931
31654	844.826	9.40178	11125000	12075000	0.118218	1.06001
13066	830.523	3.41415	457081	496086	0.11814	0.102462
3209	371.207	1.10663	1.46474e+06	1.58955e+06	0.117973	0.308296
18497	695.464	5.08055	162000000	175750000	0.117531	0.505451
21342	280.103	5.96068	969357	1.0515e+06	0.117351	0.643994
31643	744.851	9.39587	29000000	31450000	0.117007	0.698951
31645	548.898	9.38778	84200000	91300000	0.116795	0.94304
23960	380.158	7.00993	1.5956e+06	1.73012e+06	0.116776	0.151042
34615	163.039	11.1321	601444	651650	0.115667	0.483769
1720	813.569	0.878393	341057	369433	0.115301	0.40597
9459	469.147	2.17597	109693	118813	0.115217	0.119467
31657	1038.78	9.39869	2.92681e+06	3.16958e+06	0.114962	1.28016
29944	147.045	8.51614	1.95526e+06	2116703	0.114456	0.835869
13401	839.49	3.61113	17875000	19350000	0.11439	0.319752
42855	128.035	15.5947	7.07898e+06	7.66181e+06	0.114143	0.995961
17560	485.113	4.82181	204344	221137	0.113939	0.0470632
31415	1039.78	9.3895	1768694	1.91318e+06	0.113288	0.590473
41958	501.133	15.0129	779715	843387	0.113248	0.383968
11955	462.14	3.20683	165514	179021	0.113174	0.0489176
14072	239.056	3.73168	1.12323e+06	1.21482e+06	0.113091	0.282407
12903	489.269	3.40899	127527	137920	0.113029	0.172606
32504	368.155	9.85792	12625000	13650000	0.112618	0.307097
5560	357.222	1.33749	522460	564838	0.112516	0.138254
13688	380.155	3.68299	366464	396143	0.11235	0.138042
2103	123.033	0.868997	314855	340351	0.112334	0.16986
39820	203.066	13.9036	464711	502308	0.112238	0.171716
25254	229.155	7.25649	2.19571e+06	2.37293e+06	0.111988	0.206828
19325	745.421	5.32636	206454	223027	0.111395	0.118597
2950	171.102	1.07698	8.35121e+06	9.0212e+06	0.111334	0.956523
33057	202.091	10.1483	1.55693e+06	1.68149e+06	0.111041	0.554264
13762	793.553	3.70347	3.05458e+06	3.29827e+06	0.110737	0.467457
32215	202.095	9.70899	597204	644787	0.110598	0.364323
39827	247.047	13.8901	8.00895e+06	8.64618e+06	0.110451	0.217994
41273	561.214	14.5953	486177	524857	0.110444	0.141098
22061	304.063	6.30609	130739	141118	0.110206	0.271043
18887	657.448	5.23806	3.51608e+06	3.79426e+06	0.109848	0.723991
31484	989.793	9.40282	1.87231e+06	2.01982e+06	0.109401	0.614431
28237	241.107	7.95278	429758	463419	0.108793	0.103714
35411	244.13	11.9038	423844	457029	0.108751	0.440407
32344	253.075	9.82792	755124	814221	0.108707	0.212001
20594	591.366	5.65224	637651	687533	0.10866	0.366297
34643	180.058	11.1318	266072	286843	0.108447	0.414333
43175	231.098	15.7936	1.68047e+06	1.81135e+06	0.1082	0.479455
5226	390.212	1.09744	13200000	14225000	0.107891	0.767719
1893	811.497	0.881604	700694	755087	0.10786	0.335438
1684	404.228	0.913708	1.38564e+06	1.49237e+06	0.107054	0.167495
31675	846.825	9.40336	2.93417e+06	3.15993e+06	0.10694	0.420342
5816	293.179	1.34784	39150000	42150000	0.10652	0.106929
19072	202.091	5.20871	6.04351e+06	6506022	0.106388	0.873701
11554	326.078	3.07807	2.57746e+06	2.77403e+06	0.106032	0.211301
42846	146.046	15.5951	204000000	219500000	0.105652	0.649157
18922	563.334	5.24104	193970	208612	0.104992	0.272857
33663	360.177	10.5843	387254	416382	0.104629	0.285543
18460	695.543	5.07116	1.15004e+06	1.23645e+06	0.104517	0.306513
4778	657.457	1.22365	5.09427e+06	5.47673e+06	0.104439	0.149253
10173	240.036	2.39183	631337	678334	0.103587	0.340045
22077	446.152	6.31377	203143	218219	0.103282	0.258698
31878	547.166	9.60719	581128	624224	0.103207	0.311205
27834	477.197	7.87344	626426	672763	0.102955	0.111
15349	491.119	4.34823	91691	98464.4	0.102822	0.117734
4701	809.495	1.13235	542915	582995	0.102758	0.265427
691	976.544	0.867058	669182	718565	0.102718	0.291821
38770	202.091	13.3738	2.08656e+06	2.23944e+06	0.102015	0.141694
31717	892.816	9.40255	3.19965e+06	3.43397e+06	0.101964	0.589645
4183	295.227	1.16676	1.60564e+06	1.72296e+06	0.101742	0.278941
35973	395.095	12.1111	2.81423e+06	3.0196e+06	0.101619	1.06351
32011	383.145	9.67482	101565	108965	0.10146	0.16239
4319	395.201	1.18372	214083	229584	0.100856	0.157113
10269	325.091	2.25832	1.12754e+06	1.20915e+06	0.100818	0.345754
22165	325.056	6.35491	7.45882e+06	7.99678e+06	0.100473	0.120476
9435	407.172	2.21126	791353	848362	0.100359	0.172408
2683	769.207	0.985584	1.31638e+06	1.41119e+06	0.100327	0.13578
3596	379.188	1.12234	295784	316952	0.0997223	0.121922
18797	757.485	5.22052	977198	1.04711e+06	0.0996869	0.0931881
39885	404.104	13.9306	889670	953133	0.099407	0.217376
4186	447.238	1.15691	1.07175e+06	1.14761e+06	0.0986608	0.220826
41365	891.318	14.6087	574229	614705	0.0982667	0.217539
25915	242.111	7.32698	3.21109e+06	3.43698e+06	0.0980782	0.145255
20776	763.431	5.73589	369248	395173	0.0978966	0.215901
3816	849.535	1.13835	543232	581368	0.0978808	0.339914
31635	550.896	9.38777	31350000	33550000	0.0978473	0.677474
9227	113.024	2.12013	1.22639e+06	1.31056e+06	0.0957577	0.596891
9887	113.024	2.24617	1.22639e+06	1.31056e+06	0.0957577	0.596891
22321	534.197	6.37255	2.35916e+06	2.51883e+06	0.0944803	0.208513
37977	307.114	12.8126	90729.5	96855.4	0.0942619	0.112405
41832	343.019	14.9536	4.77888e+06	5.10104e+06	0.0941211	0.0649293
6907	483.173	1.5291	9561.65	10201	0.0933802	0.0154679
23495	857.516	6.95046	10662413	11375000	0.0933326	0.538399
34889	387.128	11.3444	26621.7	28399.2	0.0932506	0.18016
11195	464.176	2.80571	125776	134160	0.0931036	0.294784
1739	836.513	0.878529	5.70051e+06	6.07895e+06	0.09273	0.358603
7434	182.045	1.64143	490305	522820	0.0926366	0.323275
19126	734.459	5.2398	2.48671e+06	2.65156e+06	0.0926043	0.273635
3136	422.158	1.06577	476578	508098	0.0923938	0.279404
20926	306.076	5.7669	1.00282e+06	1.06911e+06	0.092353	0.365154
26162	342.111	7.50382	1.49053e+06	1.58795e+06	0.0913405	0.0798858
1059	424.423	0.900785	822903	876612	0.0912152	0.181638
18543	861.512	5.10781	408496	434967	0.0905833	0.204622
20649	703.454	5.66677	1.68107e+06	1.7899e+06	0.0904967	0.22409
32979	278.124	10.1834	80906.6	86131	0.090276	0.107091
33095	198.074	10.1955	1.88627e+06	2.00773e+06	0.0900343	0.267373
24754	875.337	7.0277	532844	567081	0.08984	0.0890094
35290	269.087	11.7255	92307.8	98197	0.0892257	0.211495
31605	202.091	9.40093	5.4276e+06	5.77315e+06	0.089044	0.153603
21975	272.062	6.20552	5.06376e+06	5.38604e+06	0.0890147	0.0715624
7807	151.04	1.8069	123213	131030	0.0887402	0.319236
2394	374.218	0.886931	2.49915e+06	2.6575e+06	0.0886365	0.648306
31627	452.919	9.39033	41075000	43650000	0.0877211	0.483133
28954	156.066	8.15544	1.70692e+06	1.81367e+06	0.0875179	0.438219
28338	758.495	7.87378	1.58558e+06	1.68438e+06	0.0872051	0.216662
4126	327.217	1.13013	100825000	107100000	0.0871051	0.211817
2185	329.188	0.928479	864809	918472	0.0868538	0.290905
42776	202.069	15.5751	2.07115e+06	2.19956e+06	0.0867865	0.152369
12685	843.527	3.41741	4.97424e+06	5.28215e+06	0.0866492	0.429893
18866	324.072	5.20396	597973	634955	0.0865736	0.0796156
18407	795.517	5.05723	502458	533528	0.0865619	0.156755
10052	460.238	2.33943	2.2195e+06	2.3566e+06	0.0864676	0.905337
32541	340.125	9.97651	174025	184762	0.0863736	0.131428
13309	703.454	3.60455	412583	437925	0.086001	0.181746
18996	742.47	5.23602	950319	1.00855e+06	0.0858062	0.301292
31618	450.921	9.38848	143000000	151750000	0.0856814	0.679155
37609	292.103	12.7644	1.54058e+06	1.63445e+06	0.0853347	0.197801
4305	241.107	1.19915	401964	426392	0.0851131	0.579519
31672	748.848	9.40274	3.76617e+06	3.99307e+06	0.084403	0.357295
18608	879.553	5.1299	7.88518e+06	8.35813e+06	0.0840362	0.259359
749	683.424	0.827499	85325.7	90427.1	0.0837752	0.0811231
30483	491.139	8.72262	210706	223300	0.083748	0.16999
25437	277.155	7.09482	13225000	14000000	0.0821591	0.245455
28304	283.078	7.96224	1.07467e+06	1.13755e+06	0.082037	0.790107
36588	527.172	12.5128	241549	255627	0.0817227	0.14776
5847	171.102	1.39646	1.93347e+06	2.04502e+06	0.080923	0.132539
4235	276.1	1.17633	166182	175743	0.0806986	0.0685982
39832	245.043	13.8885	483250000	511000000	0.0805536	0.146525
[truncated: 2,039 more rows]

## Sheet: HILICZnegAdometase#3_ThreeLeaf
Dataset S3. List of differentially abundant features in AdoMetase sorghum lines.
unchanged:4074								increased:195								decreased:10								new:202						depleted:4
feature ID	feature m/z	feature retention time	MeanWT	Mean_Adometase#3_Three-leaf	Log2FC	-Log10(p-value)		feature ID	feature m/z	feature retention time	MeanWT	Mean_Adometase#3_Three-leaf	Log2FC	-Log10(p-value)		feature ID	feature m/z	feature retention time	MeanWT	Mean_Adometase#3_Three-leaf	Log2FC	-Log10(p-value)		feature ID	feature m/z	feature retention time	Mean_Adometase#3_Three-leaf	Pvalue		feature ID	feature m/z	feature retention time	MeanWT	Pvalue
13307	388.09	3.48804	36994	4.12754e+06	6.80185	0.471841		36440	261.109	12.4635	4494.33	16525000	11.8443	7.21257		17288	807.221	4.80892	295363	24358.6	-3.59999	1.78346		36476	343.112	12.5759	1.22822e+06	9.32307e-09		17075	352.088	4.87423	100796	1.14737e-06
12169	505.159	3.2055	11933.6	600517	5.6531	0.924236		17616	228.051	4.91551	482581	616250000	10.3185	3.20628		12005	815.497	3.29198	1.26713e+07	1.86533e+06	-2.76406	1.31307		25048	278.106	7.14487	328781	1.16564e-08		18187	925.561	4.94359	172828	0.00122633
28597	230.067	8.09714	145717	5.18463e+06	5.153	1.20637		34722	524.18	11.1464	4465.24	4.27954e+06	9.9045	4.19823		17236	535.153	4.80698	634836	97801.6	-2.69845	2.27442		28028	387.131	7.87354	1.29375e+06	1.56863e-08		17285	715.172	4.85037	255413	0.00959229
35413	473.186	11.8778	30308.9	885376	4.86848	0.512821		17731	408.114	4.89686	84950	69550000	9.67722	2.45763		13418	214.108	3.61366	1.50435e+06	232290	-2.69514	3.32388		17262	397.009	4.83498	1876222	1.9147e-08		30172	719.237	8.59726	21700.4	0.0293279
13854	289.087	3.73115	35351.9	962180	4.76645	0.468208		16582	387.132	4.70088	27341.3	21300000	9.60556	6.94399		27601	517.155	7.92883	60981.9	9656.69	-2.65878	1.95544		20349	206.049	5.64547	515210	2.40154e-08
12648	1014.56	3.31351	14184	359854	4.66508	0.96749		29862	228.051	8.48252	11520.3	8.87371e+06	9.58922	2.30906		11013	417.117	2.66898	68763.5	10909.3	-2.65609	2.32266		34785	381.079	11.1579	770443	3.52991e-08
13585	314.109	3.65762	131785	3.26528e+06	4.63095	0.882369		29497	379.082	8.37725	9521.15	6.3541e+06	9.38234	3.38406		20909	589.119	5.76718	204714	40543.8	-2.33606	1.58122		34061	403.126	10.97	3384828	5.16728e-08
12519	314.109	3.29818	238217	5.18858e+06	4.44499	0.547395		16612	327.111	4.69677	16037.3	9599532	9.22539	7.51609		12231	483.197	3.25701	1.3173e+06	271828	-2.27682	1.41921		35462	379.083	11.8734	2.04535e+06	6.77192e-08
13852	287.09	3.74281	149215	3.0427e+06	4.34989	0.462958		34801	485.13	11.1796	7118.54	3.32642e+06	8.86817	7.36865		23798	833.517	7.04301	46050000	1.07575e+07	-2.09786	2.41727		34995	403.127	11.5094	451743	7.0711e-08
13475	723.495	3.48954	175039	3.55496e+06	4.34409	0.588728		34790	449.133	11.1777	4096.73	1.75626e+06	8.74382	5.03847		12413	413.12	3.2746	135228	32171.5	-2.07154	2.19619		34168	485.13	10.9613	1.32669e+06	7.3377e-08
13379	352.124	3.61868	151730	3.04324e+06	4.32604	0.528261		35062	325.096	11.5657	31496.4	13050000	8.69465	5.84472										28923	379.064	8.15406	4.152e+06	9.35699e-08
13334	582.181	3.57211	12356.9	224476	4.18317	0.418121		34824	403.127	11.1909	55769.9	19800000	8.4718	6.90345										16616	390.107	4.69744	10016722	9.60142e-08
13923	251.113	3.71025	358925	6.49972e+06	4.17862	0.470956		29265	343.104	8.32655	21269.2	6.48089e+06	8.25128	4.2933										30569	377.067	8.73469	1.46598e+06	1.10783e-07
13987	311.135	3.68692	1.28606e+06	2.32581e+07	4.17671	0.473562		30254	606.185	8.72611	4311.79	1.15463e+06	8.06493	5.76095										8469	147.012	1.85678	1.28451e+06	1.14686e-07
12745	345.093	3.29522	213572	3.69753e+06	4.11377	0.527194		20276	327.111	5.54915	51491.6	1.19007e+07	7.85249	2.73302										35375	404.13	11.8783	1.71273e+06	1.32018e-07
12649	524.104	3.34746	10747.8	178895	4.057	0.714499		41544	628.176	14.6833	6101.45	1.21495e+06	7.63752	6.344										42580	280.103	15.4344	71132.3	1.49611e-07
13077	535.119	3.49071	177325	2.75804e+06	3.95917	0.441697		27957	379.082	7.87336	61393.8	1.20323e+07	7.61461	4.1446										41537	341.09	14.685	15725000	1.73515e-07
26753	316.075	7.47519	689971	1.04893e+07	3.92623	0.802169		20423	423.099	5.56714	18750	3.66944e+06	7.61252	7.96461										34819	567.133	11.1918	529153	1.74863e-07
13046	373.088	3.42105	1.27605e+07	1.85591e+08	3.86238	0.790523		20336	387.132	5.57147	87224.6	16725000	7.58306	5.26552										16981	558.172	4.76487	861964	1.8418e-07
32238	646.875	9.68725	1.07529e+06	1.49074e+07	3.79323	0.443497		34767	379.082	11.1731	12154.6	2.24003e+06	7.52586	7.98689										7249	177.022	1.60704	385541	2.56323e-07
14046	403.126	3.76909	40423.8	502368	3.63547	0.467145		4561	225.079	1.21035	61930.2	1.12299e+07	7.50248	5.21555										35126	521.135	11.5704	36330.5	2.95991e-07
13650	381.176	3.68703	161471	1.91798e+06	3.57024	0.448617		35448	343.105	11.9169	69077.5	12525000	7.50238	6.23886										36439	548.194	12.4626	704876	3.36557e-07
29711	630.199	8.46049	8344.85	98143	3.55593	1.20861		34751	574.18	11.1551	4921.03	849588	7.43166	2.83856										34796	428.122	11.191	5.01319e+06	4.04427e-07
14045	336.129	3.78205	155280	1.76134e+06	3.50373	0.463776		35477	403.126	11.9317	63273.1	10750000	7.40853	6.75958										41559	385.116	14.7818	627167	4.50754e-07
12765	352.124	3.38267	148191	1.58714e+06	3.4209	0.421132		19096	228.051	5.20161	172182	28775000	7.38474	3.70946										32702	179.038	10.0698	1.48828e+06	4.73951e-07
13476	558.239	3.61379	165615	1.50837e+06	3.18708	0.462008		16730	507.174	4.69534	11070.4	1.81775e+06	7.3593	7.80679										31997	490.141	9.68641	540901	5.79254e-07
33862	473.186	10.8133	35503.2	303877	3.09747	0.545552		28909	377.067	8.13303	75399.8	12250000	7.34401	5.86575										10871	374.111	2.66876	477937	5.84047e-07
12930	552.265	3.40527	38036.8	286828	2.91472	0.49267		12682	179.038	3.33065	23031.9	3.63556e+06	7.3024	2.88872										28229	363.087	7.87536	1.64395e+06	5.87408e-07
12350	954.598	3.26339	29410.3	214612	2.86734	1.28916		20414	388.135	5.5736	17209.6	2.64888e+06	7.26603	6.13659										20389	329.107	5.54786	528500	8.35364e-07
13355	725.51	3.48324	299053	2.14318e+06	2.84128	1.17054		29023	636.194	8.23789	13605.9	2.08271e+06	7.25808	5.6001										28960	498.164	8.17125	369752	8.35669e-07
20813	417.12	5.69102	5636.28	38441.3	2.76984	1.15995		17704	457.115	5.00999	217108	29475000	7.08494	2.19646										36278	314.06	12.291	836885	8.38399e-07
13012	362.072	3.43256	205585	1.36153e+06	2.72742	0.440172		19400	431.12	5.44293	80444.2	1.06813e+07	7.05288	2.78168										16788	1042.62	4.7124	645513	9.24745e-07
12586	1003.7	3.27216	24502.3	161424	2.71986	1.22095		38262	478.159	13.0493	7487.28	975421	7.02544	4.90908										35058	407.098	11.5642	1.48449e+06	9.65088e-07
12305	440.122	3.24939	246435	1.60155e+06	2.7002	1.02562		41548	327.075	14.6932	11999.9	1.54903e+06	7.01219	2.50321										35451	539.146	11.8731	65751.5	1.7892e-06
14008	451.088	3.74567	69884	445924	2.67376	1.28371		16465	445.137	4.68743	9662.7	1.19498e+06	6.95035	3.83663										34798	535.169	11.1753	364409	2.11264e-06
16898	404.301	4.75095	153123	972492	2.66699	0.874376		12188	388.091	3.22678	104899	1.24312e+07	6.88882	1.9631										17000	556.169	4.74781	12600000	2.33999e-06
14180	385.171	3.77366	266388	1.65099e+06	2.63173	0.414188		20402	431.12	5.54501	109178	1.2462e+07	6.83471	4.55129										35047	325.121	11.565	75091.9	2.43942e-06
11430	542.15	2.96889	105689	654479	2.63052	0.688355		33281	419.122	10.1079	49775.5	5.61119e+06	6.81673	2.96769										41550	423.094	14.6686	439028	2.43978e-06
34367	473.186	10.87	35503.2	193536	2.44658	0.537341		20032	228.051	5.40507	272639	28425000	6.70402	3.55198										9603	331.062	2.22863	156868	3.04848e-06
12245	490.137	3.18219	144652	785488	2.441	0.527629		35101	479.143	11.5896	17848.3	1.84493e+06	6.69163	4.82642										20101	639.287	5.50937	289576	3.31861e-06
13009	999.57	3.27441	393907	2.06371e+06	2.38932	0.771101		38543	237.108	13.2599	4142.08	402247	6.60158	4.45213										20295	997.567	5.44387	678957	3.72442e-06
32587	315.074	10.0209	11406.1	58158.4	2.35018	0.991207		20005	415.127	5.47647	29251.2	2.82865e+06	6.59548	3.24974										40924	296.08	14.2295	95503.3	3.77396e-06
26373	284.113	7.48142	77776.3	378680	2.28358	0.570666		34771	406.103	11.1708	118109	11300000	6.58006	6.62254										16663	365.084	4.70788	2.15027e+06	3.80369e-06
26287	631.15	7.43921	778796	3.69503e+06	2.24627	0.572691		35067	612.181	11.5706	4995.47	473641	6.56703	5.6547										16836	177.022	4.75744	993320	3.87529e-06
7861	269.009	1.73355	1.22575e+06	5.70418e+06	2.21835	0.337711		33327	120.996	10.3081	39580.5	3.72316e+06	6.55559	4.95429										20025	1023.58	5.47296	226690	3.88538e-06
1293	655.44	0.863656	13818.8	63559.2	2.20147	0.640656		43293	179.038	15.9881	22830.8	1.81511e+06	6.31294	5.25263										33979	423.093	10.9148	284474	4.10428e-06
14299	415.102	3.88345	4368.4	19976.8	2.19315	0.585274		20291	365.085	5.55045	21132.1	1.65655e+06	6.29261	5.36818										17135	420.078	4.8141	677056	4.27508e-06
11504	407.174	2.96442	5047.74	22975.2	2.18637	0.815866		38318	359.1	13.0731	56310.1	4.11071e+06	6.18985	6.2471										20302	1013.56	5.52919	182130	4.58298e-06
11956	366.134	3.18314	85950.3	381446	2.1499	0.64596		35627	311.08	12.0086	27163.6	1.86492e+06	6.10129	3.21082										10057	163.043	2.33091	6.74094e+06	4.68032e-06
13437	951.619	3.62085	45282.8	200582	2.14715	0.558063		19759	408.114	5.36633	41433.3	2.80814e+06	6.08268	3.74334										41535	404.086	14.6823	1.74227e+06	4.97214e-06
12729	438.197	3.34759	284700	1.18333e+06	2.05534	0.615862		34368	343.105	11.1246	201839	13150000	6.02571	7.16488										33965	341.09	10.9106	371752	5.33967e-06
12225	636.195	3.21199	141717	565856	1.99743	0.608593		38319	422.097	13.0407	72217.7	4664262	6.01315	5.88467										15407	357.115	4.40245	72557.1	6.16833e-06
26706	227.066	7.57398	200191	790831	1.98199	3.08815		16765	489.128	4.72026	24955.2	1.59932e+06	6.00197	5.08587										19798	999.582	5.43841	1.17026e+06	6.27929e-06
34528	493.156	11.0883	103989	405563	1.9635	2.77474		28136	365.083	7.91524	9386.05	593815	5.98335	4.78022										17083	363.088	4.70548	6.31057e+06	6.48299e-06
35179	449.15	11.6822	170823	664120	1.95894	4.2232		34998	343.106	11.5143	9986.92	619804	5.95563	5.86434										34750	606.183	11.1694	399735	6.70943e-06
41878	641.17	14.9134	356733	1.38513e+06	1.95711	1.06681		35452	428.121	11.9015	56119.1	3.25444e+06	5.85777	8.71113										41568	630.174	14.6832	190254	7.01695e-06
30375	567.139	8.61774	487289	1.87492e+06	1.94398	3.34955		29047	230.067	8.25002	150752	8.4992e+06	5.81707	1.39187										22902	458.135	6.68943	659725	7.44545e-06
22881	563.14	6.66536	52733.3	202462	1.94087	0.658371		16550	412.127	4.71838	59381.9	2.98362e+06	5.6509	5.50652										39610	266.07	13.857	283548	7.60008e-06
22653	365.083	6.59555	404768	1.54103e+06	1.92872	3.09859		27067	195.033	7.61325	1.23987e+06	60025000	5.5973	3.01538										35086	673.181	11.5643	143539	7.71921e-06
24809	656.34	7.11799	307462	1.16062e+06	1.91641	2.6614		30162	404.086	8.68991	32696.9	1.55147e+06	5.56833	4.43442										30589	379.064	8.74289	526406	7.80016e-06
27991	217.047	7.88392	1.00321e+06	3.7223e+06	1.89157	0.561761		18502	900.523	5.08642	23116.2	1.06889e+06	5.53106	4.47105										20366	412.127	5.56931	2.04648e+06	8.42731e-06
12105	472.203	3.22185	517360	1.90939e+06	1.88387	1.3811		32412	419.122	9.89812	176257	7.85419e+06	5.47771	2.058										20158	445.136	5.51795	45347.6	9.23566e-06
22593	111.02	6.57866	6.57187e+06	24250000	1.88361	5.15698		32691	433.137	10.0695	36555.3	1.62231e+06	5.47182	5.29839										29311	419.121	8.33301	540415	1.01187e-05
24667	892.496	7.10255	257756	948024	1.87892	2.77442		16968	260.077	4.78	29680.3	1.29622e+06	5.44866	2.89448										41140	357.085	14.3558	357132	1.01678e-05
16273	496.108	4.63102	15901	58328.5	1.87508	1.1429		32611	165.022	9.89728	175059	7586709	5.43756	4.48399										4117	253.049	1.16213	122553	1.04953e-05
38438	459.182	13.2183	49250.5	178425	1.85711	3.14445		27471	332.076	7.66996	27482.6	1.16713e+06	5.4083	4.21372										19790	975.582	5.44945	717383	1.08829e-05
16605	389.127	4.71476	205657	744703	1.85643	5.30916		35438	479.143	11.9176	374483	15775000	5.3966	6.31123										41547	683.188	14.6826	459654	1.12562e-05
22662	366.086	6.59267	66463.5	238891	1.84572	4.16963		26958	668.185	7.58491	70633.5	2.87357e+06	5.34635	2.80174										34929	355.07	11.4135	118769	1.14592e-05
30352	266.093	8.6718	222974	800614	1.84423	2.89245		41505	757.241	14.6286	23159.4	936466	5.33756	5.21043										35069	388.091	11.5676	90258.3	1.15003e-05
22583	155.01	6.56817	18450000	66175000	1.84267	5.04803		20188	976.585	5.46667	9663.1	353807	5.19433	4.15557										35074	505.158	11.5637	42301.2	1.15048e-05
38570	343.102	13.2639	164042	587428	1.84035	3.09396		38521	478.159	13.199	30429.6	1.09817e+06	5.17349	4.03571										9155	437.265	2.04156	84123.8	1.1529e-05
22663	639.289	6.53499	423596	1.51185e+06	1.83555	3.57412		35455	485.13	11.8735	69215.6	2.35386e+06	5.08779	9.29604										17743	195.033	4.91872	2.48168e+06	1.17395e-05
5980	306.111	1.36234	22498.6	80267.9	1.83499	0.509451		38948	485.133	13.4542	48798.2	1.64179e+06	5.0723	2.96902										10437	386.075	2.44194	664577	1.21818e-05
32027	335.05	9.68484	836504	2.95638e+06	1.82139	4.3979		33449	195.033	10.4201	56058.4	1.79171e+06	4.99827	5.0493										33159	280.086	10.198	55266	1.25306e-05
6573	715.389	1.31171	889514	3.14298e+06	1.82105	2.11625		16590	461.167	4.72458	23211.6	724519	4.96411	5.09										17336	772.187	4.84601	1.62411e+06	1.37381e-05
24669	539.261	7.11778	517217	1.82467e+06	1.8188	2.83965		26996	375.096	7.61449	28496	878831	4.94675	2.6578										20310	390.106	5.56477	6.78447e+06	1.38247e-05
4165	406.197	1.16594	30254.8	106185	1.81135	1.99182		29179	403.124	8.28469	71420.8	2.19962e+06	4.94476	3.63527										28015	327.111	7.87137	733018	1.39368e-05
40285	673.213	13.9992	326291	1.14402e+06	1.80989	0.551356		33253	583.134	10.2333	69972.1	2.08978e+06	4.90043	2.45327										9339	288.069	2.0256	91675.8	1.43608e-05
30860	290.07	8.94563	142970	492402	1.78413	2.99792		19851	1001.59	5.44133	15469.8	457437	4.88605	4.89105										11716	360.096	3.07834	330327	1.54401e-05
32019	337.046	9.68423	109278	375947	1.78252	4.63435		23007	329.09	6.72915	20156.2	582313	4.8525	5.78754										36261	516.168	12.296	1614546	1.5553e-05
40644	490.118	14.0675	13856.1	47438.8	1.77555	0.770942		14924	322.114	4.19752	112602	3.24328e+06	4.84816	5.86121										36436	229.083	12.2899	32600000	1.64171e-05
3546	367.284	1.12448	85452.7	291672	1.77115	1.79498		41472	195.033	14.6465	106638	2.85676e+06	4.74359	5.52721										3820	713.592	1.20121	90447.3	1.86523e-05
32546	389.13	10.0449	723816	2.46864e+06	1.77002	1.05333		28945	426.106	8.16832	12643.5	338154	4.74122	4.3242										35097	651.198	11.5673	142976	1.9474e-05
4637	443.138	1.2032	10841.6	36731.8	1.76045	0.488684		26604	381.079	7.48493	47964.7	1.25192e+06	4.70602	3.41365										16704	532.17	4.71046	651262	1.95761e-05
40097	189.087	13.9376	787391	2.66235e+06	1.75755	1.57675		26968	379.082	7.48334	135939	3.53658e+06	4.70133	3.36503										30240	500.143	8.62552	63806.2	2.09849e-05
35779	725.192	12.047	68140.6	230221	1.75643	2.51287		35584	535.168	12.0173	132572	3.27274e+06	4.62565	4.79819										8438	174.022	1.85834	321807	2.24624e-05
40203	519.182	13.945	359221	1.21071e+06	1.75292	1.31935		33297	375.096	10.2933	19447.7	475100	4.61056	4.72375										20150	1002.6	5.45297	210052	2.3416e-05
14406	831.491	4.05318	732079	2.46735e+06	1.75289	0.456308		32441	373.115	9.84078	18453.3	423704	4.52111	3.84443										34026	505.096	10.9119	73624.4	2.62568e-05
12330	404.085	3.35945	31854.8	107195	1.75066	0.390836		42120	403.134	15.1686	3837.39	87592.8	4.51262	3.07859										35066	195.033	11.5781	8.33581e+06	2.71475e-05
30271	327.083	8.62841	1.49781e+06	5.03664e+06	1.74961	3.26791		29319	359.102	8.32468	16194.1	365015	4.49442	3.94086										20305	363.088	5.54059	4633656	2.90041e-05
20328	406.114	5.5562	159230	531362	1.73858	2.37111		36524	269.069	12.5298	639197	14400000	4.49366	5.85468										20337	655.23	5.55089	725375	3.11562e-05
37674	237.108	12.7577	346496	1.14959e+06	1.73021	3.96256		31895	401.111	9.62608	18378.2	412524	4.48841	5.25745										5871	783.591	1.35694	227159	3.16808e-05
22587	831.375	6.54889	693722	2.28924e+06	1.72244	2.91717		28654	598.179	8.0618	11551.7	256501	4.47279	4.58039										35078	609.206	11.5739	1.33249e+06	3.17481e-05
22647	503.15	6.59925	332045	1.08864e+06	1.71307	1.94172		7122	241.074	1.56232	61683.9	1.32659e+06	4.42669	4.4631										16439	571.181	4.66318	442416	3.20391e-05
28139	737.239	7.90952	153182	502091	1.71271	3.39959		42105	426.125	15.1585	4224.05	89224.1	4.40074	2.82493										38527	163.043	13.2572	979904	3.27799e-05
22616	376.099	6.57859	774216	2.52901e+06	1.70777	3.75682		20684	401.111	5.64507	15843.9	322337	4.34657	3.20406										14798	179.038	4.28951	9.29502e+06	3.74432e-05
7471	163.04	1.67143	6.14847e+06	2.00641e+07	1.70631	0.555885		28678	195.033	8.00191	402164	8.03657e+06	4.32072	5.05916										16553	639.286	4.69355	219836	3.96781e-05
35015	341.089	11.5366	271031	879374	1.69802	5.05635		28903	401.11	8.16003	65350.7	1.30116e+06	4.31545	6.17456										20384	973.567	5.42289	332805	4.19504e-05
38266	432.171	13.0506	1.16147e+06	3.76046e+06	1.69496	4.18272		27421	334.074	7.68039	20321.2	391200	4.26685	4.06394										15044	181.034	4.23906	463279	4.50647e-05
33892	434.109	10.8482	83321.3	268502	1.68818	3.01656		31132	315.075	9.07943	6594.97	121717	4.20602	3.19608										16574	609.184	4.68428	519784	5.0031e-05
14701	242.066	4.15103	94780.3	302409	1.67384	2.93175		38534	546.176	13.2607	76493.3	1.3948e+06	4.18859	7.63243										41965	577.155	15.0175	39156.3	5.22787e-05
14404	723.498	3.9635	6984.59	22281.4	1.67359	0.516173		37456	269.069	12.6608	197660	3.59923e+06	4.1866	7.22643										33321	301.059	10.3174	471549	5.57823e-05
7486	119.05	1.67322	703764	2.22979e+06	1.66375	0.509457		42471	373.087	15.2601	4640.4	83616.8	4.17147	1.75559										33258	405.107	10.238	236547	5.76e-05
38871	341.155	13.3816	108630	343254	1.65986	2.8164		36475	583.19	12.5058	24592.1	434470	4.14299	2.59419										43281	160.061	15.948	338637	5.78202e-05
1777	495.129	0.882668	31066.2	97995.6	1.65737	1.6813		22603	311.026	6.56907	200807	3.50189e+06	4.12425	3.59885										28049	406.102	7.88955	2.75854e+06	6.24328e-05
34472	146.046	11.0086	31601.9	99566.8	1.65565	3.80414		23070	195.033	6.73182	107730	1.87641e+06	4.12249	5.26006										42042	396.15	15.1277	60677.1	6.54046e-05
31982	433.027	9.68025	54322.3	168535	1.63343	2.48955		41830	565.183	14.85	37835.4	580423	3.9393	5.58644										15405	359.099	4.35273	409617	6.77559e-05
41127	280.103	14.4102	85960.9	266382	1.63175	2.83948		22980	260.077	6.71121	400487	6.12568e+06	3.93504	2.42895										17315	301.068	4.83081	4.57903e+06	6.86178e-05
38507	203.103	13.2588	661635	2.04186e+06	1.62578	4.22049		35446	567.133	11.8722	32868.8	486741	3.88836	7.82665										7753	264.091	1.72905	112674	7.17667e-05
24660	541.259	7.11743	392394	1.20378e+06	1.61719	2.68895		35057	327.091	11.5871	34829.1	492980	3.82316	5.6167										7211	147.012	1.59253	146536	7.33073e-05
27863	181.071	7.89147	2.94497e+06	8971191	1.60705	0.552608		20250	389.128	5.54837	35482	497493	3.80952	3.83586										28912	404.086	8.15182	3.46688e+06	7.65664e-05
37390	341.09	12.6963	301101	916991	1.60666	4.70668		41939	268.086	14.9814	272022	3.80797e+06	3.80723	5.72234										35651	503.142	12.0311	449954	8.91071e-05
5989	565.21	1.38956	35895.7	108786	1.59961	0.493516		17121	510.124	4.82634	48029.8	666072	3.79368	1.79199										33381	314.091	10.3367	273939	9.22778e-05
42554	182.996	15.4196	3.20681e+06	9691775	1.59562	2.94309		24774	854.522	7.12422	97196.6	1.34177e+06	3.78709	2.56364										20180	556.169	5.52986	570700	9.44381e-05
24587	890.5	7.08848	399957	1.20396e+06	1.58987	2.39785		42122	379.082	15.1673	10583.1	144435	3.77058	3.34845										31274	260.036	9.19818	875733	0.000103546
30275	119.05	8.71954	558333	1.67929e+06	1.58865	3.21449		37367	242.066	12.7009	38101.8	519712	3.76978	2.66081										17228	500.12	4.82525	8.3282e+06	0.000107059
12125	453.114	3.17221	123107	369270	1.58476	0.758346		41831	195.033	14.8725	139670	1.8166e+06	3.70114	5.26295										31276	358.013	9.19818	148409	0.000110371
22624	637.273	6.57825	531638	1.58815e+06	1.57883	2.79618		32642	388.127	10.0481	153689	1.96589e+06	3.6771	4.61098										16568	579.176	4.71085	444796	0.000114973
30325	264.087	8.7067	18675000	55200000	1.56356	3.30798		34793	472.148	11.1723	24170	292382	3.59657	2.8218										28074	381.079	7.90528	4.10922e+06	0.000120289
42362	142.05	15.2631	528110	1.55728e+06	1.56012	2.98081		41937	331.081	14.9813	41964.5	502906	3.58305	9.54484										10792	393.096	2.5887	191794	0.000124348
30341	163.039	8.68767	2.72845e+06	8.04401e+06	1.55983	3.39866		42103	343.113	15.1705	7516.12	87910.5	3.54797	2.0539										26953	250.075	7.58385	1.18176e+06	0.000145394
21301	398.13	5.94052	276074	812877	1.55798	3.70368		37961	398.076	12.8875	4300.82	48846.2	3.50556	3.31818										12656	181.033	3.34498	197111	0.000147517
12963	828.509	3.38508	316488	929747	1.55469	0.695151		20480	317.054	5.57962	37331.2	415669	3.47698	3.21901										38826	266.07	13.3749	544852	0.00016094
26055	402.123	7.30987	21174.8	62062.9	1.55138	0.433625		36779	372.093	12.5819	77600.8	855931	3.46335	3.39114										37219	550.143	12.6529	54492.3	0.000168122
8539	340.125	1.90458	24923.7	72986.7	1.55012	1.7085		21758	204.051	6.17232	132664	1.44228e+06	3.4425	5.78096										14856	345.132	4.19452	24763.4	0.000193532
13524	755.559	3.59362	55992.1	163477	1.54579	1.21814		40810	266.07	14.1967	352123	3.81223e+06	3.43648	6.15728										9985	359.057	2.31205	164990	0.00020437
1224	424.174	0.853882	31281.5	91188.9	1.54355	0.75051		42089	404.104	15.1571	158697	1.70202e+06	3.4229	2.73196										28051	403.127	7.90429	3.96262e+06	0.000212487
3231	281.248	0.988982	875613	2.55156e+06	1.54301	0.822705		37393	306.065	12.6965	154940	1.54389e+06	3.31679	2.59788										17612	450.088	4.87692	192148	0.000213597
7153	409.124	1.60822	23425.9	67916	1.53565	1.63446		42118	377.085	15.1506	47966.2	471990	3.29867	2.88062										1954	85.0293	0.908274	588380	0.000255037
13290	512.14	3.57241	72265.9	208827	1.53092	0.337148		9730	451.124	2.34905	9426	90657.6	3.26571	3.68299										17377	676.15	4.8518	3.64507e+06	0.000263303
27321	264.087	7.66125	2.07784e+06	5974288	1.52368	3.00363		38596	118.045	13.2581	49802.3	475500	3.25516	5.14059										25275	234.08	7.1997	309957	0.00028062
27724	474.161	7.79172	90983.2	260730	1.51888	1.83894		21897	275.07	6.23799	9604.04	90667.9	3.23888	2.95332										16575	655.228	4.6623	1.2477e+06	0.000282984
38594	601.205	13.2358	37007.8	105449	1.51064	2.99501		41665	501.128	14.7784	33439	310412	3.21458	3.32015										19393	902.537	5.24433	341783	0.000294582
22486	374.119	6.50834	891449	2.53019e+06	1.50502	3.08312		32630	389.112	10.0402	81583.4	747162	3.19507	6.08263										11074	566.152	2.79305	75502	0.000305198
26127	474.162	7.39665	434507	1.21954e+06	1.48889	2.56051		41236	565.183	14.6191	43059.8	389626	3.17768	1.95664										28036	343.106	7.90054	10812124	0.000319991
33203	433.155	10.1786	949294	2.66053e+06	1.48679	3.50378		20781	478.161	5.73056	32130.7	289740	3.17274	4.03558										20235	657.229	5.55217	106588	0.000341817
4171	549.139	1.16637	8859.99	24826.5	1.4865	0.420266		19771	924.522	5.45307	21689.7	195460	3.17179	3.40443										14957	442.138	4.20528	40023.1	0.000345904
30280	496.156	8.61434	105999	295707	1.48012	1.51018		22369	343.105	6.4279	68733.7	610549	3.15102	5.96827										16469	367.081	4.68467	87752	0.000385788
3983	266.139	1.17443	22855	63657.6	1.47782	0.546284		41551	285.064	14.5889	465144	4.10138e+06	3.14036	5.30042										16747	528.175	4.72791	248857	0.000387497
1315	369.336	0.848978	7826.96	21756.8	1.47494	0.329589		41887	357.085	14.8934	40833.3	357825	3.13143	5.79422										22857	248.059	6.67344	1.44454e+06	0.000440705
22631	451.12	6.5807	148389	408938	1.4625	2.71776		32039	333.052	9.68273	8233.5	71610.6	3.12059	3.06211										20179	260.077	5.46709	1.24665e+06	0.000485148
22338	246.077	6.31772	3.95062e+06	1.08442e+07	1.45678	2.98688		38555	118.051	13.2643	8.37706e+06	71375000	3.0909	4.9124										17275	228.066	4.89154	4.4679e+06	0.000519618
34896	222.044	11.3821	197843	539411	1.44703	4.08952		28898	337.114	8.15026	35720.9	302250	3.0809	5.13767										36465	575.229	12.4813	2.92508e+06	0.000525796
16740	657.237	4.76613	23912.1	65179.6	1.44668	0.458186		42119	483.132	15.1657	44435.7	375392	3.07861	3.01671										17164	599.179	4.79632	2.38715e+06	0.000553257
11042	331.089	2.73181	5112.73	13805.8	1.4331	0.396353		41131	567.188	14.4579	5274.43	43638.5	3.04852	2.85733										29307	406.101	8.34957	1.65422e+06	0.000607057
30266	302.062	8.59268	257994	695146	1.42998	3.06997		42123	628.194	15.1669	27614.7	225826	3.0317	2.78229										35385	502.159	11.8239	184377	0.000629896
30255	300.064	8.61752	771461	2.07522e+06	1.4276	3.13324		35055	628.174	11.5321	3759.78	29875.6	2.99025	3.32955										17672	184.061	4.90074	7.81711e+06	0.000700253
40346	343.123	13.9829	294621	786774	1.41709	0.690986		30181	459.117	8.58657	27785.5	216084	2.95919	2.43638										17333	517.122	4.82187	129265	0.000720595
8582	395.145	1.88637	56453.4	149980	1.40963	1.44349		24528	1007.57	7.10625	65456.1	485385	2.89053	2.4699										16526	411.123	4.81322	418745	0.000731829
43073	667.125	15.7049	476552	1.26377e+06	1.40703	1.69289		35463	406.102	11.9174	1.5863e+06	11325000	2.83577	6.11249										19522	900.522	5.24039	1.18531e+06	0.000793365
26573	737.24	7.47768	309618	818347	1.40222	3.01549		30362	529.182	8.61608	2.66819e+06	17950000	2.75005	3.4445										25440	800.428	7.21927	99746.5	0.00087093
21065	365.087	5.7842	151189	398720	1.39902	1.24151		22887	571.177	6.68015	430899	2.86438e+06	2.7328	4.91269										41536	649.212	14.6768	47023.2	0.000919414
38472	250.093	13.2366	635103	1.67386e+06	1.39812	2.53945		22750	579.166	6.64049	148028	975001	2.71953	2.50348										18182	924.52	5.02534	3.25908e+06	0.000933979
11754	977.585	3.15441	472330	1.23826e+06	1.39044	1.61879		30744	250.075	8.82268	28154	181746	2.69051	2.18255										17392	228.036	4.9012	3.90741e+06	0.000936544
26191	264.087	7.42111	5.26582e+06	13800000	1.38994	2.26548		7224	175.061	1.62785	1.01899e+06	6.5761e+06	2.69009	4.14678										31247	342.122	9.16483	100506	0.000943079
38324	419.124	13.0722	625171	1.637e+06	1.38873	2.44527		9844	341.09	2.30757	34371.9	214644	2.64265	3.01535										9798	244.022	2.29222	61179.2	0.000999594
20146	1015.58	5.49599	65545	170071	1.37558	2.1472		42110	341.108	15.165	483931	3.01656e+06	2.64003	2.79827										20171	440.139	5.43515	164838	0.00103497
40841	195.051	14.2373	7.25776e+06	18800000	1.37314	4.24159		38674	508.13	13.2858	63091.7	378431	2.58451	3.55875										17681	182.046	4.90829	3.94074e+06	0.00107833
28032	452.186	7.90036	1.07585e+06	2.77765e+06	1.36839	2.21895		38537	259.091	13.2546	1.88637e+06	11300000	2.58264	6.61427										28113	618.169	7.92388	103720	0.00111129
23643	176.092	7.05351	376310	967832	1.36283	0.98432		42106	401.129	15.1594	367263	2.18514e+06	2.57284	3.23179										3178	163.043	1.05759	165252	0.00115142
27622	444.15	7.69083	606378	1.55717e+06	1.36063	2.57146		10071	355.069	2.35332	58145.5	345381	2.57045	2.0029										29962	377.067	8.60636	531743	0.0014322
34040	463.145	10.9327	15756.5	40422.6	1.35921	0.375429		28144	668.184	7.93876	54744	324052	2.56545	3.84709										35104	653.197	11.5768	50055	0.00156873
21903	486.145	6.22252	116767	299025	1.35663	4.54029		38538	405.136	13.2596	1.4396e+06	8.2837e+06	2.52461	6.09225										28150	390.107	7.89531	342393	0.00163325
26730	387.129	7.5493	27469.8	70259.8	1.35485	1.25135		24813	775.416	7.12076	254475	1.44816e+06	2.50863	3.03219										29106	741.263	8.12823	381571	0.00167219
21288	119.035	5.91318	3.16259e+06	8.08248e+06	1.35369	4.43857		34567	341.09	11.0561	34515.7	196326	2.50792	1.66295										17636	230.055	4.90023	8093996	0.00174089
22100	202.087	6.29861	2.42442e+06	6.19201e+06	1.35277	2.92432		34973	423.092	11.494	30195.9	171649	2.50704	5.32143										19697	507.174	5.51147	348021	0.00187742
37718	195.051	12.6987	464501	1.1851e+06	1.35125	3.51701		41451	357.085	14.5986	37592.1	210583	2.48589	4.50925										30870	262.093	9.06291	1.28591e+06	0.0019401
38583	460.166	13.2675	3.90643e+06	9.96381e+06	1.35085	4.07031		26617	625.2	7.44945	1.16963e+06	6.54519e+06	2.48438	1.55419										27045	197.037	7.60093	563166	0.00206023
26132	444.15	7.43707	488877	1.24354e+06	1.34691	3.02189		36202	310.096	12.2271	8439.5	46174.4	2.45186	2.07326										20438	465.11	5.58198	301198	0.00226209
24845	422.182	7.11451	448997	1.14083e+06	1.34531	2.81215		39179	426.141	13.5854	117800	641037	2.44407	3.3893										38759	550.177	13.3252	134454	0.00252093
21576	435.129	6.06126	30597.2	77433.1	1.33955	0.423832		22676	442.095	6.56849	99540.2	534975	2.42612	6.03096										36864	611.185	12.5479	118099	0.00254312
15792	573.174	4.54684	17291.6	43640.4	1.3356	0.780196		37878	742.246	12.7591	9946.49	53301.8	2.42192	2.17534										14584	87.0085	4.1443	766556	0.00257993
23338	409.145	6.8732	158241	398962	1.33413	1.2691		30377	530.185	8.62007	785594	4.17183e+06	2.40882	2.04391										40241	508.148	13.9624	293075	0.00293532
28247	626.199	7.99689	199688	499560	1.32291	2.20149		24631	737.442	7.12351	337106	1.77402e+06	2.39575	2.57867										17495	660.155	4.87041	2.7394e+06	0.00318855
32964	534.168	10.1735	28743.6	71828.3	1.32131	1.93144		40589	567.189	14.1192	6678.92	35113	2.39432	2.07216										12767	241.075	3.37028	5.33301e+06	0.00458716
38665	445.134	13.2808	1.05238e+06	2.62668e+06	1.31959	3.11798		24720	971.598	7.11651	87024.7	452329	2.37788	2.44486										17606	435.125	4.91162	1.14234e+06	0.00558628
35091	463.166	11.6527	348443	869171	1.31872	3.42359		38680	747.252	13.2695	18402.3	95528.7	2.37605	3.31064										18062	922.505	5.04254	1320114	0.00565205
16738	475.181	4.71973	115388	287178	1.31545	3.47003		24751	739.44	7.11806	147314	761600	2.37014	2.58151										12180	390.098	3.23467	195113	0.00602176
1321	397.136	0.911766	59047.1	146441	1.31038	1.2729		38305	492.138	13.0292	59869.4	306491	2.35596	3.77675										12181	390.086	3.21884	485002	0.00865124
9004	310.115	2.00451	70710.5	175275	1.30963	3.14421		22868	494.111	6.66396	42776.3	209315	2.2908	4.22758										15898	330.095	4.49619	123819	0.00965745
13480	727.526	3.51452	562598	1.391e+06	1.30594	0.633677		22847	423.125	6.64408	170998	825796	2.27181	3.6217										20097	328.115	5.54197	1.32325e+06	0.0103795
31140	133.05	9.08603	1.4198e+06	3.50973e+06	1.30567	3.66696		13834	151.007	3.68113	218703	1.05599e+06	2.27155	1.7719										12182	389.095	3.24071	1.81497e+06	0.0111262
37420	634.197	12.705	391416	965825	1.30306	2.38926		15101	372.097	4.25263	252951	1.20199e+06	2.24849	5.38683										42097	475.13	15.1648	47676.6	0.011439
13227	392.082	3.52419	240478	589472	1.29352	0.338038		20447	369.133	5.58013	72524.8	343574	2.24407	3.02733										37238	202.052	12.6899	329498	0.0116829
3677	527.32	1.1369	68280.2	166101	1.28252	1.82715		24715	773.418	7.12185	430598	2.01182e+06	2.22409	2.7769										27054	571.168	7.54176	188214	0.0131421
13500	389.083	3.67075	244638	592335	1.27576	0.443689		22475	598.15	6.50092	212381	974860	2.19854	4.07475										41132	190.071	14.4712	77516.9	0.0144086
25240	176.092	7.17322	587385	1.41563e+06	1.26906	0.807916		38575	692.221	13.2646	220409	1.0089e+06	2.19452	5.73964										37324	202.091	12.6749	1.6484e+06	0.0152485
13688	380.155	3.68299	366464	876011	1.25728	0.878699		39202	388.145	13.6211	18118.5	82739.9	2.19112	2.09362										18180	327.109	4.96713	882780	0.0163682
40297	595.15	13.9743	208832	496818	1.25037	0.541719		21339	340.124	5.94937	260951	1.18528e+06	2.18338	3.43677										29393	381.079	8.34754	1.45474e+06	0.0171276
12566	251.113	3.31188	321675	764016	1.248	0.352583		38699	515.14	13.3048	519334	2.28988e+06	2.14054	3.50564										17567	524.161	4.8861	1.21713e+06	0.0172866
21341	299.098	5.89924	139028	329838	1.24639	2.21771		38758	426.14	13.3235	129516	563968	2.12248	3.65944										28243	691.247	7.88806	910870	0.0213804
24826	398.169	7.1175	124598	294684	1.24188	1.84423		24483	620.363	7.12249	274790	1.18021e+06	2.10264	2.56781										38782	616.174	13.3621	638871	0.0219584
34665	306.082	11.1319	74649.3	175939	1.23688	2.88148		24835	503.284	7.11759	881269	3.68679e+06	2.06471	2.76457										12289	386.075	3.24743	748449	0.0242062
11158	891.52	2.78583	24185.3	56843	1.23285	0.980318		24796	505.281	7.12224	303974	1.26605e+06	2.05831	2.54378										37752	460.124	12.7336	94425.8	0.0245185
22059	401.091	6.30681	117259	274919	1.22931	2.28306		22867	518.156	6.66024	247690	1.00715e+06	2.02368	6.06671										18662	843.508	5.11523	101682	0.0254582
12626	311.134	3.31749	1.24503e+06	2.91241e+06	1.22603	0.348636																		35111	667.191	11.5463	18499.2	0.0255779
13441	322.093	3.46715	169401	395604	1.22361	0.572634																		15224	376.043	4.24732	21552.4	0.0264123
4657	310.21	1.06509	4.75368e+06	11100000	1.22344	1.33904																		5820	268.06	1.41369	35774	0.0272684
42619	589.116	15.6424	482929	1.11943e+06	1.21288	0.783792																		19571	521.165	5.37141	57600.9	0.029151
24647	154.045	7.10081	13319658	30800000	1.20937	3.67169																		12319	385.117	3.24563	851891	0.0389047
28298	454.119	8.03909	334126	772001	1.20821	3.57398																		28319	464.162	7.95981	103417	0.0402896
30151	412.144	8.55994	122649	282336	1.20287	1.77805																		42104	683.224	15.1688	18285.3	0.0419917
24611	152.048	7.09472	37500000	86225000	1.20122	3.79563
12084	242.015	3.27043	1.58228e+06	3.63371e+06	1.19944	0.939762
11976	270.025	3.27807	622604	1.42978e+06	1.19941	1.37359
17811	477.103	4.94833	85482	195821	1.19584	2.26033
35914	449.13	12.0325	398221	907892	1.18895	2.36518
30041	548.197	8.51598	8666.49	19677.1	1.183	0.319778
15646	326.233	4.45778	648562	1.46691e+06	1.17747	0.847385
19301	905.575	5.20791	633835	1.43067e+06	1.17452	0.596556
32985	306.083	10.1564	144950	326516	1.1716	3.15341
12923	832.535	3.41743	101085	226496	1.16393	1.25732
24532	102.056	7.08785	4.71817e+06	10546168	1.16042	3.35417
22921	342.084	6.61744	90996.6	203270	1.15951	0.213543
31151	299.098	9.08444	1.03431e+06	2.30406e+06	1.15551	4.5189
21173	343.114	5.87161	269134	595531	1.14585	2.37191
35964	643.187	12.0656	635194	1.40447e+06	1.14476	2.47494
12609	451.088	3.31968	966061	2.13515e+06	1.14415	0.742578
30269	444.15	8.70734	4.25309e+06	9.36582e+06	1.1389	3.02698
24470	294.098	7.05915	2.52907e+06	5565573	1.13792	2.3108
31857	228.05	9.60613	198347	435320	1.13405	2.29097
6907	483.173	1.5291	9561.65	20983.2	1.1339	0.312026
38690	462.171	13.2731	163157	356104	1.12604	1.17581
26222	300.064	7.37327	203924	442650	1.11814	1.62372
37657	74.0245	12.7595	3.84534e+06	8.34537e+06	1.11787	3.5728
13573	675.496	3.66041	1.08495e+06	2.35333e+06	1.11707	0.882131
30132	382.113	8.60327	933426	2.0228e+06	1.11574	2.47295
1450	375.157	0.864967	247758	536249	1.11397	0.838099
6726	145.087	1.46532	3.15391e+06	6798180	1.10801	3.20147
12939	854.524	3.2993	177061	381108	1.10595	0.67414
37649	118.051	12.7563	74225000	159750000	1.10584	3.78522
27062	720.452	7.58956	173134	372341	1.10473	1.33145
14289	310.114	3.90909	941998	2.01882e+06	1.09972	0.748273
22234	294.098	6.37925	1.24526e+06	2.66657e+06	1.09854	2.93475
37651	120.055	12.7575	463946	987959	1.09049	3.51579
13066	830.523	3.41415	457081	969102	1.0842	0.649047
22113	485.199	6.32398	220514	467030	1.08265	1.76291
22039	449.108	6.29493	82899.8	175184	1.07943	0.368982
27454	449.108	7.75295	132864	280590	1.07851	0.416245
4791	414.249	1.22382	361427	760917	1.07404	1.7554
8734	987.667	1.74932	1.40635e+06	2.95631e+06	1.07184	0.406537
38595	281.114	13.2679	173117	363622	1.07069	3.29113
34644	165.04	11.1566	2.71665e+06	5.69412e+06	1.06764	3.82021
43580	581.348	16.7886	24852.2	52068.5	1.06704	1.48136
32135	319.076	9.70039	58946.2	123274	1.0644	3.50646
30603	299.055	8.74851	705326	1.4743e+06	1.06367	3.42977
13152	713.475	3.66002	156357	326452	1.06203	1.05507
24364	188.056	6.87515	1.08638e+07	22650000	1.05998	1.06659
37702	460.183	12.7625	176317	367411	1.05922	1.25175
34641	209.066	11.1482	486876	1.01345e+06	1.05765	3.4492
16342	729.454	4.62317	36234	75361.5	1.05648	0.735915
7704	343.212	1.62956	2.37533e+06	4.93559e+06	1.05509	1.86587
23652	364.2	6.97236	218575	453235	1.05213	0.772723
3300	662.426	1.09418	237533	491942	1.05036	1.67122
18341	144.03	5.04412	942489	1.948e+06	1.04745	1.8423
38148	461.17	12.8982	362361	748561	1.04669	1.71831
43582	521.327	16.789	73189.2	150748	1.04244	1.56912
15662	895.549	4.43332	154161	316988	1.04	0.68775
29621	133.05	8.42718	6.31078e+06	12975000	1.03984	4.1763
36199	335.134	12.2354	149622	307573	1.03961	2.06078
15511	151.061	4.39634	3.06738e+06	6.29611e+06	1.03745	0.69425
29068	193.05	8.22975	3.67141e+06	7.52774e+06	1.03588	2.48267
32192	402.143	9.72907	9.88704e+06	20250000	1.03431	2.28903
7284	356.103	1.61351	295344	604840	1.03416	3.31046
21936	242.065	6.20175	319904	653731	1.03106	0.937479
26387	317.077	7.44578	894217	1.82657e+06	1.03044	0.410273
31113	119.035	9.08459	5.03672e+06	10276470	1.02879	4.41362
20605	522.167	5.59022	26430.5	53923.9	1.02872	0.743031
7670	107.05	1.7098	9139.03	18627.2	1.02729	0.276596
43581	584.322	16.7898	55075.1	112130	1.0257	1.50708
30225	518.187	8.64037	366496	745930	1.02524	0.862065
32191	500.12	9.72933	1.06814e+06	2.16704e+06	1.02062	2.59792
27080	729.458	7.62115	225324	457008	1.02022	2.15956
29015	799.338	8.09335	1.24366e+06	2.51684e+06	1.01702	1.59377
3407	635.416	1.08768	342978	693423	1.01562	0.491645
26766	315.072	7.43878	44075000	89075000	1.01506	0.636935
33234	497.162	10.2494	755924	1.52214e+06	1.00979	0.77447
13068	701.505	3.435	1.53704e+06	3.0852e+06	1.00521	0.644975
37676	118.045	12.7569	463008	928979	1.00461	2.74837
36323	492.099	12.3427	112379	225341	1.00374	0.983283
38408	537.178	13.1978	15674.6	31374.6	1.00117	0.813007
9850	618.17	2.31151	346758	692560	0.99801	1.47435
8887	413.199	1.97318	1.10828e+06	2.21311e+06	0.997756	0.653539
26999	299.055	7.59511	223604	445828	0.995542	1.69187
36324	429.104	12.3162	1.17357e+06	2.33884e+06	0.994894	1.12807
32059	148.043	9.68939	6.48753e+06	12900000	0.991629	4.18392
29607	313.113	8.43388	3.67815e+06	7.30775e+06	0.990445	3.72174
24786	396.172	7.11321	391147	776121	0.98857	2.3597
30383	551.173	8.70074	2.69028e+06	5.32931e+06	0.986193	2.44415
40608	414.124	14.0676	46839.4	92572.6	0.982864	0.416791
13622	673.479	3.47164	484783	956907	0.981039	0.726301
28270	428.122	7.95023	174300	343203	0.977491	2.26736
35270	429.104	11.7276	2.07047e+06	4.0748e+06	0.976771	1.73034
23330	368.119	6.87087	173774	341889	0.97632	0.959378
18303	126.019	5.04544	656522	1.28848e+06	0.972759	1.5651
36138	242.051	12.1859	422374	828494	0.97197	2.47018
21196	579.17	5.8883	125819	246309	0.969119	0.743185
26546	377.107	7.50332	790719	1.5473e+06	0.968514	0.234093
3812	287.092	1.15149	51828.9	101164	0.96486	1.102
7177	297.11	1.58193	374685	730540	0.963287	1.29899
33289	135.027	10.2815	78200.9	152319	0.961835	2.16374
36413	530.187	12.4462	64002.8	124654	0.961719	1.70684
30359	378.118	8.68015	270679	526865	0.960851	1.01659
22381	397.197	6.43321	464397	902154	0.958016	1.83124
19353	764.434	5.33233	23682.6	45969.6	0.956853	0.334984
16935	600.189	4.75783	146736	284520	0.955311	1.41372
38249	380.155	13.0426	1.24093e+06	2.39888e+06	0.950939	1.88303
16278	549.392	4.61441	178894	345528	0.949693	0.800388
11096	402.126	2.72481	14124.7	27244.7	0.947749	0.32121
25025	188.092	7.13222	148087	285568	0.947393	2.40591
29062	294.098	8.22551	3.60875e+06	6.95832e+06	0.947238	2.52691
32190	404.139	9.7215	339436	654095	0.94636	2.257
23818	261.055	7.03649	276282	531321	0.943444	2.12517
31211	299.137	9.10932	828334	1.59178e+06	0.942352	1.50117
4910	532.275	1.2329	1.81107e+06	3.47559e+06	0.940417	1.07086
12032	254.015	3.09977	1.52595e+06	2.92785e+06	0.940135	1.00956
23774	333.076	6.99636	660868	1.267e+06	0.938983	2.94059
9783	322.129	2.32765	41992	80485.6	0.938614	1.16067
6005	812.176	1.37522	315554	604235	0.937224	1.36759
40327	546.182	13.9803	351280	672316	0.93652	0.503372
13023	228.085	3.39308	94191.2	180251	0.93634	1.56125
35912	376.088	12.1057	4.51102e+06	8.63052e+06	0.935994	1.54986
9687	421.163	2.25874	341363	652880	0.93551	2.28699
3430	709.561	1.10618	208927	398455	0.931416	1.41753
37875	236.077	12.8242	1.37922e+06	2.63027e+06	0.931359	2.02442
31195	495.091	9.09952	106773	203004	0.926954	2.07916
39340	276.102	13.7664	118260	224717	0.926151	2.67696
3855	711.575	1.11304	192952	366624	0.926063	1.85811
27542	261.127	7.72904	146247	277488	0.924019	4.12007
29512	218.103	8.38025	435844	825778	0.921944	2.20264
16922	617.33	4.97149	9.56184e+06	1.81106e+07	0.921475	0.581485
14476	699.495	3.99271	41713.6	78924.7	0.919958	0.617393
3270	664.442	1.09493	314810	595588	0.919836	1.42951
23268	294.098	6.85804	3.24973e+06	6.14731e+06	0.919637	2.00995
12989	697.479	3.41177	5.02464e+06	9.5005e+06	0.918983	0.533251
13347	355.175	3.58911	278516	525802	0.916758	0.633992
8841	963.666	1.90326	1.23201e+06	2.32495e+06	0.916187	1.69634
20770	617.153	5.71005	254106	478370	0.912698	1.13734
37358	432.171	12.7421	1.17833e+06	2.21374e+06	0.909737	2.9338
39327	415.156	13.7398	31446.8	58976.2	0.90722	1.98303
32664	402.143	10.0256	87061.5	163016	0.904905	0.572858
11802	373.165	3.09478	409753	765751	0.902121	1.53713
21839	438.124	6.21016	237746	444213	0.901834	2.08737
32671	135.03	10.1293	3.68114e+06	6.87599e+06	0.901412	2.87135
29142	501.27	8.31716	42914.7	80144.8	0.901136	0.975614
23141	440.14	6.8134	125266	233887	0.900815	1.90095
4904	555.149	1.23656	135512	252589	0.89837	1.08245
39248	634.195	13.6742	352080	654701	0.894931	2.31649
29691	119.035	8.40829	12325000	22900000	0.89376	3.50666
11825	976.581	3.20282	1.16383e+06	2.16104e+06	0.89284	0.72089
7487	413.199	1.6728	579308	1.07511e+06	0.892077	1.06424
42796	491.139	15.6375	2.39624e+06	4.44532e+06	0.891517	0.606262
30323	421.222	8.66789	233289	432645	0.891067	2.15909
36515	376.109	12.5265	5.48861e+06	1.01613e+07	0.888574	1.92658
12714	794.494	3.35451	119332	220685	0.887007	0.223119
30287	247.112	8.61876	271061	501244	0.886894	2.99784
1364	390.212	0.859983	394214	728933	0.886806	1.98579
36155	371.119	12.1896	1.73507e+06	3.20377e+06	0.884782	1.81026
14334	727.454	3.92921	28491.8	52516.4	0.882223	0.444236
23753	261.127	6.98996	457640	843458	0.882102	0.685558
43102	731.163	15.7272	300266	553058	0.881188	3.19706
26446	788.224	7.47065	865557	1.59373e+06	0.880708	0.661173
3197	700.426	1.084	123623	227582	0.880432	1.09689
36173	264.072	12.1919	200836	369413	0.87922	2.09751
2679	655.397	0.93577	195373	358940	0.877511	1.17988
3822	390.187	1.143	22352.9	40947	0.873301	0.289029
8704	293.09	1.92175	25214.6	46145.6	0.871936	0.229109
31925	405.143	9.66342	308652	564177	0.870169	2.4654
42056	245.114	15.1534	1.4012e+06	2.56083e+06	0.869954	1.41072
25505	742.279	7.26613	226384	413308	0.868442	0.878103
28125	449.108	7.86341	140570	256307	0.866582	0.399104
23291	398.13	6.86141	398093	725117	0.865106	1.08113
23899	331.081	6.99908	2.13749e+06	3.89323e+06	0.865047	2.82676
5644	359.196	1.31137	1.58441e+06	2.88322e+06	0.863738	1.25261
30076	299.098	8.47181	2.35801e+06	4.28654e+06	0.862244	2.8405
16281	433.113	4.64052	212114	385117	0.860458	0.680894
3051	435.198	0.934553	211635	384041	0.859686	0.702747
28629	244.067	7.97619	148587	269265	0.857723	1.70034
3703	354.228	1.13796	107850	195036	0.854711	1.04235
42682	329.096	15.5617	5126.87	9261.89	0.853228	0.148998
27190	820.497	7.61744	66209.1	119512	0.852055	0.822166
21925	445.135	6.24205	12701.9	22921	0.851628	0.420153
39065	499.072	13.5171	780331	1.40711e+06	0.850579	0.45135
18045	437.266	4.97868	8665378	1.55843e+07	0.846761	0.54156
31996	390.089	9.667	313825	563254	0.843824	2.1924
23222	457.135	6.78823	19885.1	35675.6	0.84325	0.611143
16651	442.137	4.75631	152853	274081	0.842454	0.607748
24132	476.277	7.04251	2.7696e+06	4959506	0.840521	1.2025
17431	181.017	4.85575	2.51603e+06	4504373	0.840175	2.01291
7240	317.16	1.60175	1.27335e+06	2.27424e+06	0.836748	2.5254
30947	144.03	9.06809	657247	1.17333e+06	0.836098	2.84928
12969	426.106	3.3581	703730	1.25446e+06	0.833979	0.93445
14250	464.227	3.88633	192911	343356	0.831774	0.84068
21034	122.024	5.80049	4.34368e+06	7.72248e+06	0.830148	3.32706
36035	493.155	12.1284	2.61555e+06	4.63638e+06	0.825885	2.17051
6390	399.347	1.43645	98357.2	174336	0.825767	1.90467
23238	357.093	6.85425	634885	1.12397e+06	0.824034	1.70957
24492	317.1	7.06992	3.97937e+06	7.0302e+06	0.821024	3.03794
5571	345.008	1.31482	1.35419e+06	2.38503e+06	0.816577	1.39285
14477	697.48	4.01415	21894.2	38522.4	0.815151	0.689926
29078	474.161	8.22968	16150000	28350000	0.811815	2.02387
22821	483.171	6.6289	2.65992e+06	4.65114e+06	0.806203	1.24255
41300	655.229	14.6009	347802	607792	0.805312	1.0819
29509	398.166	8.37939	175386	306195	0.803923	2.1598
2764	633.4	0.995625	680284	1.18752e+06	0.80374	1.24557
41978	342.119	15.0461	744659	1.29919e+06	0.802958	1.88147
43136	130.051	15.7786	812086	1.41646e+06	0.802586	2.39224
22422	281.124	6.46356	624633	1.08922e+06	0.802212	2.30561
40784	209.066	14.0574	69178.9	120429	0.799775	0.329989
41980	629.204	15.0468	265605	462020	0.798674	2.27161
21951	403.081	6.21195	160258	278074	0.795068	0.85004
36009	398.108	12.102	1.20885e+06	2.09664e+06	0.794441	1.88698
14043	317.16	3.77968	2.25619e+06	3.9103e+06	0.793391	0.649234
30293	165.04	8.62157	2.99062e+06	5.18217e+06	0.793112	2.1326
38357	398.129	13.0751	1.27547e+06	2.20933e+06	0.792586	3.35628
5591	485.207	1.30923	178623	309331	0.792231	0.247344
22098	422.112	6.30479	398697	689824	0.790936	0.922895
38279	376.109	13.0759	4.6701e+06	8.07541e+06	0.790083	3.36782
3506	707.188	1.15558	54819.8	94748.7	0.789408	2.05384
36176	295.103	12.2322	2.7323e+06	4.71907e+06	0.788388	1.53281
1880	437.23	0.895394	64013.1	110523	0.787909	0.897462
38342	313.113	13.0791	5036402	8.68582e+06	0.786269	4.37679
27527	377.108	7.71886	358134	617549	0.786053	0.207963
28908	271.118	8.14381	6.49678e+06	1.11889e+07	0.784268	1.26953
37611	601.206	12.7432	123404	212375	0.783233	3.07444
36172	215.032	12.1984	743105	1.27618e+06	0.780188	2.35754
5556	347.006	1.31599	1.33722e+06	2.29644e+06	0.78016	1.41037
37669	546.176	12.7666	926734	1.59147e+06	0.780135	3.16027
31138	313.113	9.08834	1.29914e+06	2.23007e+06	0.779537	2.27073
12903	489.269	3.40899	127527	218811	0.778881	0.465697
11193	889.505	2.77972	47313.7	81135.7	0.778078	0.595392
31939	246.02	9.66346	3.34534e+06	5.7348e+06	0.777592	3.60095
19057	755.558	5.28587	765987	1.3125e+06	0.776929	1.00634
5752	384.202	1.33445	934004	1.59929e+06	0.77593	1.71588
29532	149.045	8.34088	9.50936e+06	16275000	0.775238	1.58573
10394	493.108	2.43501	189460	323876	0.773551	0.427245
43050	541.08	15.7223	1.34939e+06	2.30033e+06	0.769528	1.23569
14431	701.509	3.98206	27167.6	46194	0.765821	0.505344
36501	398.129	12.511	1.50321e+06	2.55314e+06	0.764221	1.72164
30454	371.096	8.77953	410171	696522	0.763941	2.731
37427	515.138	12.7315	781593	1.32574e+06	0.762303	1.6505
3978	651.41	1.09848	4.5067e+06	7.63365e+06	0.7603	3.63683
7916	411.185	1.81384	200948	340000	0.758712	0.822782
41248	239.077	14.5565	4.32765e+06	7317466	0.757761	2.38579
32106	328.107	9.69075	1.21824e+06	2.05274e+06	0.75275	2.58838
35193	419.139	11.6599	7.49624e+06	12625000	0.752044	2.34707
24734	187.097	7.10091	644648	1.08549e+06	0.751763	0.725557
1987	828.618	0.903036	26080.2	43821.1	0.748669	0.294096
43573	347.215	16.7882	154937	260049	0.747098	1.68989
22063	533.185	6.30398	176786	296707	0.747031	2.33959
3637	352.212	1.13699	204549	343044	0.745947	1.3266
23807	279.148	7.03391	605617	1.01413e+06	0.743758	1.85604
2043	748.511	0.91304	23906.8	40009.6	0.742924	0.336426
19002	701.505	5.19471	2.1628e+06	3.6152e+06	0.741178	1.59301
9701	190.035	2.26592	46207.3	77187.4	0.740243	0.824724
15775	163.061	4.5622	1.11481e+06	1.86127e+06	0.739492	1.83842
31943	343.997	9.67022	195989	326750	0.73741	2.55896
7694	359.207	1.71646	1.72732e+06	2.87709e+06	0.736075	2.20286
4840	467.187	1.18761	25111.1	41811.4	0.735568	0.228677
3306	336.217	1.1024	212231	353320	0.735341	1.44045
13277	843.528	3.50993	5.48403e+06	9.12932e+06	0.735271	0.602777
7244	448.09	1.60245	1.16717e+06	1.94261e+06	0.734979	1.12035
26254	407.113	7.45535	172988	287693	0.733857	0.645425
22070	569.162	6.33045	32737.2	54442.8	0.733814	1.78242
33774	408.129	10.6982	326459	542751	0.733389	0.80158
13140	671.465	3.46158	68115.9	113243	0.733362	0.971385
4521	268.023	1.20126	418349	695123	0.73256	3.10047
5678	544.009	1.37489	2.97293e+06	4.93404e+06	0.730884	1.15331
5711	448.089	1.33372	2.97807e+06	4.94082e+06	0.730373	1.12316
37706	259.091	12.766	12775000	21175000	0.729039	3.80396
29338	454.135	8.32279	113225	187635	0.728744	1.49989
17822	226.083	4.93689	274071	453993	0.728123	2.81279
19308	749.44	5.29578	75859.2	125544	0.726794	0.486614
18917	727.526	5.1858	1.18676e+06	1.96203e+06	0.725325	1.54694
32706	383.138	10.1341	1.23662e+06	2.04187e+06	0.723495	1.31464
30568	158.045	8.71456	272848	450461	0.723307	1.20361
30307	329.066	8.64485	412456	680920	0.723246	3.14002
42596	474.161	15.4622	17880.6	29515.5	0.723077	0.69561
32083	327.122	9.69144	89259.9	147320	0.722874	1.11732
29488	341.087	8.34815	1.04889e+06	1.72989e+06	0.721819	1.54488
39611	280.103	13.9411	116450	191750	0.719514	1.11212
38506	203.028	13.2437	2.21071e+06	3.63566e+06	0.717706	3.02419
36305	279.05	12.3119	150062	246749	0.717487	1.31478
38179	460.166	12.9157	2.22086e+06	3650240	0.716876	1.90193
36549	313.113	12.5279	12900000	21200000	0.716693	3.08674
32178	535.141	9.67184	224023	367880	0.715592	1.54377
36909	461.17	12.7245	2.46559e+06	4.04767e+06	0.71516	2.43133
22306	438.216	6.4209	422786	693994	0.714994	1.77237
22340	437.213	6.41998	2.0588e+06	3.37701e+06	0.713943	1.7594
29117	368.097	8.39236	3.0003e+06	4.91997e+06	0.713543	1.43758
10683	407.11	2.52128	246594	404289	0.713248	1.39082
20679	575.252	5.6558	521591	854514	0.712185	0.50574
28450	188.092	7.91496	292421	478673	0.710995	0.43301
27056	437.266	7.61355	455378	745334	0.710822	0.97632
9108	359.207	2.03057	2.82176e+06	4.6156e+06	0.709926	1.69333
36425	417.137	12.3948	12150.2	19844.7	0.707773	0.32713
15533	435.105	4.42432	8483.01	13840.3	0.706226	0.123435
36641	507.156	12.4877	57469.8	93758	0.706139	2.09245
32031	330.102	9.69231	53823.5	87782.6	0.705698	2.52058
7892	265.145	1.75056	809723	1.31976e+06	0.704779	1.99843
24741	421.164	7.10162	592155	964269	0.703459	2.34017
38050	460.167	12.7367	13850000	22550000	0.703241	2.57858
12771	753.542	3.36463	118792	193325	0.702593	0.309476
20159	707.429	5.36217	1.57682e+06	2.56312e+06	0.700876	1.81227
33256	199.037	10.2655	4.05289e+06	6.58767e+06	0.700818	0.463989
36673	349.089	12.5061	1.20758e+06	1.96067e+06	0.69922	1.73937
23604	491.119	6.97374	87309.5	141696	0.698588	0.35678
27534	441.19	7.74507	82989	134583	0.697505	2.84751
13269	841.511	3.4892	3.45313e+06	5.59466e+06	0.696145	0.57169
19767	675.489	5.30818	1.28856e+06	2.08712e+06	0.695753	0.566738
11887	999.57	3.16686	2.33724e+06	3.7823e+06	0.694455	0.709012
29044	339.119	8.20487	211800	342586	0.693763	1.13993
10968	496.109	2.6747	151381	244817	0.693522	0.416672
38293	349.089	13.0742	1.03434e+06	1.67273e+06	0.693486	3.30277
10155	271.118	2.355	1.00836e+06	1.63018e+06	0.693016	1.00511
3250	437.212	1.02959	76996.4	124466	0.692884	0.871517
1775	437.212	0.911501	76996.4	124466	0.692884	0.871517
1900	435.214	0.886972	89521.7	144606	0.691823	1.23594
29067	581.184	8.22336	592805	956200	0.689754	1.6175
16304	459.15	4.62272	152935	246649	0.68954	1.53882
3184	637.431	1.04074	413371	666603	0.68939	1.12249
11907	389.066	3.17376	572780	919811	0.683356	0.414694
30515	126.019	8.72271	419022	672571	0.68266	1.85571
20335	276.087	5.51003	648940	1.04159e+06	0.682627	1.69268
1587	306.207	0.895546	164952	264639	0.681973	0.342421
40938	309.131	14.301	45721.3	73338.9	0.68171	1.09219
28180	557.161	7.93617	445081	712634	0.679095	2.26468
4859	370.223	1.18896	335951	537353	0.677619	1.10914
11893	981.714	3.21474	572093	914525	0.676773	1.62662
34656	297.119	11.1267	356675	570137	0.676699	1.93641
38776	306.112	13.344	82386	131689	0.676664	2.56868
8737	291.099	1.93014	298711	477411	0.67648	2.14361
12809	755.556	3.38844	65958.4	105140	0.672684	0.304939
30397	401.108	8.75103	458815	731158	0.67227	1.53357
37792	405.136	12.764	5.37027e+06	8.54346e+06	0.669824	3.3961
41729	535.15	14.7975	1.93466e+06	3.07731e+06	0.669589	1.61602
36600	351.087	12.529	391508	621955	0.667767	1.81773
37442	388.145	12.712	4.0106e+06	6.36491e+06	0.666323	2.62611
36599	521.171	12.5928	58868.9	93348.2	0.665116	1.34761
17963	286.104	4.93984	134637	213330	0.664008	2.61492
8947	965.681	1.91515	1.38537e+06	2.19403e+06	0.663313	0.915635
38247	609.181	13.0419	477994	755447	0.660338	2.01504
2077	364.152	0.925532	101446	160268	0.659783	1.36816
32103	435.128	9.69821	69730.4	110139	0.659466	1.66327
26111	627.197	7.28539	2.48506e+06	3.92303e+06	0.658689	0.879405
23838	243.171	7.0084	4.63006e+06	7303883	0.657632	2.94306
37962	747.252	12.7438	69861.5	110205	0.657624	3.10526
38755	507.156	13.2854	156823	247327	0.657283	1.35925
3574	445.26	1.05267	73998.6	116592	0.655903	1.85501
18768	753.543	5.21305	751422	1.18333e+06	0.655152	2.59883
40201	494.134	13.9858	212871	335028	0.654301	0.199306
14024	300.036	3.76086	4595166	7.2305e+06	0.653979	0.632909
18588	699.492	5.1616	13050000	20525000	0.653332	1.74022
16579	310.129	4.71486	573920	901913	0.65214	1.22567
31956	146.045	9.66658	131759	206870	0.650821	0.897304
18773	700.498	5.19201	5539083	8.69542e+06	0.650608	1.81498
31216	228.064	9.112	3.35258e+06	5.26153e+06	0.650212	1.51975
13177	201.015	3.50963	3.34507e+06	5.24904e+06	0.650018	0.959334
1189	410.194	0.858769	64022.7	100462	0.649999	1.38898
1314	635.416	0.957747	816372	1.28014e+06	0.649009	0.998122
32673	316.077	10.0546	124717	195534	0.64876	0.552055
16419	160.025	4.67817	366192	574031	0.648526	1.92167
3450	397.136	1.09823	96481.7	151127	0.64743	1.51578
24563	401.139	7.08437	376957	590130	0.646632	0.838731
24129	399.142	7.08894	1.11016e+06	1.73782e+06	0.646506	0.947562
32526	165.04	9.9708	3.91754e+06	6.13161e+06	0.646317	2.95932
38398	165.04	13.2253	5.08024e+06	7.95052e+06	0.646152	1.40288
36715	419.139	12.5406	350977	548493	0.644098	1.3992
20455	251.056	5.57453	531273	829580	0.642929	3.59507
3976	403.102	1.15107	335113	523152	0.642581	1.15145
27992	423.127	7.94664	62506.3	97451.9	0.64069	1.2984
40887	683.223	14.2502	34526.8	53815.9	0.640316	2.02145
27050	730.465	7.61771	405287	629461	0.635174	1.20496
7064	411.214	1.51865	41137.1	63855.7	0.634374	0.688169
12860	719.464	3.37723	235248	365164	0.634362	0.262989
14132	268.082	3.79106	372826	578527	0.633882	1.0839
10450	534.255	2.45296	325844	504614	0.630996	0.827223
7165	321.155	1.57626	7.13285e+06	1.10446e+07	0.630789	1.1705
24512	128.035	7.08779	8.34605e+06	1.29181e+07	0.630225	0.376981
8927	239.128	1.97931	3.46105e+06	5.35383e+06	0.62936	1.54676
3405	426.189	1.13064	35024.6	54119.7	0.627786	0.40382
40269	659.181	13.9699	25675000	39653536	0.627085	0.242837
23359	455.275	6.90888	173450	267749	0.626361	0.644537
5713	149.045	1.3622	154807	238858	0.625682	1.65182
2767	361.16	1.06794	352467	543387	0.62449	1.13685
6658	359.207	1.46028	2.63028e+06	4.05479e+06	0.624413	1.72086
4446	364.152	1.18285	392724	605118	0.623701	1.01289
3333	209.118	1.09947	636944	979656	0.621107	1.1777
15923	896.55	4.48538	124074	190693	0.620052	0.521831
14065	103.003	3.98768	24750000	38025000	0.61952	0.836276
4874	306.207	1.22988	529128	812886	0.619436	0.607221
25761	465.225	7.31092	355368	545700	0.618793	0.804442
3290	653.426	1.09566	8.66191e+06	1.33008e+07	0.618756	1.91994
17511	361.08	4.86626	1.11542e+06	1.71128e+06	0.617486	0.970096
16925	204.051	4.75962	3.48572e+06	5.34764e+06	0.617446	1.20463
10126	227.128	2.33606	734658	1.1266e+06	0.616835	1.10088
22602	331.067	6.57339	9.0245e+06	1.3831e+07	0.615986	0.421004
4095	428.337	1.15411	188716	289136	0.615527	3.07067
18010	639.314	4.96584	802414	1.22925e+06	0.615357	0.416528
21973	545.151	6.28859	63120.4	96603.4	0.613967	1.24591
13388	701.439	3.68866	409831	626593	0.612499	0.834265
26621	215.092	7.5128	3.37368e+06	5.15405e+06	0.611384	1.68132
41759	231.062	14.8419	427877	653322	0.610597	1.3301
35153	283.103	11.6002	11700000	17850000	0.609416	4.50837
3428	411.383	1.13754	261364	398583	0.608818	1.62733
40991	659.181	14.327	419454	638037	0.60513	1.30288
28993	639.249	8.18395	143716	218546	0.604714	2.57176
40415	446.15	14.0545	45769.8	69547.5	0.603603	1.58647
35010	479.212	11.4864	1.407e+06	2.13728e+06	0.603149	1.41331
28228	215.092	7.94061	385970	586263	0.603058	1.77474
16110	403.124	4.58645	136753	207640	0.602512	1.80128
35152	343.123	11.5932	2588040	3.92851e+06	0.602121	4.45828
3223	307.191	1.05259	7.26538e+06	11025000	0.601668	0.798808
17977	641.329	4.93893	2.21051e+06	3.35373e+06	0.601386	0.351544
40259	475.11	14.0109	619468	939411	0.600728	0.419894
31035	387.165	9.0522	1.13429e+06	1.71908e+06	0.599845	1.76496
30286	427.174	8.64165	61103.7	92421.6	0.596971	1.40798
31998	472.145	9.57859	21825000	33000000	0.596484	2.5181
36522	486.145	12.4879	54050.5	81615	0.594525	1.87978
31831	508.121	9.59638	293530	442966	0.593689	1.58475
3987	456.369	1.15178	203730	307432	0.593604	1.45152
35938	349.069	12.1014	1.43994e+06	2.17265e+06	0.593452	1.82813
26567	314.208	7.59518	3.79193e+06	5.71831e+06	0.592655	1.83528
5663	357.191	1.31116	66600000	100425000	0.592524	1.59823
31114	324.093	9.07341	388369	585602	0.592491	2.12696
38907	337.077	13.3953	31125000	46900000	0.591514	2.15509
5960	393.168	1.30979	4.41855e+06	6.65782e+06	0.591476	1.67102
8828	989.681	1.83818	1.00584e+06	1.51517e+06	0.591075	0.399889
13656	892.462	3.80254	17766.8	26760.2	0.590901	0.252883
14255	892.462	3.8347	17766.8	26760.2	0.590901	0.252883
8622	253.046	1.88332	1.1701e+06	1.76174e+06	0.590368	1.13896
4929	382.144	1.24342	165577	249249	0.59009	0.905382
19773	898.5	5.369	543840	818517	0.589831	1.30458
37543	460.209	12.7336	102927	154870	0.589442	2.5228
27065	590.347	7.61879	350709	527624	0.589236	0.900609
3225	655.441	1.0891	9131902	13725000	0.587819	2.73336
37428	219.08	12.7001	4.58321e+06	6.88839e+06	0.587808	1.62145
15298	819.548	4.17089	21238.1	31903.2	0.587044	0.695193
35546	429.104	11.8978	1.35323e+06	2.03232e+06	0.586719	1.12393
39078	315.071	13.5363	677937	1.01791e+06	0.586393	0.311903
3337	526.338	1.10332	426988	640821	0.585726	1.08804
26167	533.129	7.41035	110937	166416	0.585055	2.19452
42092	473.162	15.1449	146819	220228	0.584954	2.35564
14594	701.44	4.14185	17050.3	25531.9	0.582502	0.692138
7052	355.175	1.50715	637014	953355	0.581689	1.28432
5113	446.348	1.15449	100892	150978	0.581528	1.97703
12619	287.09	3.32155	151629	226885	0.581411	0.198816
9463	93.0343	2.05324	3.32943e+06	4.98076e+06	0.581092	0.543856
7123	325.202	1.50566	597691	894105	0.581046	0.735155
40386	525.145	13.9872	263342	393799	0.580522	0.440469
36992	354.103	12.6413	533864	797644	0.579272	1.16812
10324	471.259	2.40117	949976	1.41798e+06	0.577877	0.918594
6282	178.027	1.40707	99883	149027	0.577259	0.409202
9642	207.087	2.25084	906053	1.3507e+06	0.576037	0.516182
30511	338.109	8.7302	701191	1.04448e+06	0.574899	0.953431
24584	319.176	7.08682	1.13201e+06	1.68524e+06	0.574064	0.975063
40941	441.147	14.3063	533228	793454	0.573395	2.16687
21986	428.177	6.31938	627687	932996	0.571825	0.699348
4519	366.149	1.19753	123487	183491	0.571348	1.22609
17880	190.035	4.92227	1.64589e+06	2444651	0.570761	1.16938
23591	328.224	6.96356	687981	1.02169e+06	0.570522	1.23336
14296	514.156	3.91108	6286.79	9335.52	0.570408	0.0993255
35132	389.129	11.5858	832039	1.23514e+06	0.569953	2.96362
40971	463.109	14.2987	233936	347258	0.569894	1.05764
40037	202.098	13.9201	932116	1.3836e+06	0.569845	1.02454
31860	341.108	9.56947	43425000	64450000	0.569655	2.49154
15802	459.15	4.38703	93381.5	138451	0.568162	1.01474
25766	274.075	7.28703	1.34781e+06	1.998e+06	0.567941	0.945829
35931	470.142	12.1086	1.24492e+06	1.84527e+06	0.567772	1.32384
40986	392.083	14.3022	394894	585246	0.56758	1.32745
31808	143.034	9.57266	782096	1.15751e+06	0.565609	3.04757
4417	375.176	1.17	124852	184781	0.565599	1.13531
33812	553.176	10.7372	484017	716186	0.565275	2.34723
31812	179.056	9.6071	13725000	20275000	0.562896	2.71696
3979	337.165	1.1916	640261	944232	0.560481	1.45388
35136	368.119	11.5945	2.64147e+06	3.89536e+06	0.560413	4.3472
42742	160.061	15.5466	1.72684e+06	2.54593e+06	0.560053	1.03282
10932	418.098	2.65923	420733	619821	0.558947	0.846273
27740	609.19	7.84048	534960	788015	0.558793	0.896584
2909	423.095	1.06124	1.25855e+06	1.85266e+06	0.557829	0.553474
1764	429.227	0.889773	549312	807927	0.556599	1.15452
4825	330.236	1.21945	5.13306e+06	7.54572e+06	0.555839	0.239392
41733	330.067	14.799	808682	1.1881e+06	0.555012	1.76932
3606	329.066	1.12081	3.79873e+06	5.58e+06	0.554748	2.07715
14557	734.475	4.15388	392349	576131	0.55426	2.5059
31824	323.098	9.56418	3.57109e+06	5240664	0.553384	2.27121
7593	330.073	1.67851	599096	878755	0.552674	1.67395
9652	267.108	2.25049	6.46906e+06	9.48556e+06	0.552177	0.531149
35115	485.235	11.5316	249310	365443	0.551706	2.09391
38120	542.169	12.8413	104642	153360	0.551461	2.57369
22250	197.045	6.38481	788480	1.15432e+06	0.549893	1.91778
18343	357.084	5.03549	41160.7	60254	0.549791	0.169431
27383	243.123	7.65074	3.93656e+06	5.76094e+06	0.54937	0.740794
43661	223.045	16.8775	39994.4	58523.8	0.549224	1.28602
6353	193.05	1.41785	4.38785e+06	6.4149e+06	0.547911	0.648612
31803	119.035	9.58415	1.10597e+06	1.61658e+06	0.547625	2.71142
28191	266.088	7.94349	76129.7	111264	0.547452	1.03826
40865	446.15	14.2247	101413	148016	0.545519	1.61654
33121	403.144	10.2005	23800000	34725000	0.545013	2.00565
19471	647.464	5.37228	1.4227e+07	20750000	0.544479	1.00988
36869	209.066	12.642	869968	1.26861e+06	0.544214	0.504656
3790	383.352	1.13601	1.69221e+06	2.46608e+06	0.543313	1.86849
40917	496.178	14.2789	676230	985223	0.542937	0.979761
6938	279.056	1.52138	517101	753272	0.542724	2.75377
17643	200.056	4.89417	5.0813e+06	7.39172e+06	0.540712	1.10733
9134	187.097	2.03423	66125000	96125000	0.539716	1.55267
5258	339.18	1.24772	3769025	5.47522e+06	0.538725	1.77652
42037	539.137	15.1245	110893	161078	0.538594	1.29878
35294	332.083	11.7458	190029	275997	0.538434	2.38309
18865	685.48	5.20635	2.11041e+06	3.06406e+06	0.53792	1.72671
5434	792.386	1.29421	190681	276823	0.537799	1.3689
8606	218.103	1.84902	127696	185358	0.537598	1.52238
20405	403.126	5.55641	118870	172435	0.536672	0.941338
4974	407.166	1.23312	543849	788580	0.536051	1.45474
38259	600.199	13.0826	186168	269486	0.533609	0.491969
2058	804.569	0.911087	8116.72	11745.6	0.533157	0.0926707
7180	315.063	1.58007	360616	521782	0.532986	0.724348
14020	736.49	3.7643	332041	480358	0.53275	0.822587
23599	855.5	6.96396	5.38692e+06	7.79161e+06	0.532461	0.94012
34417	373.113	11.0244	42017.3	60742.9	0.531734	0.516404
27201	682.393	7.62765	237182	342822	0.531466	0.586504
26420	591.229	7.49832	168879	244033	0.531089	0.199141
27101	722.469	7.61814	869307	1.25616e+06	0.531084	1.03464
2358	623.451	0.937697	617568	892089	0.53059	1.63042
5107	423.095	1.37662	4.99147e+06	7210209	0.530577	0.665483
18473	721.478	5.07037	489874	707483	0.530284	1.13766
27797	478.155	7.85587	401416	579630	0.530034	0.862582
28782	387.165	8.10565	9853664	14225000	0.529696	1.80944
7310	304.078	1.52042	893241	1.2886e+06	0.528682	3.23067
6935	277.059	1.52021	1.67525e+06	2.4155e+06	0.527947	2.94257
18506	905.53	5.09626	45098.8	65022.7	0.527853	0.161163
11943	464.227	3.1714	101550	146279	0.526537	0.384271
1351	327.217	0.863894	5.54675e+06	7.98975e+06	0.526506	1.48335
12235	390.119	3.2397	328825	473516	0.526094	0.744934
4403	257.139	1.19639	2.09324e+06	3.01358e+06	0.525741	1.38908
2007	305.175	0.88381	964054	1.38761e+06	0.525417	0.347306
26808	350.184	7.5984	3.48301e+06	5.01316e+06	0.525388	1.49458
17767	461.266	4.94036	2.91438e+06	4.19418e+06	0.525199	0.278319
9688	445.207	2.26069	1.24405e+06	1.78965e+06	0.524642	2.68024
41888	261.072	14.9356	825160	1.18687e+06	0.52442	2.32452
17891	163.024	4.94702	1.45689e+06	2.09537e+06	0.524309	0.978852
39987	473.161	13.945	2.54021e+06	3.65344e+06	0.524309	0.757341
31832	221.066	9.57599	5.73043e+06	8.2385e+06	0.523739	2.53184
5431	790.388	1.29529	181533	260940	0.523488	0.816143
9459	469.147	2.17597	109693	157662	0.523361	0.626655
7873	241.107	1.75896	376476	541000	0.52307	0.447482
4784	208.006	1.22479	1.06205e+06	1.52573e+06	0.522648	1.6793
2220	617.405	1.03329	1.15324e+06	1.65576e+06	0.521801	1.82356
4358	685.415	1.28968	748427	1.07417e+06	0.521287	3.0704
42073	637.184	15.072	35358.4	50740.9	0.521096	0.296088
26566	347.098	7.50263	2.82147e+06	4.04655e+06	0.520246	0.143652
41565	406.164	14.6932	172442	247067	0.518792	1.04929
23952	835.519	7.03001	782472	1.12101e+06	0.518691	1.13287
1396	209.118	0.875567	280348	401206	0.51712	2.36951
14857	151.061	4.17046	13750000	19675000	0.516932	2.23026
12796	865.512	3.49624	432150	618121	0.516358	0.409093
24626	167.046	7.08585	332221	475122	0.516156	0.230427
22302	399.169	6.40836	143348	205003	0.516122	1.1699
11626	373.058	3.07522	6.15522e+06	8.80217e+06	0.516048	1.55474
40063	195.051	13.9076	2.9192e+06	4.17444e+06	0.51601	0.827004
41989	189.077	15.0595	733759	1.04917e+06	0.515877	1.43004
2347	325.202	0.861981	6141810	8.77927e+06	0.515437	1.61583
27910	341.108	7.93307	4.72319e+06	6.74842e+06	0.514788	2.12142
23682	217.042	6.99225	762957	1.09001e+06	0.514664	0.843664
35303	428.14	11.7474	87394.4	124854	0.514624	1.28711
43513	233.077	16.6368	377968	538875	0.511686	1.7227
29058	332.054	8.22588	343959	489991	0.510518	2.52743
6958	301.104	1.52708	3.6995e+06	5.26809e+06	0.509949	4.00785
4630	420.187	1.30473	11825000	16825000	0.508766	1.64219
14382	845.562	3.98601	14371.6	20443	0.508388	0.572192
31836	101.024	9.61327	4.08855e+06	5811109	0.507226	2.41617
12167	294.098	3.23089	1.20823e+06	1.71716e+06	0.507133	0.270073
40309	533.197	13.9861	312838	444128	0.505561	0.634139
42693	295.093	15.5729	241214	342201	0.504529	1.7395
21593	417.082	6.10129	215872	306201	0.504301	2.6538
22581	333.071	6.57978	248292	352161	0.504198	0.308364
23357	599.181	6.90648	80234.5	113747	0.503538	0.281201
43593	173.104	16.7925	5.71347e+06	8.09751e+06	0.50311	2.02916
38736	358.197	13.3128	318941	451840	0.502522	1.71318
24203	275.053	7.05711	723019	1.02415e+06	0.502322	1.88687
6613	358.194	1.35024	1.11337e+07	1.57679e+07	0.502059	0.624446
1382	341.196	0.878234	729513	1.03162e+06	0.499905	1.30984
37434	542.17	12.711	132775	187672	0.499226	2.3264
36110	239.077	12.1619	11675000	16500000	0.499043	3.20417
24349	188.024	7.07082	1.66016e+06	2.34483e+06	0.498161	1.9091
1551	415.248	0.92215	74418.5	105100	0.498034	0.305298
22289	256.077	6.40933	222775	314611	0.497984	2.09418
9766	269.044	2.26878	51614	72882.3	0.497807	1.80707
12291	338.124	3.22552	376174	530734	0.496589	0.357502
24783	363.165	7.09907	231550	326647	0.496407	0.768323
5560	357.222	1.33749	522460	736596	0.495553	1.76952
22053	487.179	6.30784	63331.8	89257.5	0.495045	1.60333
23017	267.108	6.70419	1.70367e+06	2.40096e+06	0.494969	2.96013
39195	507.156	13.6574	96294.1	135685	0.494741	0.561673
2381	386.217	0.870918	59716.1	84134.5	0.494578	1.30979
1959	343.167	0.903773	707474	996405	0.494055	1.25501
6176	787.172	1.38538	1.47411e+06	2.07581e+06	0.493825	1.0973
3602	294.171	1.16104	211364	297612	0.4937	0.413578
38185	351.087	13.0833	329520	463912	0.493486	1.30748
16369	289.084	4.63482	1.70573e+06	2.40071e+06	0.493073	1.27918
9025	193.05	1.97685	360044	506640	0.492789	1.24585
32387	191.019	9.85052	3.18562e+06	4.48087e+06	0.492204	1.42139
22950	327.129	6.69566	3.19849e+06	4.49883e+06	0.492162	2.41585
9666	243.063	2.26692	307044	431832	0.492022	0.530623
38681	237.061	13.3424	2.74783e+06	3.86366e+06	0.491675	1.74424
26764	814.26	7.5412	221785	311844	0.491662	0.467875
30965	609.275	8.95518	997247	1.40194e+06	0.491401	0.929108
11881	127.999	3.16622	4.43081e+06	6.22603e+06	0.490744	0.271432
35922	627.192	12.1116	7.41792e+06	1.04195e+07	0.490202	1.23103
42047	563.182	15.1084	1.27325e+06	1.78813e+06	0.489931	1.50409
28226	401.129	7.95191	454200	637858	0.48991	2.03333
28387	820.286	7.87584	536556	753443	0.48977	0.400722
14773	103.003	4.13571	1.30506e+06	1.83124e+06	0.488703	0.491924
37376	561.195	12.6893	107455	150727	0.488205	0.856229
15585	378.14	4.40818	776759	1.08942e+06	0.488027	0.686533
31120	130.081	9.07259	115293	161647	0.487546	1.1645
19130	675.486	5.2526	3.9786e+06	5574658	0.486623	1.24937
6950	241.083	1.52759	8.94215e+06	12525000	0.486116	3.67016
12902	727.526	3.39066	666665	933382	0.485505	0.184943
14487	882.545	4.03488	53761.1	75255.3	0.485231	0.497687
5227	395.164	1.29632	1.42454e+06	1.99246e+06	0.484057	1.35054
17925	459.251	4.94489	845030	1.18159e+06	0.483653	0.223355
3949	375.157	1.13881	1.72222e+06	2.40809e+06	0.483619	1.81293
40944	308.097	14.3122	252897	353478	0.483074	0.833218
4858	653.165	1.2317	29501	41232.1	0.483008	0.083703
13078	425.134	3.45326	444970	621729	0.482577	0.0836259
31811	401.129	9.57494	1.22291e+06	1.70754e+06	0.481599	1.93595
9071	250.094	2.01187	91896.9	128269	0.481088	1.2666
7265	213.113	1.58694	1.16286e+06	1.62173e+06	0.479859	1.31577
23843	197.118	6.94054	2898756	4.04158e+06	0.479485	0.790344
36125	179.056	12.1687	16050000	22375000	0.479314	2.99018
8072	453.105	1.79519	5771455	8.04513e+06	0.47918	1.01242
36564	600.199	12.5121	576837	803358	0.477879	3.01053
35380	341.108	11.8337	655131	912071	0.477363	1.93994
22001	535.145	6.27058	244384	340164	0.477081	1.24993
32122	570.122	9.56952	2.28066e+06	3.17181e+06	0.475853	2.46172
26196	329.065	7.41769	645062	896375	0.474666	0.356884
6293	370.223	1.37512	155065	215467	0.474597	0.72685
22316	218.103	6.42953	29550000	41050000	0.474224	1.78037
12880	494.094	3.14368	1.93817e+06	2.6921e+06	0.474038	0.623393
39918	131.04	13.9027	2.53028e+06	3.51371e+06	0.4737	0.861609
41871	539.138	14.9247	91654.2	127265	0.473568	0.89664
10618	163.039	2.44719	409509	568517	0.47331	1.97525
21275	892.553	5.92998	88124.4	122317	0.473016	2.57351
27903	342.111	7.9143	682414	946862	0.472506	1.86695
30873	585.231	8.87555	1.22404e+06	1.69772e+06	0.471944	0.912588
20995	302.088	5.77827	742189	1.02892e+06	0.471266	2.3166
11345	239.052	2.92854	259974	360325	0.470932	0.783894
3984	369.336	1.14535	174073	241227	0.470702	1.03107
28008	415.16	7.85572	8.03097e+06	1.11286e+07	0.470629	2.12489
41561	503.161	14.6829	819413	1.13546e+06	0.470613	0.738312
4862	240.027	1.22244	5075114	7.03168e+06	0.47043	0.698812
29089	452.087	8.22649	373844	517760	0.469846	3.17765
5058	243.123	1.22959	1.0273e+06	1.42255e+06	0.469618	0.988535
6076	785.165	1.38131	17350000	24025000	0.469601	0.968134
22290	281.098	6.41603	3.32762e+06	4.6071e+06	0.469365	1.61219
41488	245.114	14.6523	359557	497754	0.469212	1.25429
28680	396.15	8.07902	209634	290137	0.46886	1.1388
929	323.222	0.864405	2.79498e+06	3.86756e+06	0.468587	1.91929
26901	831.327	7.57147	260524	360101	0.466985	1.25713
33589	534.156	10.577	637814	881211	0.46635	2.43417
4423	312.182	1.19927	117065	161708	0.466076	0.777507
18100	370.134	4.97974	896323	1.23761e+06	0.465472	0.499709
2409	276.171	0.931393	224529	309982	0.465284	0.430746
6509	396.274	1.4338	94154.9	129982	0.465206	1.58004
15891	431.098	4.52736	79590	109776	0.46391	0.439125
28084	472.145	7.92629	3.49778e+06	4.81961e+06	0.462476	1.97255
4619	341.196	1.16763	16025000	22075000	0.462089	1.49375
9716	473.274	2.27263	416495	573606	0.46176	1.03823
30090	261.133	8.55117	394485	543291	0.461754	0.83032
19176	669.375	5.22138	975346	1.34294e+06	0.461409	1.45646
7810	961.652	1.74898	3.12988e+06	4.30902e+06	0.461254	1.54965
33105	414.197	10.196	1.89362e+06	2.60633e+06	0.460871	0.876461
35513	634.197	11.8322	984074	1.35348e+06	0.459836	1.03128
1394	325.238	0.866794	957736	1.31676e+06	0.459297	1.65183
37973	315.071	12.8647	757006	1.04032e+06	0.458648	0.152274
4040	420.223	1.1288	263449	362038	0.458616	0.885901
40177	426.125	13.9813	51794.2	71172.6	0.458531	0.670508
31806	441.084	9.57247	863717	1.18536e+06	0.456699	2.27279
4552	391.172	1.20163	578554	793113	0.455075	1.40282
42935	259.022	15.6586	4922984	6.74561e+06	0.454415	1.29398
29523	404.113	8.38498	544340	745781	0.454245	3.97524
41196	358.197	14.5051	160729	220208	0.454234	1.203
4232	267.16	1.1601	184979	253427	0.454207	1.18078
28203	532.166	7.92864	1.01995e+06	1.39593e+06	0.45272	2.12455
9062	213.113	2.00621	2.55443e+06	3495397	0.452456	0.938189
27018	493.156	7.59461	439823	601754	0.452253	0.651131
10679	495.117	2.55509	140034	191587	0.452218	1.09369
33951	313.113	10.9054	414756	566905	0.450844	0.597133
44067	631.058	17.1505	3763.48	5140.66	0.449888	0.0777821
1573	329.066	0.87112	4.39125e+06	5.99688e+06	0.449578	1.37239
7894	193.05	1.74759	172213	235063	0.44885	0.843302
40655	280.103	14.1114	261470	356859	0.448706	0.671855
40414	317.055	14.0152	1.10476e+07	15075000	0.448424	1.03402
10878	355.103	2.62234	221018	301419	0.447608	0.742562
27135	592.362	7.61814	1.17491e+06	1.60154e+06	0.446913	0.73712
40213	520.167	13.9853	39782	54226.1	0.446874	0.245538
7993	432.129	1.7725	262294	357496	0.44674	0.653802
9193	257.078	2.07884	627391	855103	0.446734	1.34455
2564	355.248	0.869254	793061	1.08056e+06	0.446271	0.660392
14573	324.072	4.0965	24691.1	33635.2	0.445981	1.66528
9249	237.124	2.05627	88856.1	121027	0.445786	0.578125
1381	637.431	0.87706	206868	281657	0.445227	0.471594
3218	666.457	1.08694	106173	144539	0.445048	0.481021
29946	419.139	8.42572	335757	456984	0.444724	1.46875
7572	985.653	1.69963	1.25086e+06	1.70233e+06	0.444592	0.894691
31014	612.25	8.88723	1.60095e+06	2.17842e+06	0.444355	0.819962
40937	154.062	14.3198	4761387	6.47837e+06	0.444249	1.65494
4577	289.165	1.20381	2.15362e+06	2927035	0.442675	1.17884
24966	267.123	7.06742	1.77405e+06	2.41069e+06	0.442401	1.03701
31816	113.024	9.58365	1.10971e+06	1.50774e+06	0.442199	2.50912
41435	259.118	14.6252	15900000	21600000	0.442005	2.07943
43078	620.144	15.7064	281340	382119	0.441706	1.8011
27204	681.386	7.62848	219349	297707	0.440661	0.499022
25577	364.08	7.04339	28575000	38775000	0.440373	1.07471
28222	417.176	7.94417	1.19975e+06	1.62727e+06	0.439721	1.56784
18432	758.46	5.07952	1.35679e+06	1.83949e+06	0.439103	0.863696
29373	289.069	8.43943	944465	1.28007e+06	0.438647	0.856443
31360	892.317	9.36178	846470	1.14697e+06	0.438298	0.792835
29527	402.116	8.38734	1.66179e+06	2.25116e+06	0.437933	2.0909
15996	297.118	4.54627	3.15292e+06	4.27097e+06	0.437873	1.21879
14087	771.515	3.78001	132337	179225	0.437562	1.31074
28035	473.148	7.91765	857495	1.16041e+06	0.436433	1.43293
31848	499.107	9.572	2.5326e+06	3.42558e+06	0.43573	2.18817
14478	160.025	4.08689	95498.2	129076	0.434676	0.508556
27059	247.082	7.61088	193426	261392	0.434433	0.270361
14737	100.004	4.12854	134877	182241	0.434207	1.48735
4014	355.321	1.1403	1.9643e+06	2.65381e+06	0.43405	1.71078
31826	161.045	9.57357	4.61163e+06	6.22966e+06	0.433877	1.89891
18167	902.541	5.02746	239688	323682	0.433418	0.318452
18972	673.475	5.23534	54375000	73375000	0.432345	1.0925
21993	509.174	6.2772	342926	462694	0.432162	0.947642
27463	465.16	7.55025	58838.2	79373.6	0.431906	0.227865
29969	126.019	8.51834	1.15415e+06	1.55625e+06	0.431243	0.806855
703	563.431	0.829292	91920.4	123916	0.430909	0.61399
37808	293.098	12.8196	956968	1.2898e+06	0.430601	0.846459
41634	475.145	14.8956	2.26206e+06	3.04735e+06	0.429915	2.06308
19404	439.09	5.33933	1.55921e+06	2.10009e+06	0.429634	0.389825
4178	446.109	1.16534	194380	261541	0.428158	0.282548
40295	491.14	13.9689	1.06065e+06	1.42677e+06	0.427799	0.538497
35290	269.087	11.7255	92307.8	124148	0.42754	1.78292
24964	474.262	7.13878	2.33739e+06	3.14197e+06	0.426775	0.841871
15932	750.187	4.54052	11906.5	15999.7	0.426298	0.131398
26126	847.495	7.4773	1.46365e+06	1.96674e+06	0.426229	0.934366
7678	391.179	1.69904	363469	488247	0.425779	0.97774
29937	158.045	8.54966	777833	1.04448e+06	0.425256	1.00077
39440	446.15	13.7543	109441	146901	0.42469	0.585115
38765	202.052	13.3462	304452	408555	0.424313	0.341541
1841	633.436	0.886964	186873	250764	0.424274	0.836776
29286	188.092	8.32138	112001	150237	0.42373	0.867405
6943	326.099	1.52481	433001	580693	0.423405	1.82283
9382	327.085	2.14213	218873	293482	0.42318	0.834814
29954	338.109	8.51543	1.98568e+06	2.66172e+06	0.422725	0.878621
37422	376.057	12.7012	88998.7	119269	0.422358	0.55126
27072	580.362	7.62005	500905	671080	0.421949	0.545319
27273	722.971	7.62052	743196	995429	0.421576	0.632262
16620	190.035	4.72592	9.05455e+06	1.21147e+07	0.420044	0.684268
25588	845.516	7.25972	596657	797889	0.419285	0.562767
7858	963.666	1.74708	5.75361e+06	7.69012e+06	0.418538	1.13728
41526	293.114	14.6847	457620	611617	0.418479	1.6051
8691	317.135	1.91817	213362	285146	0.418401	0.47409
19273	685.443	5.29546	9106987	1.2168e+07	0.418046	1.51727
5458	115.04	1.30359	1.87282e+06	2.50154e+06	0.417603	0.234285
7864	991.693	1.74274	933897	1.24736e+06	0.417545	0.908511
33955	634.198	10.9039	212349	283558	0.417204	0.622494
27270	680.378	7.62883	87473	116802	0.417161	0.389162
3388	325.202	1.10192	54225000	72375000	0.416533	2.03121
36181	377.106	12.2247	400077	533934	0.416386	1.13939
18621	439.089	5.24135	1.23435e+06	1.64674e+06	0.415859	0.288015
4583	379.17	1.17636	1.47291e+06	1.96433e+06	0.415367	1.35017
3440	198.113	1.10973	332935	444012	0.415356	0.600215
30330	640.114	8.64792	54067.2	72039.2	0.41403	1.02271
21489	184.061	6.04693	1.50947e+06	2.01122e+06	0.414029	0.746195
21740	593.381	6.16958	1.0951e+06	1.45803e+06	0.412959	2.07337
24900	303.1	7.07856	618401	823137	0.41259	0.678234
41764	259.129	14.8281	2.04778e+06	2.72537e+06	0.412391	2.1893
31870	439.085	9.58058	11575000	15400000	0.411918	2.61276
6250	404.192	1.2858	913539	1.21518e+06	0.411636	1.63054
25439	625.2	7.27513	7.13816e+06	9492744	0.411274	0.416233
19147	645.449	5.2706	21100000	28050000	0.410758	0.708643
5304	229.108	1.17559	1.17339e+06	1.55927e+06	0.410184	2.0267
7911	965.681	1.79355	2.37955e+06	3.16069e+06	0.409549	0.846293
28848	761.358	8.1294	211779	281267	0.409383	1.51181
27971	535.141	7.91516	4.07203e+06	5.40749e+06	0.409212	2.01332
13356	100.004	3.59908	49100000	65200000	0.409149	1.18286
5081	415.146	1.22104	185147	245677	0.408097	0.851708
18947	771.515	5.22803	501550	665457	0.407951	1.01154
20689	274.057	5.66112	4.41516e+06	5.85785e+06	0.407904	1.24401
3879	165.055	1.14651	116825	154996	0.407878	1.13507
31272	288.027	9.18197	1.06154e+06	1.408e+06	0.407491	0.545291
1518	523.127	0.872555	53091.4	70406.6	0.407232	0.123987
16453	163.024	4.71168	7.88505e+06	1.04485e+07	0.406099	0.655958
25830	241.107	7.32381	19700000	26100000	0.405854	0.536979
2095	406.163	0.903463	607563	804680	0.40538	1.2599
43099	633.186	15.7294	1.91046e+06	2.53021e+06	0.405336	2.25895
37844	118.048	12.8057	141378	187185	0.404903	0.441755
26779	427.174	7.54004	127284	168411	0.403934	0.799435
20436	535.176	5.59103	14817.3	19582.2	0.402255	0.125606
13904	346.069	3.73353	343944	454418	0.401843	0.224369
19188	707.428	5.27317	1.94009e+06	2.56312e+06	0.401773	2.04257
27703	196.061	7.7957	2.54642e+06	3362322	0.400989	1.62208
4833	495.129	1.22902	612361	808562	0.400977	1.03722
40714	329.16	14.1413	672354	887626	0.400731	1.7589
18883	671.389	5.21918	1.73258e+06	2.28547e+06	0.399564	0.788646
43589	591.356	16.7891	70493.9	92932.3	0.398681	1.08383
12419	721.48	3.35576	1.59886e+06	2.10698e+06	0.398131	0.167632
32874	431.139	10.1536	580383	764795	0.398069	1.23339
26884	415.16	7.56762	56800000	74825000	0.397629	1.92427
27841	527.197	8.01577	4.58376e+06	6.03778e+06	0.397488	0.483541
5529	377.173	1.17535	4.50485e+06	5.93294e+06	0.397268	1.2801
30306	533.129	8.64912	86873.7	114373	0.39675	1.11597
40080	463.145	13.9596	5142624	6.76889e+06	0.396414	0.256129
4533	357.097	1.20376	14667.9	19294.9	0.395555	0.0680863
40684	625.176	14.1233	570576	750488	0.395409	0.286954
16338	326.124	4.65481	122123	160536	0.394565	0.568167
11896	188.02	3.20555	5.64627e+06	7.42177e+06	0.394465	0.216734
27920	814.557	7.89013	313454	411917	0.394102	0.952599
6735	387.107	1.21032	80179.8	105365	0.394084	0.939094
22450	381.078	6.50679	103073	135402	0.393592	0.162179
4333	433.218	1.1723	225887	296677	0.393288	0.625639
7106	473.274	1.6738	55967	73471.2	0.392604	0.452021
7730	153.055	1.71774	975801	1.27919e+06	0.390572	1.23612
9622	319.058	2.21701	231138	302906	0.390118	0.619994
21454	405.151	6.00908	119491	156567	0.389884	0.583107
27098	579.355	7.61904	392112	513468	0.389007	0.662613
29821	523.178	8.48079	68690.4	89940.3	0.38886	0.491298
37073	332.083	12.6777	2.1274e+06	2.78444e+06	0.388295	1.93522
42659	447.146	15.5444	84207.8	110209	0.388214	0.657913
27861	363.165	7.96044	2.59143e+06	3.38899e+06	0.387105	0.497835
40379	432.099	13.9682	22972.8	30039.9	0.386952	0.0665543
19452	907.588	5.24452	404670	528632	0.38552	0.228047
8594	128.035	1.8688	4.38457e+06	5.7257e+06	0.385019	0.354628
25372	219.045	7.22074	1.70585e+06	2.22725e+06	0.384771	0.465954
16055	749.53	4.55493	9.00649e+06	1.17579e+07	0.384593	1.30003
30950	269.045	9.02264	688236	898077	0.383935	1.15472
38747	329.087	13.3377	2.02248e+06	2.63754e+06	0.383068	1.49136
5536	621.436	1.30944	2.3124e+06	3.01393e+06	0.382258	2.99771
31817	146.024	9.5774	6.10816e+06	7.95944e+06	0.381929	2.48688
4567	227.128	1.19941	7.00884e+06	9.13285e+06	0.381888	0.774854
31792	537.062	9.5706	1.63511e+06	2.13047e+06	0.381784	2.02462
18949	671.54	5.22886	2.20217e+06	2.86898e+06	0.381614	1.01355
6406	341.196	1.31067	5.80691e+06	7561784	0.380955	1.00358
43364	259.022	16.245	2.70797e+06	3.5245e+06	0.380207	0.996522
41398	303.108	14.6256	1.59906e+06	2.08096e+06	0.380027	2.6109
18613	691.433	5.11665	11450000	14900000	0.379965	2.21419
40457	343.099	14.076	13399.4	17430.9	0.379481	0.155333
4119	383.112	1.16323	510742	664406	0.37947	0.244679
25329	366.076	7.0421	9.20873e+06	1.19766e+07	0.379146	0.921989
4836	201.113	1.24414	1.64718e+06	2.14044e+06	0.377914	1.03939
7757	399.347	1.77023	274752	356237	0.374709	1.02008
30259	253.092	8.59984	1.42989e+06	1.85388e+06	0.374646	1.0768
15550	315.145	4.38756	9.37255e+06	1.21449e+07	0.373837	0.640888
9170	1002.74	2.04097	535482	692986	0.371989	1.85791
27233	902.531	7.64404	91513.7	118371	0.371253	1.04288
33126	297.119	10.2003	10940958	14150000	0.371063	1.43823
14287	630.203	3.88882	24090.8	31152	0.370842	0.989551
4141	404.192	1.16228	3.15196e+06	4.07552e+06	0.370736	0.793602
41868	503.161	14.925	1.20081e+06	1.55209e+06	0.370203	0.798296
41984	472.158	15.0665	713228	921596	0.369772	1.10387
2470	619.42	1.01572	2.61949e+06	3.38463e+06	0.369712	1.52759
8577	443.168	1.86677	654874	846003	0.369445	0.642934
35293	354.103	11.7343	89483.4	115581	0.369207	0.748597
30390	316.088	8.62441	585714	756442	0.369034	0.542801
22061	304.063	6.30609	130739	168810	0.368702	1.0541
38385	507.156	13.1262	434739	560733	0.367165	0.282083
16589	451.138	4.70967	7155.66	9228.66	0.367037	0.063012
17768	615.314	4.91443	243461	313874	0.366492	0.330004
2022	621.436	0.904164	1.53571e+06	1.97933e+06	0.366104	1.04801
40245	331.092	13.9703	3.45811e+06	4.45697e+06	0.366077	0.29157
19104	744.482	5.22478	1.23863e+06	1.5964e+06	0.366075	1.67701
11490	454.098	3.01251	154921	199531	0.365074	0.278682
35941	505.155	12.0984	14625000	18825000	0.364213	0.995281
41940	566.156	14.9285	315364	405562	0.362902	0.701393
3626	148.04	1.12913	53495.2	68690.9	0.36071	0.728048
34504	191.019	11.0591	174864	224465	0.360263	1.44168
32510	403.146	9.86425	543085	696930	0.359835	0.656392
4822	204.051	1.23981	2557900	3.28248e+06	0.359824	0.990941
8350	417.176	1.86059	536695	688443	0.359234	1.7938
8916	263.067	1.96287	120763	154837	0.358578	0.304688
13291	837.521	3.62208	1.37682e+06	1.76522e+06	0.358511	0.775347
31793	277.033	9.56186	1.37735e+06	1.76582e+06	0.358441	2.55009
9916	503.285	2.33759	125773	161202	0.358044	0.36965
23496	241.108	6.94335	168250000	215500000	0.357081	0.653822
1830	431.243	0.873882	292253	374207	0.356622	0.520259
36292	187.108	12.3167	2.23277e+06	2.85817e+06	0.356253	1.76873
25193	275.103	7.18689	3.45302e+06	4.41891e+06	0.355829	0.989551
14239	323.134	3.85385	4.49716e+06	5753039	0.355311	1.77125
23045	303.085	6.71373	992721	1.26992e+06	0.355281	0.818471
42343	491.139	15.2713	172254	220324	0.355089	0.318701
35607	276.033	12.0119	2.24463e+06	2.87082e+06	0.35499	1.48114
27460	421.222	7.68317	320346	409688	0.354895	0.395177
5515	225.113	1.27991	1.5225e+06	1.94669e+06	0.35458	0.580004
35137	475.166	11.5753	365008	466487	0.35391	1.11958
35910	217.119	12.1003	1.39352e+06	1.7805e+06	0.35355	1.94945
3367	431.243	1.10834	1.30858e+06	1.67175e+06	0.35335	1.13051
43507	203.067	16.6196	446741	570588	0.353011	2.31185
8939	961.652	1.8759	685513	875336	0.352652	0.359976
26875	888.312	7.56493	2.22301e+06	2.83658e+06	0.351639	0.836678
25412	295.112	7.22204	1.43442e+06	1.82995e+06	0.35134	1.23359
33004	271.106	10.1896	305028	389101	0.351202	1.70039
39017	202.095	13.4	830962	1.05825e+06	0.34882	0.872178
18788	683.464	5.17254	1.13129e+06	1.44045e+06	0.348544	1.20213
19946	607.166	5.44429	1.44243e+06	1.83623e+06	0.348249	1.29787
29915	368.12	8.50305	201693	256633	0.347549	0.576195
28258	409.235	7.95357	3.45272e+06	4.39143e+06	0.34696	1.21585
20697	563.14	5.56211	370541	471105	0.346416	1.01842
12099	248.041	3.20262	1.66051e+06	2.1109e+06	0.346232	0.158088
25362	508.121	7.25433	47675000	60600000	0.346085	0.203497
41430	217.108	14.6254	913163	1.16033e+06	0.345595	2.05819
7948	379.188	1.76383	461802	586750	0.345472	0.924179
38442	305.017	13.2258	797359	1.01295e+06	0.345266	1.92448
20873	824.525	5.75135	132714	168560	0.344948	1.07819
27853	508.122	7.92944	13525000	17175000	0.344682	1.541
2304	388.197	1.06598	6.59777e+06	8.37805e+06	0.344635	1.18599
28732	399.165	8.08651	67475000	85675000	0.344521	1.05448
36183	457.134	12.2013	156902	199220	0.344499	1.18605
23352	431.1	6.89202	2.37273e+06	3.01219e+06	0.344262	0.673513
31090	130.087	9.07038	18025000	22875000	0.343772	1.17748
2849	339.18	1.10212	6.16577e+06	7.82359e+06	0.34355	1.15497
4777	534.291	1.22502	890989	1.13038e+06	0.34333	0.693747
5256	406.259	1.27782	162683	206290	0.342612	0.429303
4225	249.089	1.17398	97356.7	123433	0.342376	0.508017
25776	628.2	7.29928	665840	844076	0.342199	0.186146
41682	563.182	14.7659	806491	1.02221e+06	0.341966	0.591209
21106	636.423	5.83992	250906	317949	0.341653	1.15221
43032	423.021	15.6851	5.54393e+06	7.02486e+06	0.34156	0.313082
16404	103.003	4.67008	2.70942e+06	3.43268e+06	0.341348	0.923994
11511	973.608	3.10525	228709	289708	0.341089	0.561525
35374	477.145	11.8421	715901	906582	0.340676	1.63647
22035	351.105	6.30534	112547	142474	0.340169	1.18812
13602	215.092	3.60999	2.60687e+06	3.29965e+06	0.339992	0.346607
28070	840.573	7.87568	292091	369706	0.339961	0.425503
28740	401.17	8.1058	2.35762e+06	2.98403e+06	0.339934	1.29765
12806	725.44	3.37086	282819	357953	0.339889	0.687502
39445	329.087	13.9633	133750000	169250000	0.339617	0.282833
2360	623.451	0.955306	617568	781457	0.339568	0.416045
6614	169.087	1.45237	1.00118e+06	1.2666e+06	0.339263	0.834375
26661	640.187	7.52162	1.39061e+06	1.75912e+06	0.339131	0.0939423
31264	250.071	9.18559	1.06096e+06	1.34182e+06	0.338816	0.44223
4942	423.221	1.24088	751076	949809	0.338678	0.880208
20880	723.423	5.73891	238893	302064	0.338491	1.44029
37719	692.221	12.7705	686366	867775	0.338343	2.1661
1262	323.186	1.00673	5.66982e+06	7.16524e+06	0.337713	1.25868
29588	424.07	8.4218	1.30207e+06	1.64534e+06	0.337576	1.2859
12127	322.129	3.19618	846996	1.07014e+06	0.337367	0.195003
23851	671.176	6.97157	36969.2	46653.4	0.335657	0.0881743
37353	269.087	12.6926	3.49769e+06	4.40818e+06	0.33378	1.52145
43071	335.063	15.7068	954329	1.20257e+06	0.333556	1.43582
28954	156.066	8.15544	1.70692e+06	2.14946e+06	0.33258	1.29326
10173	240.036	2.39183	631337	794832	0.33224	0.443251
1597	359.162	1.06711	1.30826e+06	1.64634e+06	0.33162	0.697533
25808	377.066	7.32942	417397	525257	0.331605	1.39057
19802	190.035	5.34102	1.01436e+06	1.27648e+06	0.331598	0.454432
11775	364.087	3.14951	112222	141202	0.331409	0.125222
29705	405.157	8.47024	361805	455189	0.331253	0.446832
13609	727.454	3.58951	361015	454030	0.330731	0.698661
4581	241.05	1.20388	45199.5	56831.4	0.330381	0.127668
13348	725.438	3.67037	487199	612546	0.330306	0.491402
43722	145.098	16.9565	2.86578e+06	3.60237e+06	0.330019	1.50146
3530	381.185	1.12392	88449.8	111180	0.329963	1.00695
6562	227.128	1.33154	770838	968827	0.329811	0.392636
27127	591.355	7.61836	1.10621e+06	1.38928e+06	0.328713	0.468279
21371	258.056	5.96072	586372	736373	0.32862	1.4006
8593	216.015	1.70067	50375000	63250000	0.328358	0.52604
39500	344.182	13.8933	429494	538981	0.327598	0.598413
14105	743.485	3.78849	1.34693e+06	1.69013e+06	0.327458	1.41148
18523	766.465	5.07088	425445	533779	0.327269	0.854449
33175	382.134	10.2008	1334614	1.67441e+06	0.327229	1.50897
2063	357.264	0.857313	307057	385022	0.326433	0.488743
37272	477.145	12.4878	545934	683804	0.324856	0.639662
40303	671.203	13.974	2.16688e+06	2.71401e+06	0.324811	0.502234
41216	279.098	14.5442	380801	476928	0.324732	1.02198
19238	756.482	5.23845	2313349	2.89631e+06	0.324231	0.965841
28231	510.118	7.93857	4.37271e+06	5.47344e+06	0.323921	1.22963
14572	188.02	4.17267	36758.6	46011.6	0.323915	0.835456
29511	426.161	8.37655	675234	844993	0.323552	2.00262
14095	738.506	3.81771	769954	963365	0.323309	0.455657
16506	872.55	4.55454	95097.5	118974	0.323169	0.226143
28781	327.134	8.10227	162622	203407	0.322845	1.13037
3075	321.17	1.0797	1.2706e+06	1.5888e+06	0.322426	2.3334
40228	461.14	13.9461	125250000	156575000	0.322043	0.216189
2715	359.243	1.04073	781672	977095	0.321936	0.663903
39844	293.098	13.941	134086	167539	0.321335	0.497385
34897	383.137	11.3274	481415	601427	0.321109	0.910864
43376	217.082	16.2659	620567	775058	0.320718	2.21838
24169	343.09	7.00996	989517	1.23585e+06	0.320705	0.332274
8589	189.004	1.69373	28525000	35625000	0.320663	0.547424
23073	458.169	6.71385	241587	301396	0.319119	0.733421
42063	541.135	15.1148	36647.1	45710.9	0.318842	0.647797
3505	813.57	1.12189	67406.2	84006.9	0.317625	1.15873
25368	217.047	7.23131	4.95563e+06	6.17505e+06	0.317384	0.364168
26223	629.178	7.48698	230263	286782	0.316676	0.516669
16196	916.554	4.61653	345425	430164	0.316513	0.431137
6232	623.345	1.38767	1.64524e+06	2.04878e+06	0.316465	0.211317
40296	425.074	13.974	1.05487e+06	1.31348e+06	0.316333	0.505679
4746	412.233	1.10152	1.28246e+06	1.59625e+06	0.315772	1.57227
12967	699.495	3.42188	9.84162e+06	1.22451e+07	0.315232	0.117583
13427	772.512	3.471	916868	1.14068e+06	0.315107	0.146375
43667	203.019	16.9059	9.38688e+06	11674869	0.314688	0.868045
13387	453.104	3.49472	445882	554541	0.314632	0.208071
2134	386.181	1.07375	1.37065e+06	1.70457e+06	0.314542	1.61785
1848	565.446	0.834557	75105.6	93356	0.313824	0.375399
3431	395.139	1.09674	180584	224433	0.313614	0.744403
2560	372.202	0.92034	4703221	5842245	0.312874	1.27602
15705	355.175	4.45253	427933	531301	0.312145	0.443842
18890	671.465	5.22012	321250000	398750000	0.311788	0.925279
43336	247.056	16.1321	697687	865804	0.31146	1.44583
31901	217.108	9.6431	608865	755526	0.311359	0.831865
40903	475.129	14.2575	228412	283426	0.311333	0.738634
4059	237.076	1.20148	1.44062e+06	1.78724e+06	0.311051	0.273961
21970	598.14	6.28015	42772.2	53057.7	0.310889	0.963437
41805	250.093	14.8655	725838	900317	0.310786	2.10612
7878	169.087	1.75237	6.46753e+06	8.01843e+06	0.310106	1.10419
29485	433.113	8.37467	319835	396440	0.309772	0.215728
5047	155.071	1.20997	3.77055e+06	4.6714e+06	0.309078	0.741178
20107	421.234	5.5546	216562	268263	0.30887	0.336203
10520	151.026	2.48725	277659	343909	0.308714	1.11937
28325	224.068	7.95594	75574.1	93585.8	0.308397	0.590611
14768	300.036	4.1147	972358	1.20328e+06	0.307412	0.54086
23494	442.119	7.02269	1.11358e+06	1.37759e+06	0.306947	0.959758
36320	265.092	12.366	2.84169e+06	3.51484e+06	0.306708	1.07865
27178	483.115	7.55949	3.08641e+06	3.81645e+06	0.306302	0.547035
3806	285.17	1.11128	1.54208e+06	1.9064e+06	0.305971	0.724707
33086	116.066	10.1863	201849	249534	0.305959	0.87922
42079	566.157	15.1355	296840	366923	0.305792	0.490882
39214	269.087	13.6267	612334	756554	0.305125	0.375023
9042	991.695	1.92089	230811	285038	0.304438	0.382515
18943	671.523	5.20904	2.85596e+06	3.52507e+06	0.303675	1.35045
22818	486.146	6.64566	752316	928494	0.303555	0.337016
39046	421.061	13.5021	2.67539e+06	3.30098e+06	0.303144	0.988235
14494	819.548	4.06402	34679.5	42781	0.302888	1.55437
29380	253.092	8.34841	633329	781129	0.302607	0.650386
673	968.54	0.810209	2.00593e+06	2.47325e+06	0.302139	1.02923
40194	441.079	13.9657	830685	1.0242e+06	0.302119	0.23724
4070	462.147	1.15688	148575	183041	0.300969	0.703268
3132	311.222	0.888595	16725000	20600000	0.300638	1.16394
11622	376.096	3.0886	3.50913e+06	4.32118e+06	0.300312	0.992435
27988	536.144	7.92323	983180	1.21044e+06	0.300009	0.845235
34919	102.056	11.411	1.08892e+06	1.34061e+06	0.299994	0.721655
35368	217.119	11.8298	274206	337565	0.299905	1.00993
22312	511.303	6.48954	488478	601209	0.299573	0.960368
41855	645.185	14.9219	159134	195847	0.29949	0.801095
41857	790.246	14.9052	181806	223651	0.298853	0.774626
27176	812.5	7.63088	146454	180123	0.298533	0.327021
35982	731.176	12.1161	348173	428066	0.29803	2.00427
3416	429.227	1.0981	2.51599e+06	3.09244e+06	0.29762	0.560925
23515	189.003	6.91451	1.25857e+06	1.54682e+06	0.297522	0.34171
41731	267.072	14.7976	29800000	36625000	0.297516	1.5515
21956	776.27	6.28903	4950.24	6080.94	0.296795	0.0505793
30007	398.129	8.52514	249911	306986	0.296758	0.569997
20966	399.118	5.77038	736199	904277	0.29667	0.309582
22307	362.073	6.29223	921984	1132081	0.296164	0.651909
37839	462.171	12.7774	610846	750016	0.296112	0.247885
29852	429.176	8.53262	1.05878e+06	1.29943e+06	0.295474	1.24951
8987	281.124	2.00258	4.68317e+06	5.74715e+06	0.29536	0.841164
6144	769.17	1.38482	2.08125e+06	2.55337e+06	0.294952	0.362446
3176	309.207	0.902598	47075000	57700000	0.29361	2.16412
40685	202.068	14.0009	3.70357e+06	4.53907e+06	0.293479	0.242304
35346	463.166	11.7656	5.89801e+06	7.2246e+06	0.29269	1.8038
7561	987.667	1.71515	3.68967e+06	4.5179e+06	0.292161	0.689843
40025	251.059	13.9183	4.18681e+06	5.12559e+06	0.291869	0.549132
7664	989.681	1.73041	2.93028e+06	3.58673e+06	0.291629	0.753765
24141	259.129	7.03666	1.3486e+06	1.65064e+06	0.291561	0.513371
40187	575.137	13.9689	2.89895e+06	3.54701e+06	0.291071	0.167504
28599	344.218	8.09148	407039	497587	0.289782	0.855335
40899	342.111	14.2412	379051	463296	0.289541	1.29359
3496	361.178	1.10856	3.5382e+06	4.3207e+06	0.288249	0.850212
13713	683.465	3.69187	995575	1.21437e+06	0.286607	0.38341
3152	675.423	1.0769	797938	972999	0.286162	0.660305
4591	429.158	1.20858	436066	531442	0.285367	0.45095
3539	426.17	1.14204	111123	135416	0.285248	0.828977
22075	266.089	6.30876	6.86506e+06	8.36573e+06	0.285221	2.65755
29514	400.127	8.37284	17891.7	21790.4	0.284401	0.0860098
13742	202.069	3.68389	3.48417e+06	4242481	0.284092	0.741231
41275	351.129	14.5966	492788	599990	0.283973	0.920146
4437	317.135	1.19456	901216	1.09698e+06	0.283592	0.506779
23374	272.062	6.92179	1.69307e+06	2.06063e+06	0.283447	0.681424
39741	304.151	13.8865	655972	798312	0.283318	0.303215
40998	618.172	14.3235	353254	429662	0.282496	1.42803
35971	602.177	12.1068	676912	823235	0.282336	1.41902
4112	373.186	1.30774	6022252	7.32382e+06	0.282294	0.798122
10425	554.114	2.42889	497097	604528	0.28228	0.603416
13363	829.513	3.48048	971280	1.18097e+06	0.282014	0.493384
43644	274.104	16.8605	319674	388660	0.281907	1.08189
34569	283.049	11.1275	302791	367910	0.28103	0.603096
9223	1003.74	2.02557	531094	645241	0.280872	1.20342
43108	380.028	15.7422	1.90917e+06	2.31906e+06	0.280593	0.904061
9565	268.022	2.21501	1.01679e+06	1.23408e+06	0.279416	0.381922
29712	179.056	8.36728	76600000	92900000	0.278334	1.36358
29665	217.108	8.4472	24350000	29525000	0.278015	0.669713
27128	375.129	7.618	701415	850215	0.277559	0.258927
14355	304.067	3.95656	377481	457422	0.277119	0.440808
38475	111.008	13.2898	160674	194592	0.276318	0.291489
8590	145.014	1.67427	1.38317e+07	16750000	0.276179	0.484578
38770	202.091	13.3738	2.08656e+06	2.52676e+06	0.276161	0.927607
24511	162.982	7.0727	2.8714e+06	3.4768e+06	0.276005	0.141668
40876	628.194	14.2444	656684	795104	0.275943	1.10501
14363	843.547	3.94331	31954.9	38688	0.27585	0.967262
26847	875.525	7.49788	110044	133153	0.275006	0.521336
37043	305.064	12.6535	1.02555e+06	1240263	0.27425	1.261
38619	191.019	13.3639	1.10303e+06	1.33396e+06	0.274239	0.521551
37612	725.192	12.7256	66774.1	80719.4	0.273628	0.663955
19126	734.459	5.2398	2.48671e+06	3.00367e+06	0.272488	1.18677
16241	269.062	4.62468	102201	123377	0.271654	0.413558
42700	745.179	15.5483	588676	710556	0.271475	0.576304
1329	383.352	0.856766	323775	390527	0.270432	0.751444
43070	333.059	15.7062	38150000	46000000	0.269951	1.48754
22365	361.077	6.44425	109705	132278	0.269941	0.248016
11542	202.066	3.04307	4.84443e+06	5.83995e+06	0.26963	0.438482
6953	195.066	1.52609	100552	121175	0.269142	0.420568
14188	244.045	3.78955	2.56983e+06	3.09647e+06	0.268953	0.304562
1829	603.425	0.859268	1.25207e+06	1.50846e+06	0.268761	0.51106
22278	327.041	6.42458	224567	270485	0.268404	0.933944
43690	233.077	16.9025	328374	395381	0.267903	0.974751
19230	687.458	5.33603	4.59403e+06	5.52929e+06	0.267336	1.48729
6836	359.117	1.49519	62953.6	75767.3	0.267287	1.30104
3596	379.188	1.12234	295784	355933	0.267063	0.510577
5193	659.472	1.20385	2.4479e+06	2945086	0.266764	0.454036
43597	460.189	16.7892	599447	721143	0.266652	1.30826
40888	341.108	14.2401	2.73801e+06	3.29374e+06	0.2666	1.12728
40891	401.129	14.2436	1.8763e+06	2.25659e+06	0.266257	0.934754
8835	248.041	1.95484	4.00347e+06	4.81462e+06	0.266171	0.253422
27016	593.368	7.61836	621951	747912	0.266066	0.455743
28495	269.045	8.0203	256860	308823	0.265798	0.379801
28304	283.078	7.96224	1.07467e+06	1.29167e+06	0.265342	1.99225
4399	329.233	1.20565	48575000	58375000	0.265137	0.889281
25339	373.186	7.18997	1495949	1.79626e+06	0.263932	0.600811
7615	354.119	1.69857	2.7209e+06	3.26705e+06	0.263904	0.935141
35161	634.196	11.5943	296100	355306	0.262981	0.361315
23266	277.122	6.86217	622969	747521	0.262955	1.32631
7549	959.637	1.63091	911758	1.09294e+06	0.261493	0.488932
1638	671.173	0.828101	133457	159973	0.261451	0.715534
33775	146.045	10.6945	1.22883e+06	1472799	0.261278	0.707043
35614	377.056	12.0412	516182	618425	0.260718	1.43895
18678	723.495	5.06387	2.65428e+06	3.17821e+06	0.259893	1.30365
12757	725.509	3.36393	1.30469e+06	1.56202e+06	0.259701	0.0935653
31196	408.127	9.10156	233225	279197	0.259558	0.706614
37023	559.234	12.6452	291998	349507	0.259362	0.653287
21551	281.066	6.10602	1.18577e+06	1.41915e+06	0.259207	1.69524
42052	645.185	15.1053	170970	204609	0.259132	1.35214
14195	209.066	3.74566	894606	1.07056e+06	0.259045	0.607488
21547	394.135	6.08157	161209	192853	0.258574	0.350417
10101	402.176	2.33708	84938.8	101592	0.258297	1.25122
40851	473.162	14.2282	1.96039e+06	2.34392e+06	0.257784	0.568727
37606	286.042	12.7522	851326	1.01788e+06	0.257779	2.27458
3148	199.133	1.06143	3.08759e+06	3.69083e+06	0.257461	1.21004
1617	383.112	0.87182	177593	212225	0.257024	0.162356
15320	258.982	4.34525	50234.1	60028.3	0.256976	0.309823
18556	693.448	5.09496	73950000	88325000	0.256272	0.879765
41012	329.087	14.3395	15875000	18950000	0.255441	1.03483
16213	427.099	4.6396	334885	399682	0.255187	0.270669
3348	365.19	1.08495	1.66607e+06	1.98827e+06	0.255064	0.745608
13176	867.526	3.49555	266937	318532	0.254937	0.268859
23250	421.164	6.85562	6.78042e+06	8.08798e+06	0.254404	1.30131
9661	405.158	2.24301	783410	934188	0.253946	0.829768
28225	383.111	7.93271	153493	183003	0.253699	0.300275
26732	443.113	7.53475	227317	270985	0.253504	0.366609
18427	780.48	5.06791	1.57109e+06	1.87259e+06	0.253268	0.653213
1611	941.481	0.80057	627437	747757	0.253098	0.61927
8352	202.069	1.8451	5385542	6.41785e+06	0.252998	0.596028
2418	482.198	0.967538	59761.3	71214	0.252948	0.672298
13604	821.545	3.69381	1.93201e+06	2.30157e+06	0.25251	0.548344
3128	357.227	1.1613	1.43955e+06	1.71485e+06	0.252461	0.734592
5443	338.094	1.29278	648692	772575	0.252142	0.518293
23459	463.144	6.93994	5.0028e+06	5.95775e+06	0.252034	0.2144
3990	483.221	1.15054	1.00573e+06	1.1975e+06	0.251793	0.726158
21975	272.062	6.20552	5.06376e+06	6.02927e+06	0.251774	0.242398
11554	326.078	3.07807	2.57746e+06	3.06657e+06	0.250675	0.789339
15196	218.03	4.2918	1.42048e+06	1.68996e+06	0.250609	0.682304
35980	600.178	12.1104	5.60971e+06	6.66959e+06	0.249672	1.0116
26114	397.104	7.4126	19868	23614.7	0.249235	0.0422325
26089	532.313	7.3968	1.56333e+06	1.85673e+06	0.248145	0.554354
5435	315.145	1.41221	806207	957363	0.247917	0.464427
29081	665.301	8.31682	74419.6	88313.1	0.246943	0.640458
14247	786.491	3.85695	169430	201015	0.24661	0.195942
16792	273.134	4.72811	1.02773e+06	1.21829e+06	0.245407	0.801678
25437	277.155	7.09482	13225000	15675000	0.245198	0.755489
1716	339.326	0.824953	538084	637457	0.244496	0.698281
27219	417.176	7.6169	6.8387e+06	8.10101e+06	0.24438	0.205234
12935	951.621	3.28068	155353	183994	0.244106	0.115115
21295	256.059	5.95573	1.95408e+06	2.31375e+06	0.243745	1.09813
43402	135.03	16.3647	4.94046e+06	5.84902e+06	0.243548	0.426665
26258	981.273	7.53997	1.87046e+06	2.21369e+06	0.243062	0.302403
35390	404.104	11.8534	246273	291453	0.243003	0.855655
34428	433.134	11.0415	291475	344931	0.242934	0.585523
10478	905.666	2.46267	884900	1.04718e+06	0.242922	0.474873
40458	719.232	13.9638	260867	308697	0.242877	0.137178
22077	446.152	6.31377	203143	240375	0.242786	0.752351
25927	556.106	7.45206	323930	383287	0.242743	0.213567
25823	404.111	7.28703	206156	243893	0.242512	0.183747
18407	795.517	5.05723	502458	594242	0.242049	0.622411
18471	795.388	5.04952	518073	612636	0.241877	0.41426
32063	202.091	9.62133	1.46252e+06	1.72942e+06	0.241833	0.645234
5512	365.112	1.29571	952999	1.12677e+06	0.241639	0.968084
28961	336.129	8.17613	4.60763e+06	5445332	0.240995	0.73645
9192	229.048	2.02509	35002.1	41341.5	0.240148	0.0803768
1526	411.383	0.898328	52495.6	61995.1	0.239956	0.120491
39205	305.064	13.6247	462093	545629	0.239735	0.236179
36236	358.113	12.2515	392931	463357	0.23785	0.634947
35286	305.064	11.7367	60273.1	71063.9	0.237604	0.701112
8829	221.03	1.89691	4.82015e+06	5.68305e+06	0.237587	0.220004
35352	327.129	11.7939	3.97142e+06	4.67785e+06	0.23619	1.23326
42203	246.109	15.0929	615512	724861	0.235918	1.40945
3696	835.55	1.1302	1.02986e+06	1.21261e+06	0.235673	0.251185
39573	104.035	13.8348	12125000	14275000	0.235506	1.30647
36685	532.188	12.5408	22340.4	26297.2	0.235254	0.142587
17623	396.165	4.86452	1.92067e+06	2.25817e+06	0.233544	0.869633
17702	414.16	4.90842	228871	269060	0.233394	0.231515
36361	552.178	12.3765	321462	377681	0.232519	0.881679
38973	366.994	13.4814	225250000	264500000	0.231741	0.762683
18915	669.449	5.21557	175500000	206000000	0.231173	1.06551
21631	914.548	6.16048	372973	437738	0.230995	1.15736
31605	202.091	9.40093	5.4276e+06	6.36878e+06	0.230703	0.439719
24226	297.105	7.03481	211342	247961	0.230539	0.134367
27816	441.116	7.86136	70491.4	82702.3	0.23048	0.488625
12929	770.496	3.41663	570590	669265	0.230123	0.0813776
30314	757.181	8.65404	39921	46817.2	0.229891	0.342856
11748	373.114	3.07406	4.80572e+06	5.63583e+06	0.229873	0.545434
18452	695.385	5.07417	1.04518e+06	1.22544e+06	0.229553	0.613247
40712	337.056	14.0793	333025	390454	0.229519	0.38229
5724	309.207	1.18145	2.7334e+06	3204648	0.229468	0.259717
6299	391.179	1.41171	1.2449e+06	1.45896e+06	0.22891	0.633849
30756	429.175	8.82566	343728	402801	0.228798	1.0583
33355	300.192	10.2917	678249	794641	0.228487	0.972768
10291	430.113	2.3777	527127	617188	0.227559	0.130211
3335	410.218	1.10238	917643	1.07381e+06	0.226735	0.556384
29247	399.165	8.30084	51050000	59725000	0.226424	0.450101
13239	815.54	3.65943	3.62609e+06	4.24196e+06	0.226319	0.73643
11668	202.091	3.0654	5.3596e+06	6.26804e+06	0.225888	0.905738
39207	307.061	13.6224	144438	168909	0.225794	0.219045
12869	774.523	3.41772	209326	244626	0.224826	0.0778424
3435	363.175	1.10834	1.05901e+06	1.23752e+06	0.224736	0.720796
4778	657.457	1.22365	5.09427e+06	5.95019e+06	0.224061	0.310833
8525	156.066	1.87872	1.00236e+06	1.17068e+06	0.22395	0.445142
28379	429.175	7.85823	4.20919e+06	4915749	0.223869	0.629407
21552	513.255	6.03605	1.9622e+06	2.29119e+06	0.223625	0.484984
9355	423.178	2.22113	561562	655694	0.223579	0.682491
4037	312.226	1.01493	2.68341e+06	3.13267e+06	0.223323	0.125201
27449	272.062	7.67393	2.06096e+06	2.40405e+06	0.222153	0.377814
38977	368.996	13.4877	7611524	8.87722e+06	0.221922	0.738783
33500	440.14	10.5388	831532	969338	0.221228	0.44144
36283	163.039	12.2924	332525	387601	0.221107	0.560837
16376	734.474	4.62295	185366	216005	0.22069	0.707456
5456	363.193	1.08201	5.41655e+06	6.31011e+06	0.22029	0.724135
14002	467.084	3.76362	6.54476e+06	7622978	0.220014	0.350641
40416	203.103	14.0775	1.67269e+06	1.9482e+06	0.21997	1.42889
25807	536.144	7.3655	602198	701327	0.219851	0.611193
21431	384.114	6.00098	700360	815579	0.219729	0.437886
24003	344.182	7.02372	1.462e+06	1.7024e+06	0.219624	0.407311
14131	747.514	3.79439	131590	153205	0.219421	0.535186
31212	426.161	9.11867	597326	695381	0.219285	1.64195
17936	749.532	4.88562	486026	565559	0.218643	0.250469
4998	435.023	1.25551	5.60816e+06	6.52551e+06	0.218562	0.45584
28330	535.233	7.87965	5.70222e+06	6.63465e+06	0.218497	0.24018
31459	944.802	9.39928	2.15041e+06	2.50073e+06	0.217737	1.52057
7708	357.093	1.65663	591859	688219	0.217614	0.936594
8629	355.103	1.90479	1.45278e+06	1.68908e+06	0.217424	0.982098
21304	591.207	5.95044	28631.4	33277.4	0.216944	0.112861
6631	343.212	1.40743	6.13519e+06	7.13069e+06	0.216935	0.885082
4206	355.175	1.16524	5.34804e+06	6.2127e+06	0.216209	0.711053
24358	256.059	7.10774	12525000	14550000	0.216209	1.28555
17671	498.151	4.91859	371337	431298	0.215957	0.52675
22455	442.135	6.44562	636100	738581	0.215502	0.420652
39174	237.061	13.6536	4.25585e+06	4.94043e+06	0.215188	0.639665
22944	831.327	6.69057	1.08118e+07	12550000	0.215079	1.01379
9991	172.02	2.33799	1.85854e+06	2.15703e+06	0.214876	1.34993
35878	315.097	12.1007	888389	1.03101e+06	0.214796	1.08879
8689	573.327	1.87618	928374	1.0769e+06	0.214109	1.89127
24795	452.277	7.1143	376753	436912	0.213725	0.320281
4663	424.174	1.13659	309208	358538	0.213551	0.412066
39921	628.194	13.9806	178863	207365	0.213313	0.603669
3354	402.176	1.12748	1.68947e+06	1.95707e+06	0.212129	0.535777
39919	341.108	13.9808	919998	1.06569e+06	0.212079	0.705278
30717	330.203	8.83011	395644	458238	0.211895	0.976594
12849	800.505	3.42192	864560	1.00126e+06	0.21178	0.0837916
39574	74.0245	13.8416	802397	929125	0.211555	0.95353
34847	459.15	11.26	657690	761545	0.21152	1.58306
3880	343.212	1.18754	2.45803e+06	2.84573e+06	0.211297	0.614597
21675	519.186	6.16248	137556	159242	0.211195	1.10392
27332	423.186	7.65182	1.2809e+06	1.48277e+06	0.211137	0.46228
39256	434.133	13.6788	212759	246043	0.20969	0.184446
6853	346.15	1.47027	535804	619375	0.209108	0.244494
6092	801.158	1.38481	836887	967365	0.209027	0.488548
10047	1003.7	2.34476	1.54337e+06	1.78273e+06	0.208	0.457352
40958	189.087	14.3265	607140	701027	0.207441	0.978655
41285	547.198	14.5984	4.08999e+06	4.72023e+06	0.20676	0.501829
14517	228.083	4.07359	6071.15	7004.29	0.206268	0.034755
41361	260.124	14.6083	420775	485407	0.206146	1.65483
6863	416.174	1.53544	690390	795935	0.205238	0.184487
1322	355.321	0.856998	351099	404679	0.204903	0.449455
9709	1001.68	2.25456	2.23114e+06	2.57115e+06	0.204634	0.506441
25164	272.062	7.23084	1.49954e+06	1.72792e+06	0.204518	0.6489
31152	310.15	9.08393	19125000	22025000	0.203682	0.542308
34553	871.234	11.1196	55758.8	64207.5	0.203544	0.464127
19281	754.466	5.28351	1.42737e+06	1.6431e+06	0.203055	1.49562
28382	463.15	8.00491	981969	1.13033e+06	0.203	0.319964
19076	709.443	5.2509	5.87948e+06	6.76752e+06	0.202938	1.45422
40875	405.107	14.2362	298468	343492	0.202702	0.452805
16144	736.49	4.59483	1.35596e+06	1.56033e+06	0.20254	0.50984
19124	641.417	5.26246	1.37638e+06	1.58369e+06	0.202409	0.818066
41958	501.133	15.0129	779715	897121	0.202356	0.591194
19217	669.524	5.2311	1.31091e+06	1.50779e+06	0.20187	0.824948
12904	772.512	3.40847	1.13402e+06	1.3043e+06	0.201837	0.0682346
2750	771.141	1.0031	1.64464e+06	1.89125e+06	0.20157	0.291754
13474	837.482	3.65405	73025000	83975000	0.201569	0.459978
43260	105.019	15.9359	2.64178e+06	3.03787e+06	0.201549	0.285379
1855	281.248	0.826804	2732831	3.14176e+06	0.201178	0.411981
20594	591.366	5.65224	637651	732886	0.200821	0.80899
24956	313.132	7.09452	1.57851e+06	1.81405e+06	0.200645	0.390413
22246	535.181	6.39897	23194.5	26641.1	0.199868	0.106068
10264	491.118	2.3766	2.02268e+06	2.32284e+06	0.199623	0.419528
11988	998.566	3.15112	5.30702e+06	6092695	0.19918	0.273949
11522	202.068	3.08703	5.19557e+06	5.9647e+06	0.199167	0.575574
7785	145.087	1.72661	1.19714e+06	1.37406e+06	0.198857	1.34546
25568	533.287	7.2428	267341	306757	0.198413	0.32899
21342	280.103	5.96068	969357	1.11193e+06	0.197972	0.876449
35927	151.04	12.1035	2.35685e+06	2.70318e+06	0.197796	1.05709
19407	713.472	5.32979	1.0365e+06	1188065	0.196896	0.390241
38984	182.993	13.487	33900000	38850000	0.196629	0.639766
3298	965.525	1.02841	706216	809314	0.196589	0.593262
21868	243.171	6.20414	809593	927757	0.196551	0.85458
33138	389.129	10.2095	1.34812e+06	1.54464e+06	0.196322	0.134016
28296	756.48	7.87249	916390	1.04944e+06	0.195592	0.711047
28283	624.199	7.96231	986520	1.12969e+06	0.195504	0.570146
11714	374.092	3.07115	158500000	181500000	0.195487	1.22085
2143	337.238	0.867037	104085	119139	0.194885	0.276912
22512	103.003	6.54631	1.71638e+06	1.9645e+06	0.194793	0.27221
8133	878.597	1.79504	341713	391035	0.19451	0.206243
4158	283.155	1.16479	1.2277e+06	1.40447e+06	0.194067	0.53841
9435	407.172	2.21126	791353	905122	0.193791	0.640374
30066	547.202	8.53976	142446	162908	0.193645	0.534647
23695	188.035	6.98231	1.03983e+06	1.18899e+06	0.193399	0.400996
39206	332.083	13.6292	1.30379e+06	1.49067e+06	0.193255	0.147892
13671	791.497	3.67875	2.51583e+06	2.87515e+06	0.192605	0.648107
2673	800.177	1.00053	146918	167854	0.192193	0.155234
20786	701.439	5.73851	1.41393e+06	1.61393e+06	0.190872	1.0413
20861	822.513	5.75085	506432	577992	0.190681	0.654621
12776	824.506	3.36594	339763	387663	0.190275	0.0719878
27528	167.034	7.73017	2.59582e+06	2.9613e+06	0.190043	0.053956
33737	405.114	10.6143	163402	186307	0.18926	0.424717
8299	202.067	1.83277	4.88887e+06	5.57113e+06	0.188469	0.542138
42956	302.135	15.6316	342299	390001	0.188223	0.478908
31878	547.166	9.60719	581128	662013	0.188003	0.216122
34629	276.054	11.1291	216313	246379	0.187755	0.314093
41957	214.048	15.0165	6.5034e+06	7.40646e+06	0.187589	0.567501
3391	151.076	1.07356	62381.5	71029.3	0.187296	0.178916
4279	400.306	1.16939	224568	255652	0.187031	0.339699
10282	149.045	2.28281	8.23614e+06	9.37164e+06	0.186333	0.808813
35259	135.029	11.7495	2.71335e+07	3.08734e+07	0.186285	0.100329
1045	281.139	0.862625	100747	114584	0.185668	0.466832
23020	475.167	6.74686	346827	394403	0.185454	0.182356
5025	433.024	1.25048	5.6865e+06	6.46145e+06	0.184317	0.468693
2791	657.413	0.968097	328060	372507	0.183308	0.300321
13821	765.481	3.72218	5757140	6.53216e+06	0.182208	0.523035
40045	201.007	13.9122	219036	248475	0.18193	0.458998
28528	462.147	8.02287	5.14698e+06	5.83834e+06	0.181832	0.156737
38990	139.003	13.4802	14350000	16275000	0.181607	0.555743
26843	339.119	7.57909	625909	709742	0.181342	0.200977
33386	415.16	10.3421	558678	633399	0.181098	0.639912
23022	330.104	6.71435	1.00699e+06	1.1414e+06	0.180753	0.530666
21365	283.078	5.9656	4.32133e+06	4895369	0.179943	2.83039
8285	300.036	1.81208	508911	576419	0.179704	0.345569
4046	167.034	1.1549	1.14088e+06	1.2922e+06	0.179687	0.5411
30593	130.081	8.74262	218726	247732	0.179654	0.546936
3209	371.207	1.10663	1.46474e+06	1.65762e+06	0.178464	0.416869
13763	769.499	3.73406	240271	271877	0.178293	0.360712
41832	343.019	14.9536	4.77888e+06	5.40709e+06	0.178182	0.139819
6575	539.243	1.51049	136480	154410	0.178078	0.220374
42893	244.022	15.6069	12000000	13575000	0.177918	0.916174
37716	521.171	12.7585	106955	120939	0.177275	0.381589
39797	202.056	13.9011	580994	656903	0.177158	0.327603
34589	492.171	11.1259	271031	306384	0.176882	0.342567
1512	357.191	0.866246	277542	313685	0.176612	0.305605
19448	761.414	5.37796	36497.6	41248.2	0.176529	0.0609039
29681	473.213	8.44994	138083	156028	0.176262	0.709306
40502	167.997	14.0722	34816.3	39330.9	0.175902	0.143658
27677	309.145	7.81365	178521	201634	0.175643	0.116182
31658	842.828	9.40281	17025000	19225000	0.175329	1.403
34527	331.091	11.1118	46099.1	52050	0.17516	0.237291
42904	338.988	15.607	6.33163e+06	7148542	0.175072	0.974717
13309	703.454	3.60455	412583	465788	0.174992	0.188292
36002	161.045	12.1199	3.07007e+06	3.46512e+06	0.174633	0.808097
35765	649.173	12.1085	2.9155e+06	3.29003e+06	0.174355	0.628422
40909	275.021	14.1821	42906.8	48404	0.17392	0.500409
18497	695.464	5.08055	162000000	182750000	0.173878	0.750741
31557	991.792	9.39162	2.0444e+06	2.30574e+06	0.173555	1.0148
10482	239.052	2.48277	46311.3	52230.1	0.173517	0.0855421
18384	695.497	5.0524	2.11625e+06	2.3865e+06	0.173383	0.653018
23368	516.136	6.86929	662612	747068	0.173076	0.100468
39841	101.024	13.9145	5.6285e+06	6.34545e+06	0.172972	0.496533
2394	374.218	0.886931	2.49915e+06	2.81736e+06	0.172909	1.25431
33663	360.177	10.5843	387254	436541	0.172837	0.43503
13251	685.48	3.66645	1.70845e+06	1.92573e+06	0.172716	0.22169
19017	655.432	5.216	1.76009e+06	1.9836e+06	0.172473	0.614265
34671	342.118	11.133	107730	121367	0.171959	0.348075
23490	861.545	6.94118	1.77035e+06	1.99305e+06	0.170945	0.403874
19920	579.173	5.50034	143866	161892	0.170303	0.335574
22462	190.035	6.50437	1.26439e+07	14225000	0.169982	0.202118
40884	404.104	14.2303	2.1114e+06	2.3753e+06	0.169911	0.452245
35769	314.096	12.1063	5.97931e+06	6.72557e+06	0.169678	0.674715
10055	175.061	2.28349	1.32546e+07	1.49014e+07	0.16896	0.129901
31945	490.166	9.68253	98321.9	110525	0.168792	0.402327
19072	202.091	5.20871	6.04351e+06	6.7934e+06	0.168747	1.25773
40216	475.155	13.9678	1.98123e+06	2.22678e+06	0.168567	0.0908772
31657	1038.78	9.39869	2.92681e+06	3.2886e+06	0.168144	1.42967
14802	127.999	4.24626	1.47756e+06	1.66011e+06	0.168057	0.333754
21843	637.176	6.18207	282420	317285	0.16794	0.625547
10613	328.078	2.53715	1.24358e+06	1.39664e+06	0.167466	0.400228
15386	129.019	4.34381	923475	1.037e+06	0.167264	1.0693
8561	906.629	1.79054	899644	1.01015e+06	0.167145	0.603003
26822	468.135	7.52929	91431.7	102628	0.166658	0.409219
2748	739.197	1.0007	6.9004e+06	7.74335e+06	0.166278	0.573502
38998	202.079	13.478	303500000	340500000	0.165958	0.704212
33057	202.091	10.1483	1.55693e+06	1.7466e+06	0.165849	0.676703
33029	116.072	10.1838	32025000	35925000	0.16579	0.419746
26586	431.219	7.46805	2.93711e+06	3.2946e+06	0.165708	0.492505
26501	472.145	7.54071	5.7888e+06	6493220	0.165671	0.301072
16180	693.47	4.60714	1.01163e+06	1.13468e+06	0.165605	0.469508
23648	446.275	6.95903	6177.4	6928.65	0.165573	0.0277373
39410	244.13	13.8344	1.3842e+06	1.55235e+06	0.165408	0.458679
7480	393.131	1.77252	122442	137312	0.165351	0.133017
35908	260.077	12.0927	2.74389e+06	3.07708e+06	0.165339	0.112785
4700	365.209	1.21802	1.89218e+06	2.12098e+06	0.164683	0.179703
22305	398.166	6.42288	661534	741426	0.164486	0.749453
9535	447.223	2.26209	3.96381e+06	4.4421e+06	0.164353	0.878205
34945	193.071	11.4477	3008957	3.37201e+06	0.164344	0.872352
40825	705.216	14.098	437375	489655	0.162895	0.120913
7144	156.066	1.58147	327351	366471	0.162863	0.283883
3239	675.405	1.09457	1.60982e+06	1.801e+06	0.161896	0.657766
2783	367.357	0.8475	1.24088e+06	1.38819e+06	0.161847	0.413116
42844	246.109	15.5369	515133	576242	0.16173	0.666744
31504	941.805	9.40108	5.03063e+06	5.62444e+06	0.160969	0.707765
1754	952.549	0.835787	27550000	30800000	0.160878	1.2777
1553	329.233	0.865114	210784	235637	0.1608	0.223984
17904	384.114	4.7679	738213	825247	0.160788	0.211669
18607	725.51	5.09306	3.81836e+06	4.26833e+06	0.160721	0.448726
18308	463.217	5.01483	355459	397169	0.16007	0.200012
20683	284.078	5.61811	804514	898783	0.159856	0.378716
19786	688.463	5.39654	1.9645e+06	2.19406e+06	0.159443	0.700807
3713	485.238	1.12833	453881	506742	0.158937	0.401855
32965	296.134	10.188	121007	135050	0.158399	0.200402
42198	105.019	15.16	1.35445e+06	1.51146e+06	0.158235	0.173908
23342	294.082	6.88674	856456	955438	0.157783	0.264491
22504	163.024	6.50145	8.30682e+06	9.26681e+06	0.157777	0.199683
9980	315.1	2.34103	118610	132281	0.157388	0.330629
43175	231.098	15.7936	1.68047e+06	1.87344e+06	0.156826	0.934343
42021	260.125	15.0633	721853	804289	0.156008	1.10445
25254	229.155	7.25649	2.19571e+06	2.44644e+06	0.155998	0.337823
26530	167.034	7.51098	1.54487e+07	1.72114e+07	0.155875	0.0407311
31717	892.816	9.40255	3.19965e+06	3.56457e+06	0.155814	0.583801
12295	723.495	3.34387	4.26656e+06	4.75297e+06	0.155755	0.0567099
16643	712.491	4.704	3.27766e+06	3.65044e+06	0.155403	0.738234
24494	831.501	7.31817	53875000	60000000	0.155347	1.49412
42060	790.246	15.1034	186865	208075	0.155102	0.273342
10237	262.093	2.36442	2.45335e+06	2.73072e+06	0.154526	0.208748
4416	353.16	1.18422	144923	161271	0.154202	0.751558
31496	1040.28	9.36985	601261	668959	0.153926	0.390906
21841	435.149	6.20237	441677	491388	0.153872	0.440683
5802	261.134	1.34712	8.30678e+06	9239170	0.153474	0.948981
5171	485.167	1.27168	275507	306241	0.152579	0.451388
43711	432.183	16.9529	261673	290859	0.152558	0.873658
21340	577.155	5.957	32500000	36125000	0.152558	0.789704
8266	137.031	1.83023	5.3844e+06	5.98482e+06	0.152521	0.147086
36746	118.048	12.6517	92044.6	102286	0.152209	0.0451594
26550	341.108	7.54011	9.7754e+06	1.0862e+07	0.152068	0.288065
11312	498.218	2.873	552119	613369	0.151777	0.986368
38812	431.162	13.3466	42841.3	47587.6	0.151582	0.322092
34643	180.058	11.1318	266072	295468	0.151188	0.970792
8148	381.185	1.76058	208910	231970	0.151061	0.234015
17764	885.366	4.92342	330985	367447	0.150774	0.0888049
17111	465.297	4.82759	600761	666887	0.150651	0.0608548
21730	733.465	6.17791	335580	372402	0.150204	0.334226
6286	389.163	1.45127	8.147e+06	9.03889e+06	0.149877	0.367088
7915	389.163	1.4571	8.147e+06	9.03889e+06	0.149877	0.367088
18887	657.448	5.23806	3.51608e+06	3.9005e+06	0.14969	0.542593
40287	392.083	13.9748	14375000	1.59452e+07	0.149556	0.131061
35411	244.13	11.9038	423844	470051	0.149284	0.652716
35886	373.113	12.1053	6.16411e+06	6.83186e+06	0.148386	0.755977
40424	145.014	13.9065	1.20683e+07	13375000	0.148313	0.262495
14742	294.098	4.18052	26350	29202.1	0.148269	0.347895
31415	1039.78	9.3895	1768694	1.95934e+06	0.147681	0.920893
19482	315.108	5.34352	883142	978168	0.147437	0.155432
13529	813.481	3.64526	1.57308e+06	1.74224e+06	0.147352	0.421113
29903	275.053	8.50153	1.43282e+06	1.58632e+06	0.146825	0.604557
41092	400.145	14.4082	326824	361799	0.146672	0.14213
20292	491.285	5.54157	791181	875755	0.14652	0.192092
35973	395.095	12.1111	2.81423e+06	3.11431e+06	0.146174	1.36985
31547	202.069	9.3959	5.17412e+06	5722839	0.145416	0.603292
11319	1006.63	2.89085	305182	337470	0.145092	0.711021
43534	217.082	16.6889	1.39023e+06	1536960	0.144759	0.600667
22664	415.124	6.68397	1.59992e+06	1.76817e+06	0.144255	0.532551
31675	846.825	9.40336	2.93417e+06	3.24264e+06	0.144217	0.93144
18208	491.231	5.02885	3.34311e+06	3.69456e+06	0.14421	0.328304
19194	750.453	5.28575	140605	155374	0.144103	0.211067
7478	831.592	1.64312	1.1573e+06	1.27823e+06	0.143391	0.732364
21373	613.132	5.95845	2.49364e+06	2.75353e+06	0.143029	0.704167
5226	390.212	1.09744	13200000	14575000	0.142958	0.898293
3425	305.175	0.892037	1.55206e+06	1.71362e+06	0.14287	0.429768
39885	404.104	13.9306	889670	982083	0.142575	0.379962
14641	736.491	4.14142	2.84421e+06	3139590	0.142551	0.471292
13762	793.553	3.70347	3.05458e+06	3371028	0.142216	0.547115
30338	423.186	8.69289	284175	313602	0.142158	0.509377
40995	616.174	14.3327	3.0329e+06	3.34697e+06	0.142156	0.497612
20851	277.155	5.74656	261236	288275	0.142092	0.498241
1302	361.177	0.89897	720665	795018	0.141658	0.125967
2810	951.546	0.837287	36400000	40150000	0.141462	1.34078
24953	483.115	7.11051	5.319e+06	5.86585e+06	0.141187	0.30564
9553	295.041	2.20909	4.85521e+06	5352055	0.140558	0.246032
32998	345.051	10.1824	506498	558301	0.140488	0.367344
15096	297.119	4.28676	3.42575e+06	3.77583e+06	0.140375	1.20517
18529	697.477	5.08959	42700000	47025000	0.139192	0.470108
4183	295.227	1.16676	1.60564e+06	1.76818e+06	0.139118	0.392562
19605	311.077	5.35583	842335	927438	0.138855	0.245186
35892	313.093	12.1079	38175000	42025000	0.13862	0.599949
1939	742.651	0.894278	135398	149045	0.13854	0.361803
9096	187.089	2.03549	408148	449281	0.138527	0.264137
32173	408.157	9.73384	3.4837e+06	3.83272e+06	0.137751	0.299973
12744	798.528	3.35172	186422	205087	0.137669	0.0458952
21367	640.151	5.95358	3.84773e+06	4.23288e+06	0.137634	0.433196
41896	171.006	14.9631	19050000	20950000	0.137159	0.231987
4254	406.208	1.19878	453644	498883	0.137142	0.346771
8325	275.055	1.82996	2.75269e+06	3.02709e+06	0.13709	0.268161
10548	243.123	2.47248	2.05025e+06	2.25389e+06	0.136618	0.17297
40335	505.119	14.0046	308985	339541	0.13605	0.0824696
25844	535.141	7.5144	3.48046e+06	3.82438e+06	0.135948	0.244653
33714	470.15	10.6404	53148.2	58386.8	0.135623	0.166497
14426	814.558	4.13322	1.39957e+06	1.53746e+06	0.135566	0.783051
18415	768.481	5.05626	941332	1.03387e+06	0.135274	0.397263
10559	327.023	2.51451	461781	507130	0.135148	0.171814
11789	373.172	3.08187	442021	485401	0.135061	0.148378
41870	402.127	14.9145	904895	993286	0.134458	0.303237
30944	697.161	9.01941	195502	214595	0.134437	0.234144
29328	368.155	8.32373	179322	196623	0.132882	0.257693
34859	413.108	11.2679	245380	269000	0.132593	0.204239
40102	202.091	13.9019	4.98144e+06	5.45936e+06	0.13217	0.32707
24518	112.985	7.07679	1.28025e+07	1.40303e+07	0.132114	0.079021
28237	241.107	7.95278	429758	470814	0.131633	0.0904637
13580	815.497	3.56356	162250000	177750000	0.131631	0.405593
9476	484.119	2.20551	2.51298e+06	2.75279e+06	0.131493	0.24454
31039	371.097	9.05257	743529	814237	0.13106	0.309367
39944	401.129	13.9034	528847	578921	0.130514	0.408508
7479	276.124	1.67915	1.05794e+06	1.15791e+06	0.130261	0.457397
25373	202.068	7.20942	4.3106e+06	4.71697e+06	0.129974	0.360428
36005	477.098	12.1199	516994	565671	0.129814	0.489556
13797	831.491	3.72606	8.52324e+06	9.32528e+06	0.129745	0.282363
26271	983.271	7.53192	913740	999699	0.12971	0.153154
13401	839.49	3.61113	17875000	19550000	0.129225	0.291133
28557	483.115	8.03207	1532727	1.67633e+06	0.129204	0.306221
39984	114.019	13.9039	15600000	17050000	0.128226	0.53673
40994	331.093	14.3216	423638	462920	0.12793	0.501146
26606	532.165	7.52068	673484	735653	0.127381	0.260114
20570	477.14	5.75583	61818.1	67517.2	0.127225	0.363909
31654	844.826	9.40178	11125000	12150000	0.127151	0.947879
31653	746.85	9.40078	15225000	16625000	0.126912	1.31467
1740	395.388	0.875759	379702	414576	0.126771	0.166637
40304	419.082	13.9774	754551	823722	0.126538	0.100739
5691	633.402	1.28716	351359	383313	0.125577	0.272282
29944	147.045	8.51614	1.95526e+06	2.13302e+06	0.125537	0.526836
804	965.525	0.814988	9.94617e+06	10850000	0.125482	0.932
41597	191.019	14.83	1.21667e+07	1.32719e+07	0.12543	0.170452
3414	453.209	1.16246	116015	126517	0.125027	0.290989
38928	258.145	13.4523	3.77407e+06	4.1136e+06	0.124281	0.693116
8695	345.1	1.92548	4057725	4.42277e+06	0.12428	0.252618
31467	794.84	9.40014	1.1512e+06	1.25378e+06	0.123141	0.805047
12640	695.464	3.39933	1.38051e+06	1.50347e+06	0.123099	0.0463004
36588	527.172	12.5128	241549	263008	0.122791	0.165556
20936	827.496	5.76704	447225	486760	0.122212	0.909058
25479	260.041	7.22588	6.8264e+06	7428128	0.121874	0.202817
5239	560.204	1.27876	280241	304906	0.121699	0.259355
29609	387.165	8.41913	5.87922e+06	6.39359e+06	0.121002	0.292155
14241	721.501	3.8552	330773	359656	0.120778	0.441143
14361	703.454	4.00296	18696.6	20317.7	0.119961	0.0820498
38018	217.119	12.9339	1.34367e+06	1.45966e+06	0.119452	0.467204
19445	683.428	5.32696	1.7872e+06	1.94089e+06	0.119019	0.28525
20894	150.042	5.75931	12825000	13925000	0.118719	0.909784
18689	881.564	5.17811	1.21599e+06	1.32002e+06	0.118432	0.577426
37592	203.028	12.7906	4.42748e+06	4.8062e+06	0.118409	0.905542
3244	689.402	1.09133	338204	367106	0.118301	0.214371
8273	137.024	1.83166	547500000	594250000	0.118211	0.60904
31628	990.793	9.39215	2.83995e+06	3.08237e+06	0.118173	1.36933
1593	557.456	0.852501	58185.7	63144.3	0.117988	0.0945929
15649	303.061	4.40985	426601	462630	0.116973	0.124215
7434	182.045	1.64143	490305	531567	0.116572	0.3903
7332	768.596	1.6398	852873	924119	0.115748	0.636745
42875	186.04	15.6062	1.02138e+06	1.10646e+06	0.115434	0.146592
9737	177.04	2.28655	2.72905e+06	2.95584e+06	0.115166	0.671681
30575	130.087	8.73959	32525000	35225000	0.115051	0.427381
26594	401.129	7.5206	1.48847e+06	1.61147e+06	0.114545	0.190122
39818	572.166	13.9426	720769	780289	0.114473	0.426712
39405	487.177	13.781	1.3431e+06	1.45393e+06	0.114391	0.254095
42776	202.069	15.5751	2.07115e+06	2.2418e+06	0.114224	0.252822
24592	209.066	7.11095	8.69356e+06	9.40953e+06	0.114176	0.25374
43063	207.014	15.7128	1.18034e+07	12775000	0.114116	0.237128
37173	217.119	12.686	1.13914e+07	12325000	0.113647	0.275918
14201	719.486	3.82596	218074	235919	0.113473	0.325265
34615	163.039	11.1321	601444	650652	0.113456	0.385775
40864	377.085	14.2286	615674	665840	0.113008	0.312936
22090	302.065	6.31404	379834	410742	0.112866	0.141942
2365	394.199	0.890941	58004.3	62701.4	0.112339	0.072761
15349	491.119	4.34823	91691	99106.9	0.112206	0.0982027
31635	550.896	9.38777	31350000	33875000	0.111756	0.761688
31645	548.898	9.38778	84200000	90975000	0.11165	1.1656
11195	464.176	2.80571	125776	135887	0.111549	0.484672
40996	411.09	14.3288	871732	941806	0.111545	0.562644
22321	534.197	6.37255	2.35916e+06	2.54841e+06	0.111329	0.164262
22054	553.174	6.31369	141627	152985	0.111293	0.195286
10266	972.535	2.38064	698821	754818	0.111207	0.145222
691	976.544	0.867058	669182	722591	0.110779	0.218024
2835	773.158	0.99216	1.06457e+06	1.14916e+06	0.110304	0.313042
38087	187.108	12.9465	2.96379e+06	3.19911e+06	0.11023	0.290882
21994	555.283	6.2664	5.66329e+06	6.11283e+06	0.1102	0.111822
21747	523.136	6.15954	331762	358074	0.110111	0.35379
2390	384.164	0.928705	429403	463252	0.109465	0.255303
21559	554.253	6.16661	196662	212098	0.109015	0.731539
18934	643.433	5.26246	3.56914e+06	3848676	0.108785	0.452662
21376	662.172	5.95837	1.48077e+06	1.59661e+06	0.108661	0.375072
12355	282.097	3.30859	2.49297e+06	2.68784e+06	0.10858	0.0696096
27708	316.103	7.80657	480499	517819	0.107914	0.268803
15743	818.515	4.4684	622418	670663	0.107705	0.15572
3352	981.52	1.10442	368525	397087	0.107694	0.269766
1885	653.461	0.922228	329475	355003	0.107662	0.196397
34610	992.287	11.1293	36919.1	39774.3	0.10747	0.0635162
39244	591.119	13.6665	2.06401e+06	2.22358e+06	0.107435	0.647608
7202	856.65	1.59464	1.13983e+06	1.2275e+06	0.106904	0.683742
18542	459.15	5.08964	29964.7	32259.7	0.10647	0.017674
30993	344.218	9.0422	194901	209757	0.105979	0.538663
34605	180.066	11.1316	39400000	42400000	0.105869	0.324218
21090	563.334	5.83767	982512	1.05696e+06	0.105377	0.339184
21381	637.176	5.96191	1.61218e+06	1.73418e+06	0.105242	0.522022
31639	354.942	9.38958	35750000	38450000	0.10504	0.873334
3235	671.392	1.08493	2596273	2.79059e+06	0.10413	0.418864
29930	164.071	8.5137	33900000	36425000	0.103644	0.402654
13121	683.465	3.56676	516884	555339	0.103526	0.0479161
4989	859.665	1.26357	177782	190981	0.103326	0.178706
40882	487.177	14.223	206568	221884	0.103188	0.118867
8154	379.114	1.82056	222248	238688	0.102956	0.220735
8163	139.028	1.82181	3.34225e+06	3.58893e+06	0.102733	0.315037
28798	579.227	8.08498	1.67257e+06	1.79558e+06	0.10238	0.149825
31643	744.851	9.39587	29000000	31125000	0.102021	0.979484
41602	174.088	14.7208	3.06289e+06	3.2872e+06	0.101966	0.19843
4126	327.217	1.13013	100825000	108200000	0.101847	0.22843
21479	186.004	6.03254	2.536e+06	2.72142e+06	0.101808	0.0553306
8465	441.116	1.85756	1.24315e+06	1.33388e+06	0.101628	0.488898
22634	363.165	6.62709	1.94587e+06	2.08787e+06	0.101616	0.104736
17255	986.574	4.77726	1.05473e+06	1.13166e+06	0.10156	0.383258
31484	989.793	9.40282	1.87231e+06	2.00864e+06	0.101398	0.969512
16184	740.518	4.60397	695868	746250	0.100846	0.390666
1684	404.228	0.913708	1.38564e+06	1.48589e+06	0.100776	0.174781
12884	798.489	3.42263	462430	495827	0.100603	0.0420019
39245	304.033	13.6672	1.04712e+07	11225000	0.100293	0.664136
31498	893.815	9.37847	2.11325e+06	2.2652e+06	0.100178	0.296445
39941	133.05	13.9025	3149671	3.37515e+06	0.0997507	0.266434
27657	477.104	7.84901	23520.9	25201.1	0.0995434	0.0283748
21063	741.431	5.82226	381982	409241	0.0994471	0.262085
10579	395.095	2.52009	144897	155229	0.0993779	0.266754
12042	330.046	3.24219	956186	1.02427e+06	0.0992284	0.0706517
3339	968.542	1.09051	280593	300548	0.0991162	0.204012
21707	521.139	6.16204	1.04067e+06	1.11456e+06	0.0989612	0.31453
43745	241.046	16.9816	1.1038e+06	1.18179e+06	0.0984928	0.209333
30247	202.069	8.54133	1.71267e+06	1.83311e+06	0.0980482	0.241421
9433	89.0242	2.2377	4.95525e+06	5.30335e+06	0.0979453	1.01537
8255	852.558	1.82977	765620	819272	0.097713	0.232374
36790	529.224	12.6542	77082.6	82471.9	0.0974968	0.154665
749	683.424	0.827499	85325.7	91277.4	0.0972783	0.214978
26361	229.155	7.40757	2.51884e+06	2.69368e+06	0.0968173	0.762491
31080	227.139	9.06749	485498	519165	0.0967299	0.244604
8559	129.055	1.85955	7.79037e+06	8.3301e+06	0.0966416	0.149712
31641	942.803	9.40219	7.86132e+06	8.40559e+06	0.096576	1.16389
31672	748.848	9.40274	3.76617e+06	4.02576e+06	0.0961657	0.454572
21445	114.019	5.98781	1.23084e+06	1.31562e+06	0.0960949	0.0589502
26716	441.116	7.53195	655371	700276	0.0956136	0.0847305
1893	811.497	0.881604	700694	748550	0.0953155	0.217847
27125	593.87	7.62066	362830	387585	0.0952182	0.0907787
39932	113.035	13.9043	47750000	51000000	0.0949965	0.308264
31608	891.816	9.39829	2.29702e+06	2.45262e+06	0.0945608	0.275546
31846	630.143	9.60446	1.67615e+06	1.78887e+06	0.0939007	0.0764583
22751	533.13	6.6005	18538.7	19781	0.09358	0.0261392
13439	819.52	3.61493	2.73462e+06	2.91749e+06	0.0933894	0.171639
31529	202.094	9.39773	3.39611e+06	3.62282e+06	0.0932326	0.0565609
24204	391.099	7.10178	623477	664789	0.0925607	0.078092
41882	518.175	14.903	834463	888814	0.0910342	0.0792503
8253	93.0343	1.82956	36750000	39125000	0.0903465	0.429208
32975	214.048	10.1773	1.1961e+06	1.27338e+06	0.0903239	0.39931
21009	863.489	5.75341	161921	172376	0.0902643	0.121698
9996	134.047	2.34016	147250000	156750000	0.0901978	0.723519
31627	452.919	9.39033	41075000	43725000	0.0901978	0.584938
28542	507.197	8.10571	240766	256239	0.0898576	0.290176
31670	894.317	9.40419	819483	872108	0.0897934	0.0929299
38272	258.145	13.0575	2.19168e+06	2.33235e+06	0.0897437	0.39636
29112	429.961	8.21475	756799	805355	0.0897141	0.335253
35946	622.159	12.1195	393134	418321	0.0895903	0.587392
2373	295.227	0.88871	1.10746e+07	11775000	0.0884746	0.284996
35531	341.088	11.9047	1.6927e+06	1.79949e+06	0.0882578	0.327595
40219	392.167	13.9607	467407	496885	0.0882327	0.140064
34431	235.108	11.0452	939242	998249	0.0879026	0.539907
3775	271.061	1.13679	306702	325872	0.0874675	0.052559
32156	202.068	9.64851	1.56154e+06	1.65914e+06	0.087467	0.251655
32566	280.104	9.99714	57534	61125.9	0.0873688	0.17658
10635	281.035	2.54698	2.63449e+06	2.79869e+06	0.0872258	0.442092
10009	135.044	2.31154	2.80925e+06	2.98374e+06	0.0869357	1.20489
31400	991.293	9.35703	1.44672e+06	1.53653e+06	0.0868874	0.451665
1419	327.29	0.861616	329534	349946	0.0867074	0.137185
40463	432.146	13.9846	257747	273684	0.0865559	0.186088
22936	497.165	6.70852	315899	335247	0.0857633	0.30238
25915	242.111	7.32698	3.21109e+06	3.40743e+06	0.0856193	0.076912
25871	309.145	7.3286	1.02111e+06	1.08353e+06	0.0856008	0.0517539
40266	567.156	13.9837	1.51619e+06	1.60771e+06	0.0845596	0.0679847
22749	329.066	6.61881	6753.83	7159.15	0.084081	0.013906
8261	856.651	1.66932	1.02406e+06	1.08543e+06	0.0839759	0.661415
4701	809.495	1.13235	542915	575365	0.0837506	0.21322
3228	673.408	1.08636	5520770	5.84995e+06	0.0835559	0.354804
22419	409.145	6.45973	358964	380359	0.0835215	0.090869
31618	450.921	9.38848	143000000	151500000	0.0833026	0.698217
11634	684.187	3.06254	402533	426363	0.0829748	0.35525
10749	279.038	2.54796	8.25399e+06	8.7423e+06	0.0829209	0.289737
34634	409.046	11.1324	65953.9	69846.7	0.0827347	0.123985
19248	87.0085	5.33527	37075000	39250000	0.082246	0.355547
40349	705.216	13.9755	741661	784852	0.0816608	0.181811
32249	532.166	9.77711	1.73007e+06	1.83053e+06	0.0814274	0.134779
21704	278.054	6.15982	3.63602e+06	3.84622e+06	0.0810794	0.230485
40453	475.166	14.0571	113638	120193	0.0809002	0.0946681
31007	160.061	8.99992	2.99702e+06	3.16935e+06	0.0806581	0.240734
13687	793.609	3.70283	1.0982e+06	1.1612e+06	0.0804746	0.286667
18350	885.473	5.04288	300697	317892	0.080224	0.104731
36644	551.183	12.6432	172802	182660	0.0800448	0.0703818
37957	559.234	12.9659	147269	155611	0.0794929	0.257663
1766	809.495	0.877003	1.68282e+06	1.77805e+06	0.0794154	0.257517
13370	837.562	3.62138	590394	623674	0.0791128	0.181867
2442	331.204	0.892052	421718	445488	0.0791075	0.120552
22942	417.165	6.69143	9256915	9.776e+06	0.0787131	0.38304
36690	447.134	12.5728	279563	295180	0.0784221	0.174162
41247	289.017	14.4967	71909.5	75906.7	0.0780461	0.2644
2873	729.634	0.940604	831729	877707	0.0776265	0.206053
4967	751.464	1.23951	303154	319838	0.0772921	0.094828
1779	279.233	0.832909	8225609	8.67324e+06	0.0764491	0.142569
9160	905.663	2.07243	494747	521652	0.0763974	0.346501
22405	338.034	6.44655	3.91661e+06	4.12952e+06	0.0763666	0.149635
31139	340.124	9.00954	605626	638279	0.0757605	0.203708
12889	483.118	3.37757	2.18994e+06	2.30719e+06	0.0752474	0.214364
33600	305.017	10.5824	23350000	24600000	0.0752358	0.332696
19496	748.438	5.30446	225960	237989	0.0748253	0.139377
21715	280.051	6.16349	1.15123e+06	1.21228e+06	0.0745492	0.314529
7272	884.681	1.61568	548317	577394	0.0745462	0.356832
40223	503.152	13.9728	521225	548833	0.0744596	0.0632397
20649	703.454	5.66677	1.68107e+06	1.76939e+06	0.0738676	0.194766
29526	344.218	8.39107	1.10499e+06	1.16304e+06	0.0738601	0.470498
9227	113.024	2.12013	1.22639e+06	1.2907e+06	0.0737314	0.512197
9887	113.024	2.24617	1.22639e+06	1.2907e+06	0.0737314	0.512197
21972	413.075	6.24929	521904	549213	0.0735823	0.10509
9542	142.014	2.20378	9477446	9.96851e+06	0.0728797	0.110016
33503	201.124	10.5456	2.05701e+06	2.16308e+06	0.0725329	0.242428
27323	433.235	7.59749	2.11242e+06	2.22058e+06	0.0720387	0.16318
22165	325.056	6.35491	7.45882e+06	7.8387e+06	0.0716677	0.122352
16039	721.536	4.6006	1.38965e+06	1.46012e+06	0.0713655	0.154629
31599	254.967	9.38794	45175000	47450000	0.0708835	0.640521
31414	943.305	9.36954	916075	962176	0.0708353	0.081334
4320	399.151	1.14934	782213	821441	0.0705951	0.118943
21709	545.184	6.16246	4.16636e+06	4.37466e+06	0.0703824	0.376691
15885	879.545	4.52303	686978	721269	0.070273	0.0666412
10670	111.02	2.55571	754260	791860	0.0701839	0.385098
20942	829.511	5.76969	126174	132448	0.0700134	0.225729
31610	256.965	9.38202	6.5489e+06	6.87377e+06	0.0698495	0.492891
2185	329.188	0.928479	864809	907352	0.0692812	0.114486
33248	431.119	10.2639	287016	301118	0.0691999	0.115536
34590	789.232	11.1261	137431	144165	0.0690165	0.0957928
23411	401.092	6.89783	758863	795925	0.0687937	0.333438
1060	269.139	0.966925	1.64928e+06	1.7286e+06	0.0677694	0.214231
3954	213.113	1.18222	1.08236e+06	1.13434e+06	0.0676715	0.195224
9696	131.035	2.25892	2.0605e+06	2.15941e+06	0.0676425	0.974695
20177	315.145	5.50076	321609	337033	0.0675812	0.0836728
3062	383.175	1.05952	1.30038e+06	1.36274e+06	0.0675804	0.11269
41365	891.318	14.6087	574229	601668	0.0673397	0.128506
40640	468.135	14.1214	32430.9	33980.4	0.0673342	0.0389052
19109	553.249	5.24366	232364	243437	0.0671644	0.0925882
20003	591.171	5.47876	891978	933683	0.0659244	0.173298
21710	302.099	6.16264	7620286	7975689	0.065764	0.825999
3586	837.567	1.11741	174040	182156	0.0657556	0.144276
39278	341.087	13.7065	1.04515e+06	1.09367e+06	0.0654597	0.206726
40283	414.104	13.9652	4.14167e+06	4.33292e+06	0.0651262	0.0759342
32967	105.019	10.1941	60175000	62950000	0.0650421	0.241708
31585	352.944	9.38758	168500000	176250000	0.0648747	0.555217
15859	792.502	4.52177	827389	865343	0.064706	0.113533
39827	247.047	13.8901	8.00895e+06	8.37102e+06	0.0637919	0.15719
40406	429.198	14.0071	1055053	1.10256e+06	0.0635359	0.0962184
13857	851.46	3.73129	1.18336e+06	1.23645e+06	0.0633104	0.12957
13603	815.597	3.66072	1.37061e+06	1.43199e+06	0.0631994	0.174492
4305	241.107	1.19915	401964	419934	0.0630964	0.14632
918	967.534	0.824991	5.39698e+06	5.63784e+06	0.0629923	0.294457
36308	405.1	12.2151	590522	616813	0.0628421	0.0999373
14743	322.094	4.17946	31106.9	32490.6	0.0627839	0.0931997
5847	171.102	1.39646	1.93347e+06	2.01787e+06	0.0616411	0.0934947
7526	147.029	1.69474	2.35979e+06	2.46241e+06	0.0614121	0.283293
40452	161.045	14.0293	2.48398e+06	2.59179e+06	0.0612988	0.154403
9141	101.024	2.03353	2.11008e+06	2.20157e+06	0.061241	0.120353
14787	336.108	4.09847	19524.1	20364.5	0.0607992	0.0988168
21428	761.493	6.00089	145001	151235	0.0607348	0.137622
14238	228.083	3.87472	44765.3	46670.3	0.0601244	0.154326
[truncated: 2,077 more rows]

## Sheet: HILICZnegAdometase#1_GPD
Dataset S3. List of differentially abundant features in AdoMetase sorghum lines.
unchanged:3614								increased:337								decreased:98								new: 307						depleted:69
feature ID	feature m/z	feature retention time	MeanWT	Mean_Adometase#1_GPD	Log2FC	-Log10(p-value)		feature ID	feature m/z	feature retention time	MeanWT	Mean_Adometase#1_GPD	Log2FC	-Log10(p-value)		feature ID	feature m/z	feature retention time	MeanWT	Mean_Adometase#1_GPD	Log2FC	-Log10(p-value)		feature ID	feature m/z	feature retention time	Mean_Adometase#1_GPD	Pvalue		feature ID	feature m/z	feature retention time	MeanWT	Pvalue
11126	526.156	2.76831	4006.15	463959	6.85564	1.01276		12182	389.095	3.24071	4917.76	4.74956e+06	9.91557	4.35226		44026	727.06	17.1747	4.2063e+06	7094.78	-9.21158	1.50787		38594	601.205	13.2358	310915	6.43105e-09		19351	839.507	5.3269	814591	2.68217e-07
22039	449.108	6.29493	83405.2	5.68587e+06	6.0911	0.834968		12682	179.038	3.33065	9344.6	8.06371e+06	9.7531	2.57309		44021	627.059	17.1797	2.13194e+07	69403	-8.26295	1.6553		22868	494.111	6.66396	840292	2.44353e-08		28629	244.067	7.97619	103931	3.05846e-06
22495	449.108	6.43021	22083	906704	5.35962	0.96333		32702	179.038	10.0698	4300.66	3.13779e+06	9.51097	6.74171		44040	629.058	17.1817	1.54869e+07	51836.9	-8.22285	1.62075		41550	423.094	14.6686	743537	3.02413e-08		23952	835.519	7.03001	696529	7.95976e-06
10968	496.109	2.6747	35103.6	1.20169e+06	5.0973	1.2184		35062	325.096	11.5657	65532.6	29100000	8.79459	3.97288		44035	585.049	17.1797	7.10992e+06	37373.2	-7.57168	1.78673		33321	301.059	10.3174	3.64077e+06	5.60282e-08		40379	432.099	13.9682	129381	1.71581e-05
4998	435.023	1.25551	22541.3	408401	4.17935	0.951085		20414	388.135	5.5736	6879.28	2.91541e+06	8.72722	4.89036		44103	829.058	17.1779	1.14351e+06	6241.13	-7.51744	1.80876		23007	329.09	6.72915	166951	6.89868e-08		18155	262.059	4.95518	125638	2.31291e-05
4119	383.112	1.16323	50421.7	893559	4.14744	0.801701		17616	228.051	4.91551	171859	68550000	8.63979	3.09476		44041	729.058	17.1773	4.86351e+06	31152	-7.28653	1.82073		30908	372.132	8.99979	739419	7.72872e-08		8905	168.066	2.01301	61538.3	0.000141654
26446	788.224	7.47065	26712.5	464524	4.12016	1.15016		14798	179.038	4.28951	74916.6	26425000	8.4624	2.75862		44000	443.037	17.1742	1.30301e+06	9490.61	-7.10113	1.85264		41140	357.085	14.3558	1.93024e+06	1.03228e-07		44140	733.056	17.1814	649511	0.000450562
26387	317.077	7.44578	26017.1	352751	3.76112	1.16559		41544	628.176	14.6833	5563.5	1.79549e+06	8.33416	6.24662		44094	731.057	17.1827	2.40805e+06	20014.2	-6.9107	2.2887		38559	202.079	13.3098	220500000	1.06021e-07		18506	905.53	5.09626	1.52137e+06	0.000742709
15891	431.098	4.52736	55731.8	747799	3.74608	0.755334		12188	388.091	3.22678	119626	33400000	8.12517	4.52246		44091	669.041	17.1715	757504	7631.05	-6.63323	2.24255		27056	437.266	7.61355	123326	1.0883e-07		22669	564.153	6.68695	695371	0.00116144
11790	431.097	3.13369	5484.9	60078.5	3.45331	1.08047		33327	120.996	10.3081	41373.3	10483868	7.98526	7.12132		44063	487.046	17.1804	30725000	315489	-6.60568	1.99849		36436	229.083	12.2899	813089	1.10812e-07		18873	881.543	5.22232	1.66945e+06	0.00125363
5560	357.222	1.33749	61617.9	644676	3.38715	0.396477		4561	225.079	1.21035	19719.2	4.81107e+06	7.93061	3.6633		44037	489.044	17.181	4.6727e+06	48726.5	-6.58341	1.90755		12767	241.075	3.37028	858614	1.58233e-07		4299	741.254	1.18051	110436	0.00168939
17536	431.098	4.87607	288341	2.69691e+06	3.22546	0.82152		35455	485.13	11.8735	4271.28	992565	7.86035	4.21341		44144	485.048	17.1816	64175000	727100	-6.46371	2.00154		42053	622.218	15.145	15643.1	1.85159e-07		44114	789.045	17.1797	522851	0.00260277
32563	233.028	10.0095	107038	823298	2.94329	0.49314		38534	546.176	13.2607	9011.7	1.78141e+06	7.62701	7.28347		43994	525.028	17.156	425806	5331.4	-6.31954	1.64141		39610	266.07	13.857	230764	2.45201e-07		44272	490.021	17.199	897410	0.0027786
15066	721.499	4.22774	200861	1.3163e+06	2.71223	0.453881		17743	195.033	4.91872	38599.3	7.40658e+06	7.58409	5.20905		44232	687.046	17.1806	760056	11957.5	-5.99012	2.8545		38826	266.07	13.3749	561412	2.69621e-07		20785	368.095	5.75112	826810	0.00298955
36343	444.147	12.3576	3652.41	22199.1	2.60359	1.15692		35058	407.098	11.5642	17263.6	3.07739e+06	7.47783	5.70544		44066	587.046	17.1806	7.23874e+06	137905	-5.71399	2.07928		17392	228.036	4.9012	411591	4.77974e-07		43906	344.01	17.1732	606210	0.00401926
22954	910.491	6.69437	5194.02	31490.7	2.60001	1.17441		13307	388.09	3.48804	37322.5	6.48204e+06	7.44026	1.64999		6785	414.118	1.50089	2.60164e+06	53025	-5.61661	1.43336		20302	1013.56	5.52919	221326	5.1261e-07		44173	471.032	17.1636	560666	0.00424345
3608	811.555	1.12545	24673.3	146403	2.56892	1.16909		21576	435.129	6.06126	4424.01	763921	7.43192	1.64278		44341	346.035	17.1781	1.56913e+07	335665	-5.5468	2.19829		21903	486.145	6.22252	53788	7.87686e-07		43824	202.069	17.2163	4.76005e+06	0.00452638
3239	675.405	1.09457	60214.5	338282	2.49004	1.24168		35375	404.13	11.8783	4273.76	692794	7.34078	3.84357		44197	326.021	17.1826	2.83044e+06	61630.6	-5.52123	2.23997		28028	387.131	7.87354	332070	9.55061e-07		44209	202.091	17.2397	5.11001e+06	0.00460258
2867	121.032	0.987007	501613	2.81322e+06	2.48758	0.505471		25048	278.106	7.14487	34783	5.09566e+06	7.19474	3.57407		44325	348.008	17.1791	4.60334e+06	100932	-5.51122	4.50275		20025	1023.58	5.47296	254451	9.66411e-07		44036	202.079	17.2291	868000000	0.00496262
40138	487.175	13.9713	712363	3.90908e+06	2.45614	0.512602		14352	357.115	3.91896	6828.9	955788	7.12889	4.03718		44045	347.031	17.1813	4257090	95377.3	-5.48008	2.43174		38543	237.108	13.2599	959591	1.11028e-06		44100	931.058	17.1845	362563	0.00512552
20205	414.104	5.51341	6542.98	35539.6	2.44141	0.537505		20291	365.085	5.55045	33263.8	4.61725e+06	7.11694	4.48808		44161	345.033	17.1817	75350000	1.69497e+06	-5.47427	2.49995		23519	573.231	6.89153	41427.4	1.21245e-06		44049	202.066	17.2195	5.49399e+06	0.00596382
4178	446.109	1.16534	58880.3	309537	2.39425	1.03103		13290	512.14	3.57241	35057	4.55408e+06	7.02131	1.37172		44097	516.998	17.1921	886326	25396.5	-5.12514	2.73813		28074	381.079	7.90528	97850.3	1.26026e-06		44108	202.014	17.2179	556607	0.00620986
25463	683.348	7.22359	15501.7	78718.6	2.34428	0.896196		10057	163.043	2.33091	72674.9	9.37862e+06	7.01178	4.39421		44184	524.993	17.2002	308582	10377.1	-4.89417	2.99827		41568	630.174	14.6832	296115	1.48662e-06		44413	643.037	17.2298	251592	0.0070681
4554	657.529	1.19983	16755.8	80495.5	2.26425	1.00415		15898	330.095	4.49619	13031	1.46394e+06	6.81176	6.95397		43993	328.019	17.1894	556993	19140.1	-4.86299	2.26485		41537	341.09	14.685	21325000	1.64066e-06		22106	596.182	6.34855	429326	0.00848748
26730	387.129	7.5493	36241.5	172216	2.24851	1.00419		34722	524.18	11.1464	7372.3	816388	6.791	4.73845		44085	589.045	17.1849	2.69226e+06	93803.1	-4.84304	3.09235		34995	403.127	11.5094	92813.7	1.6743e-06		44170	831.058	17.1671	905139	0.0101139
40223	503.152	13.9728	14569.5	68622.6	2.23573	0.601402		31997	490.141	9.68641	3570.07	380567	6.73605	5.64364		44304	689.044	17.1836	746022	31723.8	-4.55558	3.167		14299	415.102	3.88345	2.2294e+06	2.16331e-06		44046	973.069	17.1888	288129	0.0105174
30685	535.166	8.79037	135574	636228	2.23046	1.02331		7211	147.012	1.59253	28294.4	2.60238e+06	6.52317	2.12829		44084	567.051	17.173	1.12833e+06	50542.7	-4.48054	2.6066		20188	976.585	5.46667	135797	2.182e-06		12212	608.252	3.14719	194810	0.0112736
12880	494.094	3.14368	77389.2	361902	2.22539	0.85147		17083	363.088	4.70548	11553.6	1.05009e+06	6.50603	5.50936		44270	374.986	17.1782	2.38251e+06	137368	-4.11636	4.06103		10792	393.096	2.5887	1.83899e+06	2.51122e-06		44310	872.07	17.1804	497219	0.0117724
3195	207.029	1.1286	785768	3.55888e+06	2.17925	1.27238		15405	359.099	4.35273	61628.3	5.20626e+06	6.40051	3.01916		20912	573.152	5.75605	1.83671e+06	111067	-4.04762	1.46058		16526	411.123	4.81322	392295	3.70938e-06		12387	622.268	3.15412	410586	0.0122763
30950	269.045	9.02264	60064.1	266178	2.14782	1.29794		30860	290.07	8.94563	79691.9	6.2127e+06	6.28464	3.8939		44354	501.025	17.2484	637275	47602.5	-3.74281	3.46559		34790	449.133	11.1777	34780.2	3.78735e-06		44242	219.081	17.2676	478746	0.0131709
19217	669.524	5.2311	60166.5	259179	2.10691	0.565599		33449	195.033	10.4201	44341.7	3.43524e+06	6.2756	4.04616		43960	381	17.1144	1.66313e+06	126091	-3.72137	5.09301		43293	179.038	15.9881	321148	3.80995e-06		44182	787.048	17.1723	454642	0.0138558
20171	440.139	5.43515	1.21815e+06	5.15142e+06	2.08028	1.05555		32084	297.094	9.68887	50303.9	3.69404e+06	6.19839	6.44316		44312	379.003	17.1601	5.24724e+06	399332	-3.7159	5.58274		41536	649.212	14.6768	348851	4.42189e-06		15362	977.591	4.37724	55237.2	0.0148225
5019	153.019	1.4343	1.36807e+06	5.66091e+06	2.04889	0.953152		8469	147.012	1.85678	320916	23550000	6.19739	2.48556		21331	277.072	5.95069	2.25712e+06	173116	-3.70468	1.73002		9798	244.022	2.29222	758697	4.4743e-06		44259	202.006	17.2517	368584	0.0155339
26766	315.072	7.43878	3.06564e+06	1.25772e+07	2.03655	0.924413		22602	331.067	6.57339	554171	36900000	6.05715	1.56872		44176	464.97	17.1934	189626	14953.4	-3.66461	1.57858		40241	508.148	13.9624	689231	4.67585e-06		44034	667.041	17.1765	614557	0.0183782
41053	313.088	14.3513	43638.5	174406	1.99877	2.66891		34824	403.127	11.1909	7144.45	466668	6.02943	4.54512		21922	508.13	6.24625	1.00787e+06	80011.6	-3.65496	1.60644		26618	103.003	7.5195	856392	4.82513e-06		44061	202.095	17.2364	2.28828e+06	0.0193168
29701	491.12	8.45561	7881.21	31490.1	1.99841	0.511144		40589	567.189	14.1192	5783.53	370151	6.00002	4.36829		21918	505.155	6.26869	489509	39346.3	-3.63703	1.72809		29962	377.067	8.60636	371930	4.9404e-06		44156	606.982	17.1919	237089	0.0196832
1553	329.233	0.865114	187690	742362	1.98377	1.16049		35477	403.126	11.9317	68778.5	4.17154e+06	5.92248	4.34065		21925	445.135	6.24205	3.22542e+06	265732	-3.60144	1.66934		12248	361.072	3.23062	69916.8	5.26828e-06		44177	201.006	17.2155	320777	0.0213797
29969	126.019	8.51834	2.15244e+06	8.4915e+06	1.98005	2.99825		27067	195.033	7.61325	830924	50125000	5.91467	3.65775		1303	402.176	0.887434	829106	74174	-3.48257	2.30681		20005	415.127	5.47647	331934	5.52971e-06		43951	811.054	17.1668	268293	0.0217495
25439	625.2	7.27513	2.07044e+06	8137339	1.97462	1.514		37393	306.065	12.6965	122966	6.80881e+06	5.79108	4.20091		11013	417.117	2.66898	68079.4	6252.12	-3.4448	3.41439		16836	177.022	4.75744	2.33812e+06	5.66348e-06		22712	555.152	6.6077	302915	0.0234612
19619	251.056	5.43772	474432	1.86142e+06	1.97213	1.46501		41548	327.075	14.6932	56815.1	2.99444e+06	5.71987	3.09565		21915	481.111	6.24586	1.06245e+06	98723.2	-3.42786	1.5634		20101	639.287	5.50937	422662	6.2445e-06		42146	743.245	15.1702	14305.3	0.0246266
37304	278.124	12.6766	826060	3.22667e+06	1.96573	2.72237		32639	460.149	10.0314	5532.57	285201	5.68788	5.91159		17288	807.221	4.80892	228642	21264.9	-3.42655	3.46291		12169	505.159	3.2055	44241.3	6.24804e-06		17960	740.284	4.94645	65916.7	0.0246563
12218	221.03	3.21301	21560	83822	1.95897	3.55687		12135	388.124	3.22686	4982.5	255708	5.68149	4.25916		16494	566.173	4.67456	314808	30672.1	-3.35948	1.33259		38769	202.098	13.371	348336	6.50585e-06		43863	771.07	17.1762	787696	0.0247508
31010	433.134	8.97146	9358.47	36341.3	1.95726	2.16156		32691	433.137	10.0695	22446.8	1.14025e+06	5.6667	7.01198		10887	596.196	2.60964	169776	17034.8	-3.31708	1.88667		41451	357.085	14.5986	760386	7.48894e-06		44067	631.058	17.1505	3.83165e+06	0.0259763
29388	365.087	8.3431	425297	1.64656e+06	1.95291	4.64859		11716	360.096	3.07834	5446.88	271714	5.64051	7.09501		11672	491.159	3.07472	699738	71633.9	-3.2881	1.40635		38496	129.019	13.2486	404197	8.01626e-06		17555	483.115	4.87228	75317.2	0.026014
22450	381.078	6.50679	612440	2.36411e+06	1.94866	2.75409		35627	311.08	12.0086	88293	4.01792e+06	5.50801	4.35091		44210	462.973	17.1964	303680	31161.8	-3.2847	1.84088		20146	1015.58	5.49599	465287	8.20561e-06		20909	589.119	5.76718	33211.5	0.0264208
27098	579.355	7.61904	48101	185640	1.94837	2.43896		22867	518.156	6.66024	47725.2	2.05951e+06	5.43141	7.51945		11573	359.118	3.08055	3.23282e+06	349640	-3.20885	1.33268		1634	299.055	0.87255	819322	8.94462e-06		3430	709.561	1.10618	111514	0.028054
32751	315.072	10.1024	654993	2.50147e+06	1.93323	0.802359		12850	285.04	3.35371	140679	5877255	5.38467	4.17847		1242	309.243	0.849296	3.92884e+06	446553	-3.1372	3.14114		17164	599.179	4.79632	483498	9.7038e-06		12114	119.035	3.13839	680391	0.0281709
41678	474.193	14.761	5708.7	21663	1.924	1.33534		32611	165.022	9.89728	230815	9633439	5.38324	4.66779		22686	277.072	6.58334	8.46151e+06	990759	-3.09431	2.92254		20366	412.127	5.56931	1.91318e+06	1.21167e-05		12365	346.069	3.1444	2.02803e+06	0.0296488
25897	459.129	7.36024	46096.5	174907	1.92386	1.80867		22581	333.071	6.57978	24999.7	999018	5.32053	1.49011		30323	421.222	8.66789	43234.1	5208.11	-3.05334	2.5912		28903	401.11	8.16003	491206	1.26701e-05		35413	473.186	11.8778	20470.5	0.0298358
42619	589.116	15.6424	8422.73	31938.3	1.92293	0.786493		19759	408.114	5.36633	21359.1	852891	5.31944	2.5998		18744	725.475	5.14391	903564	111117	-3.02355	2.64183		20305	363.088	5.54059	13150000	1.31946e-05		11523	636.283	3.06174	341269	0.0301492
41016	250.093	14.3504	171685	650782	1.92241	2.50379		23540	221.03	6.94185	31540.9	1.24679e+06	5.30485	2.61516		17236	535.153	4.80698	439075	55247.5	-2.99049	3.13841		16730	507.174	4.69534	163353	1.35246e-05		29085	283.08	8.14605	53650.1	0.030246
5882	551.192	1.2793	17530.8	66205.6	1.91707	0.851782		13191	360.095	3.47795	14026.3	541690	5.27126	3.19719		22031	618.202	6.31634	49439.8	6282.33	-2.9763	2.80335		31274	260.036	9.19818	8.10896e+06	1.37031e-05		44029	827.06	17.1647	620470	0.031025
16880	603.183	4.75856	31685.2	119453	1.91456	2.01005		38596	118.045	13.2581	22266.4	845234	5.24641	4.78039		3129	451.225	1.03974	2.69644e+06	352592	-2.93498	2.10729		41547	683.188	14.6826	832531	1.44222e-05		11953	504.135	3.14714	97854.1	0.0311482
5713	149.045	1.3622	1.14256e+06	4.30316e+06	1.91312	3.22285		28678	195.033	8.00191	268280	1.01741e+07	5.24501	4.53249		2890	449.21	1.04622	1.93391e+06	257394	-2.90947	1.76016		9766	269.044	2.26878	1.12787e+06	1.46105e-05		12074	348.066	3.10797	889032	0.031766
35111	667.191	11.5463	24944.5	93921.5	1.91273	1.57644		37711	310.096	12.7496	14999.9	556000	5.21206	4.45302		5379	521.165	1.29024	241332	32428.1	-2.8957	1.63797		35047	325.121	11.565	171962	1.56523e-05		11717	89.0241	3.12261	1.69537e+06	0.033896
30483	491.139	8.72262	115453	433721	1.90946	5.45903		20389	329.107	5.54786	13317.2	493159	5.21069	2.84476		43870	455.001	17.1714	205860	29551.2	-2.80037	2.71001		34998	343.106	11.5143	131859	1.69997e-05		44172	202.052	17.1929	550499	0.0342509
30341	163.039	8.68767	87494.3	328502	1.90864	2.6261		30162	404.086	8.68991	12852.1	474621	5.2067	3.54381		36332	327.072	12.3449	1.88991e+06	278895	-2.76053	2.67949		30254	606.185	8.72611	48202.4	1.72405e-05		44186	971.07	17.1737	366093	0.0354523
36305	279.05	12.3119	15401.3	57664.1	1.90462	3.34117		20032	228.051	5.40507	130008	4.7531e+06	5.19219	2.81982		44102	425.039	17.1829	1.02773e+06	152582	-2.75181	3.23379		35066	195.033	11.5781	14250000	1.77241e-05		44028	972.07	17.1753	261734	0.0354587
42973	308.098	15.634	1.10824e+06	4.13786e+06	1.90061	3.47911		33281	419.122	10.1079	50106.5	1.80094e+06	5.16761	3.60513		2381	386.217	0.870918	78462.4	11843	-2.72797	2.72641		26573	737.24	7.47768	101793	1.79869e-05		43983	871.07	17.1668	774304	0.0358459
19571	521.165	5.37141	380840	1.41912e+06	1.89774	3.86109		20480	317.054	5.57962	47551.5	1.69163e+06	5.15278	3.82763		23482	277.072	6.95772	562576	86702.3	-2.69791	1.90737		16582	387.132	4.70088	686541	1.82924e-05		11586	346.069	3.04989	2.83867e+06	0.0366788
31950	563.14	9.68403	862715	3.21017e+06	1.89569	1.38659		38636	622.219	13.2787	3555.66	123028	5.11272	4.84735		44211	447.031	17.1762	1.21947e+06	190095	-2.68146	5.15956		26604	381.079	7.48493	115697	1.90017e-05		6118	173.118	1.38888	1.01711e+06	0.0368459
18320	975.578	5.03664	27467.5	102027	1.89315	0.530111		32601	314.091	9.99953	94858.6	3.26389e+06	5.10467	7.29337		18115	923.551	5.00364	245913	38712.9	-2.66726	2.68828		31276	358.013	9.19818	1.37414e+06	1.94522e-05		9011	161.045	1.9475	897039	0.0381396
5394	533.26	1.32164	26351	97876.3	1.8931	0.794037		19400	431.12	5.44293	219243	7.40286e+06	5.07748	1.50915		2143	337.238	0.867037	1.04419e+06	169415	-2.62375	3.99119		34796	428.122	11.191	215326	2.20513e-05		11946	239.077	3.13137	487705	0.0385237
21951	403.081	6.21195	5933.8	22028.1	1.89231	0.526279		38555	118.051	13.2643	4.11486e+06	135250000	5.03864	6.24957		8584	343.071	1.88895	300469	49942.7	-2.58887	1.71789		20310	390.106	5.56477	14200000	2.24525e-05		12566	251.113	3.31188	64581.7	0.0404219
26111	627.197	7.28539	766384	2.84069e+06	1.89011	1.18107		37977	307.114	12.8126	23451.4	752738	5.0044	3.34845		44237	320.962	17.1958	699141	119398	-2.54981	2.06627		25275	234.08	7.1997	1.04832e+06	2.33432e-05		2418	482.198	0.967538	196850	0.0420478
3606	329.066	1.12081	1.81529e+06	6.72431e+06	1.88919	4.43471		20402	431.12	5.54501	349602	1.1054e+07	4.98271	4.12172		3268	279.232	0.981774	1.70438e+06	291489	-2.54774	1.3652		28229	363.087	7.87536	335394	2.35418e-05		11730	161.045	3.12096	617849	0.0430419
41718	356.094	14.8038	244570	901050	1.88136	3.2268		25025	188.092	7.13222	44210.3	1.39211e+06	4.97675	4.34499		44126	445.033	17.1115	2566612	445155	-2.52749	5.06843		35651	503.142	12.0311	828471	2.39557e-05		25610	303.083	7.28177	121296	0.046055
42951	135.03	15.7076	91160.3	334143	1.87399	3.34105		38871	341.155	13.3816	82502.1	2.58045e+06	4.96704	4.42746		3466	399.169	1.125	1.80644e+06	313872	-2.52491	4.60098		15224	376.043	4.24732	49115.7	2.4264e-05		44058	773.068	17.1718	310929	0.0465694
33253	583.134	10.2333	98333.3	360129	1.87276	2.79111		21196	579.17	5.8883	16743.4	504355	4.91278	1.39136		27841	527.197	8.01577	128616	23365.4	-2.46062	1.47697		41535	404.086	14.6823	2.28446e+06	2.516e-05		44149	604.984	17.1343	204397	0.0468523
21080	735.214	5.82156	62184.5	227116	1.8688	3.05835		29078	474.161	8.22968	184456	5.53631e+06	4.90758	3.40376		44301	305.019	17.2053	1.3616e+06	254678	-2.41856	7.06011		40873	622.218	14.2297	220086	2.53247e-05
30603	299.055	8.74851	152518	556321	1.86693	2.81446		32985	306.083	10.1564	3083.08	91244.1	4.88729	2.89703		44248	201.041	17.2198	708091	133405	-2.40812	1.80359		19851	1001.59	5.44133	432607	2.78351e-05
4236	574.134	1.17629	126746	462306	1.86691	1.89743		32412	419.122	9.89812	53347.8	1.55332e+06	4.86379	4.52663		9945	419.17	2.3122	1848374	348695	-2.40622	1.90089		20276	327.111	5.54915	14850000	2.81186e-05
39202	388.145	13.6211	212421	774580	1.86649	4.80349		14924	322.114	4.19752	290293	8.43102e+06	4.86013	5.21334		44180	201.013	17.1865	1.56933e+06	300327	-2.38554	2.13502		19790	975.582	5.44945	222606	2.82183e-05
30515	126.019	8.72271	795792	2.89455e+06	1.86288	3.08192		39611	280.103	13.9411	84731.8	2.42322e+06	4.83788	3.41358		20158	445.136	5.51795	513479	98434.7	-2.38307	1.32602		40924	296.08	14.2295	756150	2.85155e-05
16281	433.113	4.64052	301710	1.09712e+06	1.86249	2.75508		23818	261.055	7.03649	294962	7.91226e+06	4.74549	2.39455		44216	186.007	17.2043	516842	102960	-2.32764	2.37898		30255	300.064	8.61752	58224.4	2.93547e-05
19522	900.522	5.24039	47908.6	173962	1.86041	0.798961		38537	259.091	13.2546	605500	15150000	4.64505	9.80991		4466	715.389	1.27159	143439	28889.3	-2.31183	1.52398		40213	520.167	13.9853	234754	2.96731e-05
29429	479.212	8.33267	1.23968e+06	4.49998e+06	1.85994	2.72034		36202	310.096	12.2271	51592.1	1.2673e+06	4.61846	3.77566		6573	715.389	1.31171	143439	28889.3	-2.31183	1.52398		5523	405.14	1.34564	218076	2.97583e-05
19235	551.176	5.29941	269568	977380	1.85827	1.95664		40655	280.103	14.1114	184164	4.45615e+06	4.59673	4.54634		44188	322.959	17.196	190668	38603.1	-2.30427	1.67276		18343	357.084	5.03549	283842	3.01548e-05
39956	233.077	13.8894	227994	826294	1.85766	1.67312		38680	747.252	13.2695	11567.3	278714	4.59066	6.61023		44183	203.023	17.2594	31725000	6.44447e+06	-2.29949	2.22514		42580	280.103	15.4344	164003	3.05448e-05
16515	461.129	4.70945	90602.6	327919	1.85571	3.13955		29515	275.103	8.36764	46852.3	1.1192e+06	4.57821	4.38409		44178	202.026	17.2569	30350000	6.19602e+06	-2.29228	2.2008		40608	414.124	14.0676	140579	3.06859e-05
13759	301.093	3.70294	257098	930489	1.85567	4.51792		35452	428.121	11.9015	68929.3	1.63811e+06	4.57077	4.17691		22321	534.197	6.37255	52103.6	10726.4	-2.28021	1.91624		20336	387.132	5.57147	17700000	3.08385e-05
14642	826.308	4.10384	13781.8	49862.1	1.85518	2.08616		35055	628.174	11.5321	3430.12	80890.5	4.55964	2.2762		7479	276.124	1.67915	2.07418e+06	433021	-2.26003	3.50624		36278	314.06	12.291	49170.2	3.11393e-05
26706	227.066	7.57398	108528	392264	1.85376	3.86311		23070	195.033	6.73182	46979.9	1.10658e+06	4.55792	4.18134		3229	716.42	1.09771	190108	39688.7	-2.26002	1.92329		35385	502.159	11.8239	142840	3.17448e-05
13711	364.088	3.70433	719389	2.57948e+06	1.84223	4.26627		18662	843.508	5.11523	38086	894344	4.5535	2.86604		11634	684.187	3.06254	320802	67710.1	-2.24424	1.58116		27421	334.074	7.68039	103527	3.34873e-05
4243	667.217	1.17643	97472.3	348778	1.83925	2.2902		43063	207.014	15.7128	7724.66	179880	4.54142	4.32254		44039	201.038	17.1753	1.5541e+06	330408	-2.23376	2.41108		41085	414.125	14.4777	47366.4	3.38876e-05
4904	555.149	1.23656	21409.6	76574.7	1.83861	0.822118		32642	388.127	10.0481	313626	7.21857e+06	4.5246	4.41885		22057	800.281	6.30282	67096.1	14603.6	-2.1999	2.2737		30555	460.145	8.73053	113669	3.93477e-05
39327	415.156	13.7398	289333	1.03398e+06	1.83741	1.94898		18303	126.019	5.04544	178881	4071018	4.50832	3.26424		1077	451.226	0.847438	1.91442e+06	416999	-2.1988	2.28419		12305	440.122	3.24939	31894.4	3.96532e-05
4519	366.149	1.19753	141714	504872	1.83294	3.23756		18341	144.03	5.04412	280264	6.33989e+06	4.4996	2.96685		36644	551.183	12.6432	2.92698e+06	641947	-2.18889	2.39547		35446	567.133	11.8722	215767	4.23582e-05
21986	428.177	6.31938	83044.8	295646	1.83191	1.89963		38472	250.093	13.2366	90260.8	2.02733e+06	4.48934	3.26776		19682	737.413	5.40555	1.14415e+06	264335	-2.11384	3.66873		20438	465.11	5.58198	476837	4.23582e-05
41377	723.266	14.6123	297278	1.05626e+06	1.82908	2.39899		18100	370.134	4.97974	25412.1	564854	4.47429	3.25226		1315	369.336	0.848978	455571	107565	-2.08246	1.35957		28036	343.106	7.90054	288848	4.34915e-05
29512	218.103	8.38025	581105	2061306	1.82669	3.94157		32630	389.112	10.0402	68315.8	1.47436e+06	4.43172	4.76609		15542	789.21	4.39852	582645	138582	-2.07188	2.71232		19697	507.174	5.51147	1.92847e+06	4.3682e-05
28149	621.239	7.92624	254734	902851	1.8255	3.24694		32041	522.056	9.67859	151839	3.2055e+06	4.39993	6.69731		6733	370.114	1.49087	1.71029e+06	408641	-2.06534	1.85999		33892	434.109	10.8482	56766.3	4.42879e-05
3576	209.045	1.15741	1.05385e+06	3.73475e+06	1.82534	2.70983		38729	342.119	13.2965	27250.3	535440	4.29638	4.37432		2409	276.171	0.931393	12875000	3.07765e+06	-2.06467	3.76921		12330	404.085	3.35945	819383	4.68615e-05
3464	411.219	1.10533	564789	1.99909e+06	1.82356	3.09862		41713	587.205	14.7896	10278.8	200319	4.28456	3.40644		8704	293.09	1.92175	4231023	1.02056e+06	-2.05165	2.69726		12180	390.098	3.23467	482097	5.05181e-05
26594	401.129	7.5206	504759	1.78621e+06	1.82323	1.8175		20405	403.126	5.55641	21222.4	410127	4.27241	4.98363		10176	239.057	2.35289	1.8741e+06	454557	-2.04367	3.19517		16616	390.107	4.69744	696274	5.06241e-05
23842	509.126	7.13016	1.89842e+06	6.70531e+06	1.82051	1.39227		16925	204.051	4.75962	376516	7.23916e+06	4.26504	6.24092		25031	283.081	7.16945	1.53944e+06	379079	-2.02184	1.34223		41831	195.033	14.8725	164365	5.8726e-05
17965	657.239	4.95269	180802	638562	1.82042	2.5451		34896	222.044	11.3821	70019.7	1.33016e+06	4.24769	5.60497		3405	426.189	1.13064	183084	45361.3	-2.01297	2.42506		27957	379.082	7.87336	208142	6.03822e-05
43577	695.438	16.7884	373148	1.31662e+06	1.81902	5.20843		32039	333.052	9.68273	21556.9	408934	4.24565	4.38391		6808	283.082	1.4769	7.90104e+06	1.96105e+06	-2.01042	1.88293		35448	343.105	11.9169	3.9853e+06	6.07344e-05
9916	503.285	2.33759	74538.4	262356	1.81547	1.69759		29062	294.098	8.22551	45688.5	861121	4.23631	3.48175										28909	377.067	8.13303	2.06081e+06	6.08076e-05
37281	247.093	12.7032	53201.1	187200	1.81506	2.88602		17904	384.114	4.7679	106877	1.93659e+06	4.17949	5.59027										3816	849.535	1.13835	187089	6.10161e-05
16892	370.117	4.74477	680910	2.38395e+06	1.80782	4.28217		38538	405.136	13.2596	612277	11075000	4.17698	9.41861										12319	385.117	3.24563	386031	6.85255e-05
42069	316.114	15.1279	28590.3	99982.4	1.80615	3.09654		22234	294.098	6.37925	25259.8	439437	4.12074	3.40892										38669	202.066	13.3942	1.5767e+06	6.88958e-05
25750	510.117	7.3244	5.30935e+06	1.85587e+07	1.80549	0.645669		38438	459.182	13.2183	66592.4	1.15837e+06	4.1206	5.04551										19798	999.582	5.43841	999341	6.96359e-05
41240	293.098	14.5945	790324	2.75093e+06	1.7994	2.13416		33258	405.107	10.238	36201.1	629036	4.11904	3.16913										35451	539.146	11.8731	61394.9	7.39383e-05
32719	667.148	10.0802	4384.46	15222.5	1.79574	0.284491		16651	442.137	4.75631	12134.8	193863	3.99782	3.49807										20689	274.057	5.66112	669201	7.53936e-05
32103	435.128	9.69821	167315	579370	1.79192	6.02314		41505	757.241	14.6286	17658.1	280386	3.98901	5.41427										37367	242.066	12.7009	2.19689e+06	7.54604e-05
10473	552.265	2.45418	76317.9	262935	1.78462	2.14469		5854	499.254	1.36247	8752.27	137122	3.96966	1.88779										41887	357.085	14.8934	1.72139e+06	7.90372e-05
26999	299.055	7.59511	74452.4	255881	1.78108	1.70092		12181	390.086	3.21884	71545.8	1.11732e+06	3.96503	3.90817										16788	1042.62	4.7124	86917.6	7.91386e-05
30270	231.062	8.53623	818347	2.81146e+06	1.78053	4.28879		37390	341.09	12.6963	492844	7.42339e+06	3.91288	2.79725										28015	327.111	7.87137	202798	7.94074e-05
14248	660.213	3.8561	276283	947522	1.77801	3.09791		32587	315.074	10.0209	67635.8	1.00059e+06	3.88692	6.2902										14188	244.045	3.78955	152807	7.94302e-05
39143	290.088	13.5828	4.94711e+06	16900000	1.77236	2.62051		21341	299.098	5.89924	116924	1.70002e+06	3.86191	5.09904										38378	190.071	13.1743	201806	8.11714e-05
9716	473.274	2.27263	999847	3.40674e+06	1.76861	3.3771		21339	340.124	5.94937	107436	1.55107e+06	3.85171	4.22597										16612	327.111	4.69677	336774	8.14849e-05
1061	189.092	0.841895	2.19888e+06	7.49064e+06	1.76832	2.46744		21758	204.051	6.17232	31931.6	458675	3.84442	6.30556										20349	206.049	5.64547	2.04048e+06	8.28027e-05
41715	580.184	14.793	294947	1.00365e+06	1.76673	3.42341		32035	622.031	9.69087	48205.8	673215	3.80379	6.25336										20684	401.111	5.64507	98368.9	8.35382e-05
5607	240.067	1.31959	332816	1.13123e+06	1.76509	3.65663		15200	256.082	4.1799	6028.52	83906.2	3.7989	1.45199										42042	396.15	15.1277	45063.7	8.47895e-05
12649	524.104	3.34746	14669.8	49822.3	1.76394	1.44994		7122	241.074	1.56232	62459.5	868724	3.7979	1.83216										35101	479.143	11.5896	114149	8.63362e-05
9614	601.176	2.22978	208595	707423	1.76187	3.86017		33955	634.198	10.9039	20988.6	289667	3.78671	2.44144										18180	327.109	4.96713	248740	8.70044e-05
4822	204.051	1.23981	37650.7	127657	1.76153	1.89878		34973	423.092	11.494	27762.4	376927	3.76308	3.68598										36989	202.069	12.6867	5.52972e+06	8.8413e-05
4446	364.152	1.18285	490940	1.664e+06	1.76103	3.47553		38575	692.221	13.2646	92695.8	1.25356e+06	3.75738	5.53653										6282	178.027	1.40707	552601	9.06611e-05
26661	640.187	7.52162	179330	606729	1.75844	1.114		41127	280.103	14.4102	97573.5	1.2902e+06	3.72496	6.68242										4117	253.049	1.16213	1.88611e+06	9.07526e-05
19423	191.056	5.34985	650681	2.19389e+06	1.75347	2.54016		22662	366.086	6.59267	33916.7	446520	3.71866	5.56782										34801	485.13	11.1796	79888.9	9.37184e-05
25264	441.116	7.19275	604037	2.0343e+06	1.75183	2.78955		40784	209.066	14.0574	71406.7	927200	3.69875	2.95528										28225	383.111	7.93271	121220	9.4943e-05
18708	521.165	5.23614	275071	919371	1.74084	1.03551		22750	579.166	6.64049	7797.27	101208	3.69821	3.20522										40644	490.118	14.0675	108187	9.673e-05
26753	316.075	7.47519	534329	1.78511e+06	1.74021	0.838908		17333	517.122	4.82187	11211.8	144887	3.69183	3.07263										36440	261.109	12.4635	115348	0.000100242
12648	1014.56	3.31351	143662	479856	1.73992	3.68378		15190	374.045	4.26044	4610.89	59182.1	3.68205	4.22393										29514	400.127	8.37284	230888	0.000102882
40309	533.197	13.9861	191788	639917	1.73837	2.64106		4975	495.186	1.23507	29474.8	367461	3.64003	3.94665										20295	997.567	5.44387	357828	0.00010771
35010	479.212	11.4864	32402.1	108003	1.73691	3.02429		19920	579.173	5.50034	107326	1.32801e+06	3.62919	1.57893										35462	379.083	11.8734	1.07305e+06	0.000110551
20683	284.078	5.61811	21243.7	70523.8	1.73107	1.60847		3735	649.207	1.1348	30179.6	372904	3.62716	2.6588										38759	550.177	13.3252	404039	0.000111029
41020	537.178	14.352	72171.6	238754	1.72602	2.57214		14573	324.072	4.0965	11477.4	141272	3.6216	3.72968										24470	294.098	7.05915	104131	0.000112654
13684	530.183	3.68444	421583	1.39136e+06	1.72261	4.57584		17369	515.122	4.80792	160413	1.97154e+06	3.61946	4.7099										30569	377.067	8.73469	671289	0.000114597
41656	248.077	14.6956	24603.6	81131.3	1.72139	2.85529		1608	413.123	0.854248	155843	1.90893e+06	3.6146	1.78106										25201	310.078	7.17639	2.80423e+06	0.00012545
19498	439.135	5.31703	1.01048e+07	33300000	1.72048	3.18802		17560	485.113	4.82181	23482.5	285999	3.60636	2.74929										12225	636.195	3.21199	53255.3	0.000126192
38595	281.114	13.2679	150729	496696	1.72041	5.57917		34646	292.14	11.2172	24956.9	300138	3.58811	2.8699										31895	401.111	9.62608	90267.5	0.000127417
41721	561.177	14.7986	352802	1.1607e+06	1.71807	2.59813		9155	437.265	2.04156	121381	1.45601e+06	3.5844	4.17288										35067	612.181	11.5706	965085	0.000127903
25505	742.279	7.26613	86987.1	284930	1.71174	1.54259		38948	485.133	13.4542	34309.2	396642	3.53117	3.56432										29068	193.05	8.22975	853718	0.000129384
4171	549.139	1.16637	63704	208331	1.70942	1.98703		35015	341.089	11.5366	266361	3.03345e+06	3.5095	2.75702										41765	560.193	14.8214	67342.4	0.000135702
41744	293.099	14.8168	3.48839e+06	11407071	1.70929	3.19986		35438	479.143	11.9176	328632	3.73272e+06	3.50568	4.54504										41665	501.128	14.7784	81312.6	0.000144294
15802	459.15	4.38703	80574.6	263271	1.70815	3.49641		41131	567.188	14.4579	10142.2	112805	3.47539	3.49309										28298	454.119	8.03909	268919	0.000144969
24169	343.09	7.00996	935844	3.03481e+06	1.69726	1.99333		28654	598.179	8.0618	75551.5	827830	3.4538	2.52554										33159	280.086	10.198	1.3607e+06	0.000147253
22307	362.073	6.29223	11754	38009.6	1.69322	1.82133		10683	407.11	2.52128	26909.4	294743	3.45327	3.0008										35057	327.091	11.5871	1.10911e+06	0.000152901
35513	634.197	11.8322	488634	1.57923e+06	1.6924	2.42502		30275	119.05	8.71954	7675.79	83960.6	3.45133	2.71556										28597	230.067	8.09714	984596	0.000154304
39800	491.092	13.8933	1.15442e+06	3.72814e+06	1.69129	3.18716		35584	535.168	12.0173	75202.1	816177	3.44004	2.62036										34061	403.126	10.97	189291	0.000154992
41888	261.072	14.9356	394512	1.27338e+06	1.69053	5.74711		36524	269.069	12.5298	661278	7.16537e+06	3.43771	5.17881										20423	423.099	5.56714	4.60334e+06	0.000166976
5442	187.042	1.2921	244902	790138	1.6899	2.73306		38583	460.166	13.2675	2.79429e+06	29925000	3.4208	5.91885										16663	365.084	4.70788	375242	0.000168648
26180	511.121	7.4607	2.6387e+06	8.51063e+06	1.68944	1.8626		36261	516.168	12.296	4931.49	52219.8	3.4045	3.40454										1766	809.495	0.877003	570673	0.000172991
37193	188.092	12.6872	248010	798120	1.6862	2.5616		41965	577.155	15.0175	8938.32	93371.3	3.3849	4.3158										15101	372.097	4.25263	433742	0.000173852
41736	203.067	14.8	230747	742412	1.68591	3.59637		38690	462.171	13.2731	121031	1250762	3.36936	6.55923										28912	404.086	8.15182	454007	0.000182717
29044	339.119	8.20487	38887.3	124733	1.68147	1.64681		33701	516.135	10.6133	23177.1	239368	3.36846	2.85504										31956	146.045	9.66658	449110	0.000184922
40746	418.131	14.028	5.24439e+06	16800000	1.67961	3.31172		33031	292.139	10.191	27393.2	280446	3.35583	2.49986										33965	341.09	10.9106	3.91205e+06	0.000187045
26550	341.108	7.54011	3.58069e+06	1.14605e+07	1.67835	1.92573		23430	508.116	6.94616	17066.6	174010	3.34992	2.40722										28923	379.064	8.15406	758665	0.000193667
41832	343.019	14.9536	39073.4	125055	1.67831	3.20258		41937	331.081	14.9813	112365	1.13555e+06	3.33713	8.04757										35074	505.158	11.5637	265238	0.000203163
5796	241.063	1.3737	1.38861e+06	4.43804e+06	1.67628	3.55262		19866	489.27	5.41627	192442	1.89085e+06	3.29654	2.0138										9603	331.062	2.22863	168724	0.000209581
22183	517.155	6.34098	127751	407567	1.67371	5.90585		37674	237.108	12.7577	566095	5.53139e+06	3.28853	5.93516										7249	177.022	1.60704	876976	0.000212625
20911	562.159	5.78144	47993	153008	1.67271	1.21522		22887	571.177	6.68015	9401.03	90561.8	3.26801	1.6846										41472	195.033	14.6465	286035	0.000215553
22587	831.375	6.54889	44214.3	140902	1.67211	2.28978		40599	190.071	14.1112	49835.7	473563	3.2483	4.22352										20335	276.087	5.51003	120514	0.000216771
14252	826.308	3.86354	65032.8	206919	1.66983	2.47654		11775	364.087	3.14951	1.33812e+06	12350000	3.20623	4.66546										34785	381.079	11.1579	55509.4	0.000226928
31195	495.091	9.09952	174297	554326	1.66918	5.05033		8460	433.036	1.77907	629583	5.7776e+06	3.198	5.41484										40640	468.135	14.1214	203061	0.000226999
4591	429.158	1.20858	168807	536678	1.66868	1.93496		22780	657.239	6.65985	8596.14	77956.3	3.18091	2.90439										38408	537.178	13.1978	38756.8	0.00022934
26501	472.145	7.54071	2.13168e+06	6.77423e+06	1.66807	1.89115		11768	361.113	3.15261	140901	1.27545e+06	3.17826	4.40888										33381	314.091	10.3367	166327	0.000234811
25766	274.075	7.28703	37994	120643	1.6669	1.4946		8622	253.046	1.88332	31735	271753	3.09815	3.23622										38619	191.019	13.3639	295576	0.000247774
7137	129.055	1.56663	3.48546e+06	1.10504e+07	1.66468	4.08174		33297	375.096	10.2933	17390.4	148121	3.09041	4.74326										13834	151.007	3.68113	56406.3	0.000252605
39820	203.066	13.9036	204804	648713	1.66333	3.28549		30944	697.161	9.01941	21737.4	183578	3.07814	1.45971										35078	609.206	11.5739	77151.4	0.000253842
30132	382.113	8.60327	27946.2	88274.6	1.65935	2.17648		1101	234.04	0.844218	412897	3.48681e+06	3.07805	3.95149										21897	275.07	6.23799	2882649	0.00026925
19631	549.172	5.3481	727924	2.29608e+06	1.65731	1.23294		30269	444.15	8.70734	215250	1.80336e+06	3.0666	2.89069										9985	359.057	2.31205	1.47453e+06	0.000270407
4567	227.128	1.19941	3.83573e+06	1.20799e+07	1.65503	2.65431		8275	99.0085	1.73735	1.52951e+06	1.26833e+07	3.0518	2.24748										34026	505.096	10.9119	637192	0.00027413
27677	309.145	7.81365	364871	1.13328e+06	1.63505	3.91003		14844	515.121	4.17047	16514.7	136572	3.04784	2.13093										13839	372.114	3.71345	98249.7	0.00030862
34641	209.066	11.1482	474289	1.4711e+06	1.63305	5.78638		34767	379.082	11.1731	17110.3	139388	3.02617	3.38022										18182	924.52	5.02534	355976	0.000320189
38674	508.13	13.2858	245759	761446	1.6315	3.44034		18384	695.497	5.0524	198965	1.60298e+06	3.01017	2.93859										35183	131.035	11.6364	562322	0.000325689
23108	489.14	6.78035	51784.7	160273	1.62994	2.31027		22098	422.112	6.30479	123509	987924	2.99978	2.22816										31247	342.122	9.16483	2.53217e+06	0.000351874
9730	451.124	2.34905	68553.4	211908	1.62814	2.7985		23648	446.275	6.95903	42394.8	337922	2.99473	4.38688										37961	398.076	12.8875	159437	0.00035271
38699	515.14	13.3048	418734	1.29179e+06	1.62527	4.97316		28236	459.128	7.99376	23003.1	182833	2.99063	2.21698										4211	754.212	1.17831	335445	0.000353325
21253	337.093	5.91983	5.00914e+06	15450000	1.62497	2.6246		41939	268.086	14.9814	1.15419e+06	9.07622e+06	2.97521	7.23552										17586	695.185	4.85336	101623	0.000367389
4929	382.144	1.24342	259567	799650	1.62326	2.6856		30397	401.108	8.75103	55494.2	436258	2.97477	1.91023										41132	190.071	14.4712	151413	0.000368797
21225	338.096	5.91636	893359	2.74786e+06	1.621	2.66566		38148	461.17	12.8982	1.22977e+06	9.66152e+06	2.97386	1.73702										41604	635.194	14.6951	111705	0.00038325
17111	465.297	4.82759	33579.4	102808	1.61431	0.434907		42554	182.996	15.4196	89374.4	701207	2.97191	5.80048										40574	571.198	14.0898	153441	0.000393276
32172	661.116	9.68159	97868.4	299490	1.61359	1.31776		26764	814.26	7.5412	98054.2	767156	2.96787	1.60472										30181	459.117	8.58657	154686	0.000416333
19530	259.072	5.31351	632166	1.93315e+06	1.61258	3.34521		27622	444.15	7.69083	18938.4	146677	2.95325	2.93835										34793	472.148	11.1723	56105.9	0.000423988
31216	228.064	9.112	2.91318e+06	8.90575e+06	1.61214	3.71792		15635	332.092	4.46798	51685.3	396768	2.94047	2.08231										13959	307.059	3.78441	128521	0.000468006
22653	365.083	6.59555	206472	630658	1.61091	2.3472		42875	186.04	15.6062	189450	1.44863e+06	2.93481	5.05642										20150	1002.6	5.45297	191608	0.000483919
19593	797.494	5.36021	172239	524975	1.60784	3.43114		38490	173.009	13.2763	64780.8	494174	2.93138	5.18371										20235	657.229	5.55217	162090	0.000492126
30314	757.181	8.65404	109179	331880	1.60397	2.41877		10071	355.069	2.35332	9060.26	68511.9	2.91873	1.52632										35086	673.181	11.5643	538940	0.000505642
32106	328.107	9.69075	6.27584e+06	19075000	1.6038	3.96503		22784	660.213	6.66461	4676.46	35030.9	2.90514	3.03011										12014	388.118	3.21765	249234	0.00050587
1880	437.23	0.895394	104291	315837	1.59857	0.644524		16469	367.081	4.68467	21092.2	157853	2.9038	3.21046										14862	383.147	4.116	959324	0.00053825
25148	443.113	7.19813	222986	673591	1.59492	2.57829		26258	981.273	7.53997	325444	2.41699e+06	2.89273	1.71525										9844	341.09	2.30757	259607	0.00057803
10710	524.104	2.55951	187846	566179	1.5917	1.57882		41551	285.064	14.5889	123133	890133	2.8538	5.92874										38770	202.091	13.3738	1.20305e+06	0.000590208
20292	491.285	5.54157	1.36321e+06	4.10652e+06	1.59091	1.72348		30947	144.03	9.06809	187430	1.35327e+06	2.85203	4.80619										17275	228.066	4.89154	458278	0.000591172
23599	855.5	6.96396	2.14478e+06	6.46036e+06	1.59079	3.41995		37456	269.069	12.6608	256790	1.84227e+06	2.84282	1.39662										10437	386.075	2.44194	6.05671e+06	0.000649118
26731	508.121	7.47662	38100000	114750000	1.59063	1.73069		34675	278.123	11.166	160387	1.12818e+06	2.81436	2.44517										8846	115.003	1.95943	4.00583e+06	0.000665526
26452	601.176	7.43619	53723	161520	1.5881	1.4501		6953	195.066	1.52609	139891	980007	2.80849	2.77303										34706	310.096	11.1306	808877	0.000674318
36864	611.185	12.5479	306266	919805	1.58654	0.758211		32660	415.143	10.1201	83912.4	587274	2.80708	5.62937										12289	386.075	3.24743	6.58131e+06	0.000692361
39432	247.093	13.7892	53772.5	161472	1.58634	2.86015		12170	484.109	3.11908	20268.8	141841	2.80693	1.4883										38552	202.069	13.3198	1.72154e+06	0.000705166
4910	532.275	1.2329	80887.9	242871	1.58619	1.60775		1635	271.061	0.874548	242225	1.69267e+06	2.80488	2.99125										33583	202.067	10.5889	1.76325e+06	0.000726904
23291	398.13	6.86141	174073	522091	1.58461	3.60482		26968	379.082	7.48334	33898	236856	2.80474	3.89649										26996	375.096	7.61449	962238	0.000731611
30494	193.05	8.7183	57419.4	172199	1.58447	2.63887		26132	444.15	7.43707	47216.2	328678	2.79932	2.51764										29047	230.067	8.25002	1.46904e+06	0.000772324
29509	398.166	8.37939	260875	781905	1.58364	2.76639		32019	337.046	9.68423	1.13368e+06	7.83895e+06	2.78965	7.56459										36413	530.187	12.4462	31929.2	0.000776091
7144	156.066	1.58147	924880	2.76865e+06	1.58185	3.91567		41739	534.167	14.8046	25534	175705	2.78267	2.36088										17228	500.12	4.82525	328388	0.000778408
26606	532.165	7.52068	242906	726475	1.58052	1.85158		41830	565.183	14.85	29944.3	205766	2.78066	4.66414										33979	423.093	10.9148	3.33448e+06	0.000798254
25927	556.106	7.45206	68991.9	206183	1.57943	1.23741		27845	405.139	7.86464	139209	945026	2.7631	3.70245										38527	163.043	13.2572	360967	0.000805408
29736	363.084	8.46807	161296	480890	1.576	4.27604		32027	335.05	9.68484	8.29928e+06	55150000	2.7323	7.74312										33042	202.066	10.1418	1.47633e+06	0.000845726
15452	940.465	4.38574	477369	1.42218e+06	1.57493	1.07196		29328	368.155	8.32373	118859	786547	2.72628	2.15658										27045	197.037	7.60093	462538	0.000854036
14976	657.239	4.20209	35964.4	107015	1.57317	1.76248		41882	518.175	14.903	3557.07	23408.1	2.71825	2.723										12590	248.06	3.31265	692517	0.000889386
39417	290.087	13.7307	2.83347e+06	8.42669e+06	1.5724	3.3928		16695	281.066	4.71329	210457	1378801	2.71182	2.91082										30240	500.143	8.62552	88575.1	0.000901602
43536	420.234	16.681	65692.1	194542	1.56629	4.75691		16764	633.194	4.7737	13523.2	88182.2	2.70505	2.23894										29497	379.082	8.37725	89000.8	0.000909029
37973	315.071	12.8647	77657.2	229701	1.56457	4.12624		27624	257.078	7.77792	127415	830040	2.70365	2.62367										38521	478.159	13.199	21580.3	0.000915128
27454	449.108	7.75295	268005	791310	1.56198	1.72068		27816	441.116	7.86136	68852.7	447584	2.70057	2.95426										30271	327.083	8.62841	54935.9	0.000943857
38570	343.102	13.2639	101760	300370	1.56157	3.76114		37676	118.045	12.7569	669829	4.31629e+06	2.68793	5.15233										7753	264.091	1.72905	538764	0.000945613
32031	330.102	9.69231	251285	741238	1.56061	4.72726		32059	148.043	9.68939	18025000	116000000	2.68605	7.20368										26953	250.075	7.58385	1.8081e+06	0.00101131
33155	602.158	10.0959	27814.4	82034.1	1.56039	0.687961		31211	299.137	9.10932	365456	2.34545e+06	2.6821	4.15933										30013	346.063	8.55193	115217	0.00108882
2123	643.186	0.910046	376749	1.10607e+06	1.55377	2.06565		1637	837.567	0.875018	97708.1	625202	2.67777	2.50314										19096	228.051	5.20161	4.9926e+06	0.00113471
8835	248.041	1.95484	495741	1.44946e+06	1.54786	4.29638		29915	368.12	8.50305	101067	644398	2.67264	2.29786										14856	345.132	4.19452	1414820	0.00119235
39844	293.098	13.941	82706	241372	1.54519	3.15116		38318	359.1	13.0731	5839.65	36895.1	2.65948	2.1346										20781	478.161	5.73056	531629	0.0011966
24751	739.44	7.11806	140327	408812	1.54265	1.35931		23494	442.119	7.02269	24236	153002	2.65833	1.36049										10871	374.111	2.66876	323857	0.00122469
10450	534.255	2.45296	618109	1.79841e+06	1.54079	1.49464		17002	392.167	4.79643	84962.8	527845	2.63521	3.28195										17731	408.114	4.89686	1.12023e+07	0.00126571
21489	184.061	6.04693	1.32248e+06	3.84406e+06	1.53939	5.33108		30325	264.087	8.7067	329770	2.04236e+06	2.63071	2.88656										33655	202.069	10.5806	1.92756e+06	0.00130481
35463	406.102	11.9174	1.89526e+06	5.50689e+06	1.53884	3.17823		28898	337.114	8.15026	56585.7	349173	2.62543	3.96608										32215	202.095	9.70899	628300	0.00131668
22676	442.095	6.56849	513543	1.48322e+06	1.53018	2.56007		22059	401.091	6.30681	25586.3	157562	2.62248	2.70457										23268	294.098	6.85804	136396	0.00135899
41740	427.119	14.7959	36389.2	105096	1.53012	2.38152		28401	474.262	7.9893	22791.2	139945	2.61832	1.74771										21353	915.255	5.93823	58458.6	0.00137679
39380	200.056	13.7312	226812	654793	1.52954	2.74247		31982	433.027	9.68025	447192	2.72108e+06	2.60521	7.17502										34929	355.07	11.4135	677495	0.00140241
32083	327.122	9.69144	376960	1.08628e+06	1.52691	4.64562		1593	557.456	0.852501	13265.9	80662.9	2.60419	2.37911										40565	561.214	14.0997	68476.9	0.001449
30307	329.066	8.64485	605477	1.74466e+06	1.5268	3.22767		26271	983.271	7.53192	204558	1.2424e+06	2.60255	1.66729										20407	534.167	5.58602	110128	0.00145404
26162	342.111	7.50382	532363	1.533e+06	1.52587	1.71299		33711	403.124	10.6247	79850.1	479671	2.58668	2.81975										17636	230.055	4.90023	958017	0.00158061
37875	236.077	12.8242	3.10445e+06	8.92654e+06	1.52376	4.18268		40712	337.056	14.0793	44043.3	260799	2.56594	2.95583										17672	184.061	4.90074	1.04141e+06	0.00164701
37335	285.145	12.7105	530486	1.51987e+06	1.51857	3.17551		37657	74.0245	12.7595	5313703	31225000	2.55491	6.16535										16740	657.237	4.76613	162184	0.00168917
21593	417.082	6.10129	115576	330748	1.51689	4.02534		33706	343.102	10.611	73675.3	432629	2.55388	2.24873										29438	575.139	8.38263	68995.4	0.00169295
10548	243.123	2.47248	523296	1.49544e+06	1.51487	2.36145		38507	203.103	13.2588	1.01689e+06	5.95782e+06	2.55062	4.5023										41918	175.061	14.9504	99524.8	0.00178265
38736	358.197	13.3128	282435	806393	1.51356	4.76225		32441	373.115	9.84078	27608	161144	2.54519	3.34481										16968	260.077	4.78	143346	0.00180743
8594	128.035	1.8688	1.98005e+06	5.64518e+06	1.51148	3.62731		6274	446.093	1.39444	47125.2	274039	2.53981	4.82415										15044	181.034	4.23906	1.19641e+06	0.00191076
9543	664.172	2.20995	116814	332679	1.50991	2.74057		34685	230.067	11.1371	863852	5.02062e+06	2.53901	2.58802										34038	527.079	10.8336	138690	0.00195159
11476	484.109	2.97864	181054	514296	1.50618	1.91577		3634	299.055	1.12752	272108	1.5784e+06	2.53621	1.97842										34168	485.13	10.9613	135992	0.00195607
5515	225.113	1.27991	940232	2.67018e+06	1.50585	1.12665		12037	490.283	3.21655	51834.3	300202	2.53395	2.20457										34472	146.046	11.0086	228326	0.0019664
28524	379.171	8.02541	199436	566333	1.50572	2.21184		41841	465.112	14.9205	38878.8	225160	2.53389	3.0361										20337	655.23	5.55089	996669	0.00197563
19453	741.433	5.33366	670890	1.90509e+06	1.50571	3.08962		33705	538.117	10.6251	25990.7	148914	2.51841	3.66049										26958	668.185	7.58491	1.4165e+06	0.00197614
4437	317.135	1.19456	621137	1.76109e+06	1.50349	2.41769		37649	118.051	12.7563	101925000	582750000	2.51537	6.19156										7224	175.061	1.62785	284070	0.00209401
19653	368.107	5.34023	3.28322e+06	9.29972e+06	1.50208	2.70368		27463	465.16	7.55025	67243.9	383540	2.5119	1.80834										32340	462.146	9.80985	38553.4	0.00210924
21433	483.112	5.99073	30128.2	85287.2	1.50121	0.916054		34771	406.103	11.1708	113302	645428	2.51008	2.91211										14957	442.138	4.20528	334208	0.00217553
32671	135.03	10.1293	255584	722411	1.49902	3.06806		10698	461.107	2.55931	41897.6	236691	2.49807	2.00098										31277	363.081	9.19476	245257	0.00217585
3867	225.04	1.21184	2.34211e+06	6.61967e+06	1.49895	2.4259		31007	160.061	8.99992	705281	3.9574e+06	2.48828	5.14268										41559	385.116	14.7818	109510	0.00218596
23543	135.03	6.94995	34877.3	98129.9	1.4924	1.72927		24528	1007.57	7.10625	36588.5	205040	2.48644	1.77193										29862	228.051	8.48252	448317	0.00219098
23976	847.531	7.01937	180207	506013	1.48952	2.13565		34368	343.105	11.1246	65695	365723	2.4769	4.84296										3793	413.123	1.14433	1.37521e+06	0.0022148
30306	533.129	8.64912	116896	328194	1.48933	2.40117		37651	120.055	12.7575	665669	3701869	2.47538	5.42063										17681	182.046	4.90829	437628	0.00228331
25871	309.145	7.3286	5.97319e+06	16750000	1.48759	3.30365		22603	311.026	6.56907	1.13733e+06	6.31631e+06	2.47343	2.78647										18528	487.127	5.05005	219226	0.00230338
15375	809.518	4.34622	73126.3	204691	1.48498	0.953336		2683	769.207	0.985584	70803.1	389614	2.46016	1.62505										8890	264.09	1.96355	352394	0.00235016
2905	814.154	1.02188	35797	99983.7	1.48185	0.418031		34710	326.124	11.1541	93184.5	510801	2.4546	2.59005										28495	269.045	8.0203	176659	0.00243044
24715	773.418	7.12185	376796	1.05084e+06	1.47968	1.44209		31139	340.124	9.00954	201711	1.10279e+06	2.4508	5.184										36803	202.055	12.6706	580454	0.00244051
43073	667.125	15.7049	805342	2.23763e+06	1.47429	3.47826		10932	418.098	2.65923	123466	673879	2.44838	3.5205										3178	163.043	1.05759	1.23085e+06	0.0025281
22881	563.14	6.66536	23210.7	64401.7	1.47231	0.730008		16463	425.121	4.60749	8491.45	46241.8	2.44512	2.3052										30589	379.064	8.74289	249213	0.00265019
21304	591.207	5.95044	49140	136150	1.47023	4.80172		31114	324.093	9.07341	159101	861751	2.43733	4.01611										14701	242.066	4.15103	104701	0.00277135
16453	163.024	4.71168	1.10887e+07	30675000	1.46797	3.71386		40457	343.099	14.076	32787.2	174353	2.4108	2.60777										12656	181.033	3.34498	369081	0.00323427
41759	231.062	14.8419	150367	414605	1.46324	5.03107		37294	379.171	12.6927	97173.7	515542	2.40745	4.1594										30744	250.075	8.82268	461399	0.00332626
19442	921.494	5.33282	564026	1.55388e+06	1.46204	3.72172		4807	269.045	1.15108	748004	3.96417e+06	2.4059	1.71369										3787	277.217	1.05012	215126	0.00344224
3300	662.426	1.09418	871218	2.39858e+06	1.46107	3.42534		11410	491.119	2.93597	4787.49	25205.6	2.3964	2.07461										34567	341.09	11.0561	790702	0.00350537
37611	601.206	12.7432	290267	798005	1.45902	5.2001		4592	408.012	1.2682	86506.9	448170	2.37316	2.67941										16448	163.039	4.69979	170608	0.00355501
25440	800.428	7.21927	35401.3	97161.6	1.45658	1.48103		23411	401.092	6.89783	14251.3	73719.5	2.37095	2.09361										30870	262.093	9.06291	209558	0.00360274
30965	609.275	8.95518	18267	50108.6	1.45582	0.744834		29319	359.102	8.32468	58876.5	303985	2.36824	2.48992										15775	163.061	4.5622	1.78762e+06	0.00364573
8525	156.066	1.87872	3.35701e+06	9.20566e+06	1.45535	3.81019		22902	458.135	6.68943	272756	1.40732e+06	2.36727	5.91359										23238	357.093	6.85425	45844.1	0.00430316
24813	775.416	7.12076	275342	754750	1.45478	1.55978		7106	473.274	1.6738	79682.7	411046	2.36696	3.02455										28136	365.083	7.91524	647056	0.00431966
26822	468.135	7.52929	84669.5	232052	1.45453	1.3115		17315	301.068	4.83081	37448.8	191919	2.35751	2.33064										22857	248.059	6.67344	5.40765e+06	0.00447904
21300	558.182	5.94524	617273	1.69053e+06	1.4535	2.77053		14180	385.171	3.77366	7479.29	38277.5	2.35552	2.09893										8438	174.022	1.85834	5.25091e+06	0.00450802
26503	510.117	7.47097	1.23876e+07	33925000	1.45345	1.63529		17511	361.08	4.86626	313647	1.60201e+06	2.35267	4.35016										17606	435.125	4.91162	6535567	0.00455143
10326	250.071	2.36923	28097.4	76832.4	1.45128	1.16944		21292	517.155	5.94882	599782	3.04555e+06	2.34419	3.43792										20250	389.128	5.54837	572054	0.00519458
38758	426.14	13.3235	38093	104022	1.44929	2.04155		38305	492.138	13.0292	233130	1.1813e+06	2.34117	3.38136										35069	388.091	11.5676	257162	0.00532814
41719	375.101	14.8045	138501	377893	1.44808	3.19324		19930	422.192	5.42159	124914	632432	2.33998	4.65294										40045	201.007	13.9122	271207	0.00572507
22001	535.145	6.27058	416178	1.13178e+06	1.44332	4.18948		43272	322.114	15.9137	7488.79	37882.2	2.33872	1.85512										16550	412.127	4.71838	141390	0.00601589
8829	221.03	1.89691	641129	1.73975e+06	1.44019	3.77357		38266	432.171	13.0506	66011.1	332849	2.33409	2.0941										31803	119.035	9.58415	878826	0.0063677
16620	190.035	4.72592	1.31561e+07	35675000	1.43918	3.46617		20660	548.169	5.5769	425548	2.14006e+06	2.33025	2.00228										4196	129.055	1.15868	1.25912e+06	0.00663875
37993	233.077	12.7951	257562	698111	1.43854	4.44426		40810	266.07	14.1967	237686	1.19362e+06	2.32821	4.04215										35104	653.197	11.5768	97780.2	0.00743393
41870	402.127	14.9145	46736.3	126663	1.43838	2.49494		38319	422.097	13.0407	8755.36	43701.3	2.31944	1.74731										35097	651.198	11.5673	707234	0.00766198
19176	669.375	5.22138	164714	443692	1.42959	1.66249		27471	332.076	7.66996	54583.4	270161	2.30728	1.95626										20605	522.167	5.59022	112446	0.00843273
15379	744.421	4.36426	276244	740183	1.42194	0.914167		41510	475.111	14.6596	117970	581557	2.3015	3.88298										11430	542.15	2.96889	258223	0.00973709
27321	264.087	7.66125	117152	313471	1.41996	4.20545		29286	188.092	8.32138	125111	616597	2.30112	4.8199										42776	202.069	15.5751	2.4349e+06	0.0113905
19420	828.531	5.35941	1.25099e+06	3.34545e+06	1.41913	5.19498		26716	441.116	7.53195	1.71536e+06	8.42969e+06	2.29697	2.36656										35126	521.135	11.5704	111542	0.0119666
10479	145.014	2.34485	1.06709e+06	2.85332e+06	1.41896	4.43885		26617	625.2	7.44945	888542	4.34352e+06	2.28935	2.15605										13899	177.04	3.69691	90455.3	0.0125504
8593	216.015	1.70067	57125000	152000000	1.41188	5.47691		27673	468.135	7.75887	34921	170663	2.28898	2.17485										41039	160.061	14.3625	256331	0.0131902
10324	471.259	2.40117	819208	2.17959e+06	1.41176	1.52588		6908	281.077	1.51663	7766.98	37801.8	2.28303	1.9293										22419	409.145	6.45973	148759	0.014451
17841	347.17	4.93134	860626	2.28478e+06	1.40859	2.17887		17789	869.285	4.92892	79668.2	387416	2.28181	2.07593										2540	349.241	0.963386	700029	0.0154806
43580	581.348	16.7886	677221	1.79659e+06	1.40756	6.16658		17431	181.017	4.85575	772591	3.75406e+06	2.28067	5.77908										38262	478.159	13.0493	26925.1	0.0183759
26003	310.149	7.35039	1.06698e+06	2.82583e+06	1.40514	3.40618		40521	284.041	14.2133	27268.1	132300	2.27853	3.6365										1954	85.0293	0.908274	439000	0.0185242
30148	445.131	8.56787	95319.2	251277	1.39844	2.55516		30383	551.173	8.70074	86996.9	421065	2.27501	3.21696										2605	321.21	0.97461	3.78352e+06	0.0197702
20133	334.077	5.54906	38451.1	101311	1.39769	2.93151		23682	217.042	6.99225	355493	1.71041e+06	2.26645	1.30788										31967	203.082	9.6634	43600000	0.0199961
15247	821.562	4.2229	281795	741791	1.39637	0.589083		27601	517.155	7.92883	37350.3	178967	2.2605	2.01098										31836	101.024	9.61327	2.36411e+06	0.020773
16273	496.108	4.63102	79912.1	210353	1.39633	2.31239		42896	550.117	15.612	76490.6	365642	2.25708	2.20946										37219	550.143	12.6529	517971	0.0214964
3586	837.567	1.11741	54191.7	142564	1.39546	0.71582		5193	659.472	1.20385	746938	3.5185e+06	2.2359	2.04697										11746	496.108	3.09494	255944	0.0215822
43582	521.327	16.789	1.99322e+06	5.24346e+06	1.39542	6.6895		40936	307.114	14.3808	377833	1.77144e+06	2.2291	2.93919										34426	164.071	11.0232	232517	0.0220402
37864	373.113	12.8151	402281	1.05666e+06	1.39324	4.42628		28915	352.124	8.15465	34752.3	161260	2.21421	2.22806										27018	493.156	7.59461	98102	0.0241302
22302	399.169	6.40836	183540	481872	1.39256	4.13965		24720	971.598	7.11651	55114.6	252426	2.19535	1.86942										30513	280.083	8.7324	41190.1	0.0245144
16341	920.58	4.6297	421269	1.10573e+06	1.39218	2.53523		8629	355.103	1.90479	30803.6	141033	2.19486	1.84055										3990	483.221	1.15054	104261	0.0247784
31152	310.15	9.08393	32675000	85625000	1.38984	5.13549		32546	389.13	10.0449	239736	1.09749e+06	2.19469	2.88997										23477	443.067	6.92715	34696.8	0.0252291
7240	317.16	1.60175	1.88261e+06	4.92348e+06	1.38695	2.6297		41464	307.114	14.642	1.61624e+06	7.39745e+06	2.19438	3.22652										18451	435.106	5.01604	149584	0.0252657
21964	337.092	6.15926	1.68863e+06	4.41573e+06	1.3868	2.67133		7609	197.045	1.70113	444414	2.03168e+06	2.19269	2.65145										1534	204.066	0.882552	245667	0.0267199
40416	203.103	14.0775	2.2277e+06	5819272	1.38528	3.27119		32135	319.076	9.70039	252359	1.15201e+06	2.19061	4.47534										33774	408.129	10.6982	17475.5	0.027134
19230	687.458	5.33603	2.47529e+06	6.45805e+06	1.3835	3.57427		41779	266.088	14.8356	346454	1.58113e+06	2.19022	3.40131										28091	431.219	7.95946	63898.5	0.0291132
31120	130.081	9.07259	192756	502682	1.38287	3.9154		21288	119.035	5.91318	2.78394e+06	12675000	2.18679	5.11798										19057	755.558	5.28587	154060	0.0291828
19518	827.527	5.35854	2.6599e+06	6.93371e+06	1.38225	4.07013		26732	443.113	7.53475	588018	2.66327e+06	2.17927	2.08688										7427	285.079	1.53253	544528	0.0297746
19393	902.537	5.24433	43260.1	112742	1.38192	0.385563		10878	355.103	2.62234	60182.6	272070	2.17656	2.7789										1763	237.076	0.885309	337520	0.0300467
40219	392.167	13.9607	254750	663674	1.38139	3.28878		25221	481.091	7.18655	42255.9	190750	2.17446	2.91217										28144	668.184	7.93876	69345.6	0.0303772
8590	145.014	1.67427	15550000	40500000	1.38101	5.82426		37808	293.098	12.8196	38772.8	174625	2.17115	3.77705										3677	527.32	1.1369	105328	0.0315338
23330	368.119	6.87087	296840	772600	1.38003	3.50981		23851	671.176	6.97157	20162.8	90314.5	2.16326	3.39808										12355	282.097	3.30859	22203.3	0.0320656
40097	189.087	13.9376	1.82382e+06	4.74628e+06	1.37983	3.14105		12930	552.265	3.40527	532071	2.37443e+06	2.15789	2.50746										12164	554.186	3.28893	44757	0.0321395
16473	921.584	4.66355	506572	1.31627e+06	1.37762	2.05502		26605	405.139	7.5495	490839	2.18516e+06	2.15442	2.23457										31905	517.156	9.62831	17572.5	0.0331264
16893	571.288	4.76337	284086	738048	1.37739	1.0171		17659	447.092	4.87035	99199.6	440496	2.15072	2.27891										18280	551.176	5.05561	118115	0.0339908
21096	415.138	5.83188	25436	66071.6	1.37716	1.3921		13900	221.03	3.75702	11419.4	50583.3	2.14717	2.84318										1747	269.045	0.876042	337543	0.0344629
38914	474.182	13.4437	698246	1.81271e+06	1.37634	4.11174		30763	542.171	8.58415	30118.7	133387	2.14689	2.61051										36694	576.214	12.5853	142071	0.0368924
40297	595.15	13.9743	73985.4	191590	1.37271	0.809761		36779	372.093	12.5819	33810.4	149423	2.14387	2.62982										20097	328.115	5.54197	1.32646e+06	0.0380654
8589	189.004	1.69373	33200000	85950000	1.37231	5.62318		25297	511.122	7.31278	1.44108e+06	6.32344e+06	2.13356	2.0605										28051	403.127	7.90429	100883	0.0382324
14794	304.114	4.17571	730406	1.88966e+06	1.37136	3.43558		25479	260.041	7.22588	39146.2	171659	2.1326	1.82433										16605	389.127	4.71476	51376.1	0.0390043
19471	647.464	5.37228	897902	2.3169e+06	1.36756	4.0278		38179	460.166	12.9157	6.67199e+06	29075000	2.12359	5.5777										34750	606.183	11.1694	27936.4	0.0441972
16419	160.025	4.67817	954345	2.4619e+06	1.36719	2.48049		30568	158.045	8.71456	619499	2.6912e+06	2.11908	5.08977										33976	649.008	10.9246	837192	0.0484066
22593	111.02	6.57866	1.01859e+07	26275000	1.36712	4.018		4862	240.027	1.22244	53914.9	233669	2.11571	2.22326
19547	367.103	5.33273	20800000	53550000	1.3643	2.51831		29588	424.07	8.4218	443174	1.91909e+06	2.11447	4.72418
2894	575.362	1.02648	380824	978889	1.36202	2.92819		43281	160.061	15.948	290002	1.2547e+06	2.11321	4.65524
9864	244.064	2.36317	1.8262e+06	4.68645e+06	1.35965	0.385848		3775	271.061	1.13679	1.99233e+06	8611888	2.11187	1.90551
17899	633.193	4.94698	19864.9	50873.2	1.35668	0.37374		29432	211.531	8.34834	156362	675044	2.11009	6.5372
9713	235.108	2.28567	1.75159e+06	4.47744e+06	1.35401	4.15197		19914	691.186	5.44101	50000.2	215448	2.10733	3.48915
40938	309.131	14.301	293670	750006	1.35271	3.21288		12903	489.269	3.40899	274863	1.16711e+06	2.08615	2.49104
23515	189.003	6.91451	912304	2.32865e+06	1.35191	2.34701		18596	491.284	5.0667	442167	1.87003e+06	2.0804	2.41228
25382	711.335	7.21666	35061.7	89377.2	1.35001	0.718778		29937	158.045	8.54966	1.72724e+06	7.30229e+06	2.07988	3.06802
22583	155.01	6.56817	28375000	72325000	1.34987	4.09031		19475	547.166	5.34483	1.08529e+07	45725000	2.0749	2.63576
31943	343.997	9.67022	533032	1.35753e+06	1.34869	5.22898		29954	338.109	8.51543	5.0616e+06	21250000	2.0698	3.08971
32716	569.171	10.0802	30672.5	77942	1.34545	0.656723		22338	246.077	6.31772	66119.4	277461	2.06914	2.91026
24835	503.284	7.11759	802101	2.03573e+06	1.34369	1.43613		42982	406.075	15.6519	88463.1	370429	2.06605	2.67235
3838	617.332	1.14436	238300	604349	1.3426	2.08962		6353	193.05	1.41785	5.52882e+06	23050000	2.05972	3.99022
16404	103.003	4.67008	2.87055e+06	7.2752e+06	1.34166	3.75663		4059	237.076	1.20148	684112	2.85009e+06	2.0587	3.20299
37422	376.057	12.7012	75758.7	191783	1.33999	4.57753		1573	329.066	0.87112	1.72292e+06	7.15673e+06	2.05445	2.99371
27992	423.127	7.94664	149703	378543	1.33835	2.0372		36685	532.188	12.5408	219750	910810	2.05129	1.51702
28237	241.107	7.95278	128954	325873	1.33745	1.53754		32664	402.143	10.0256	114017	472436	2.05087	8.43742
34417	373.113	11.0244	59680.7	150670	1.33606	2.50824		30511	338.109	8.7302	1.81015e+06	7.44562e+06	2.04029	2.65205
15406	167.046	4.34265	8.06214e+06	20300000	1.33224	3.2906		21470	364.124	6.03168	223834	917819	2.03578	4.61078
26191	264.087	7.42111	184083	463444	1.33204	1.47392		38717	252.087	13.2896	24423.4	100026	2.03404	4.08068
3759	413.234	1.11829	5.54753e+06	13950000	1.33035	3.23088		34040	463.145	10.9327	176502	720960	2.03024	3.73725
13476	558.239	3.61379	281846	708246	1.32934	2.33442		17702	414.16	4.90842	129388	526897	2.02582	2.16941
37839	462.171	12.7774	1.49339e+06	3.74808e+06	1.32757	2.47189		20179	260.077	5.46709	74327.3	301425	2.01984	1.79241
3976	403.102	1.15107	289958	726982	1.32607	3.04838		35161	634.196	11.5943	104025	420480	2.0151	1.87668
16147	431.118	4.57528	52794.7	132320	1.32557	2.1718		15414	347.109	4.35756	2.36278e+06	9.47091e+06	2.00302	2.58495
31878	547.166	9.60719	11683.2	29261.1	1.32455	1.24432		6213	497.239	1.41207	22522.1	90268.3	2.00288	1.68513
30964	491.17	9.0299	217226	543772	1.32381	2.61531		41434	217.082	14.6304	155714	623417	2.0013	3.35129
37670	173.009	12.7135	1927394	4.82095e+06	1.32266	2.87555		4778	657.457	1.22365	637907	2.55364e+06	2.00113	2.54918
17588	921.584	4.79116	546595	1.36424e+06	1.31956	2.1238		28669	517.156	8.07946	77333.5	309555	2.00103	3.66491
21271	191.055	5.9604	460136	1.14673e+06	1.31739	2.72807
39362	451.123	13.6995	999794	2.48818e+06	1.31539	3.79064
16247	469.09	4.62942	63264	157395	1.31494	2.11993
13604	821.545	3.69381	4507.11	11199.5	1.31316	0.352666
14572	188.02	4.17267	4.10003e+06	10166621	1.31013	4.78384
37752	460.124	12.7336	199672	494553	1.30849	2.68342
30754	577.156	8.84427	28761.7	71203.9	1.30781	1.96862
42056	245.114	15.1534	1.71946e+06	4.25406e+06	1.30689	3.6362
19711	491.14	5.38518	324017	801144	1.30599	3.5898
32192	402.143	9.72907	2.77127e+06	6.83811e+06	1.30305	3.43496
15502	679.323	4.38665	2.794e+06	6.89362e+06	1.30293	0.941609
22340	437.213	6.41998	1.75379e+06	4.32637e+06	1.30268	2.01968
43136	130.051	15.7786	1.33328e+06	3.28719e+06	1.30187	2.76637
37702	460.183	12.7625	580208	1.42779e+06	1.29915	3.91704
13688	380.155	3.68299	301064	740705	1.29883	2.5252
40406	429.198	14.0071	89091.1	219025	1.29774	3.07203
20682	173.009	5.69027	422376	1.03652e+06	1.29514	5.39209
1638	671.173	0.828101	141697	347326	1.29348	0.352285
8559	129.055	1.85955	27275000	66750000	1.29119	4.10666
6658	359.207	1.46028	2.62935e+06	6.43248e+06	1.29067	4.71078
30330	640.114	8.64792	79882	195325	1.28993	2.24211
26875	888.312	7.56493	89379.6	218408	1.28901	1.78182
38795	671.202	13.3472	142309	346585	1.28419	3.11612
19723	717.433	5.3871	636109	1.54897e+06	1.28396	2.16165
18473	721.478	5.07037	127493	310386	1.28364	1.46787
15511	151.061	4.39634	396934	965799	1.28282	0.711195
25808	377.066	7.32942	196571	478089	1.28223	1.72117
19773	898.5	5.369	383991	933660	1.28183	3.12846
15297	431.118	4.39027	40904.3	99386.5	1.2808	2.57597
37223	202.067	12.677	2.32046e+06	5.63695e+06	1.2805	3.62898
27216	771.417	7.63305	214097	519883	1.27993	2.20779
1660	811.554	0.876493	350236	850449	1.2799	2.00328
3306	336.217	1.1024	1.09228e+06	2.65218e+06	1.27983	3.58523
29728	327.108	8.46612	544290	1.31825e+06	1.27618	5.22227
21454	405.151	6.00908	158869	384658	1.27574	4.19786
19784	922.498	5.34651	290560	703099	1.27489	2.09828
14802	127.999	4.24626	4.69505e+06	11350000	1.27348	4.49988
37612	725.192	12.7256	100748	243442	1.27283	1.42459
22821	483.171	6.6289	134266	324300	1.27223	3.13181
5678	544.009	1.37489	26925000	64875000	1.26872	3.3766
37543	460.209	12.7336	265165	638442	1.26767	4.87289
7491	265.041	1.74935	51504.7	123630	1.26325	1.9041
9187	527.161	2.05098	464680	1.11132e+06	1.25796	3.41912
1611	941.481	0.80057	88255.7	210045	1.25094	5.31548
6153	585.983	1.38601	245381	583170	1.24889	3.29355
40109	563.171	13.9452	75289.7	178902	1.24864	3.00027
15533	435.105	4.42432	89144.5	211502	1.24645	1.83568
34665	306.082	11.1319	52252.8	123726	1.24356	3.59222
15150	314.051	4.2836	8640.82	20448.2	1.24273	0.211894
20455	251.056	5.57453	1.09283e+06	2.58002e+06	1.23931	3.04552
29718	507.171	8.4605	597634	1.40893e+06	1.23727	4.65492
5025	433.024	1.25048	50390.6	118733	1.23649	0.657083
4974	407.166	1.23312	1.26844e+06	2.97175e+06	1.22826	2.58359
19802	190.035	5.34102	3.12301e+06	7.31608e+06	1.22813	3.97044
2373	295.227	0.88871	7.67854e+06	17975000	1.22709	3.2902
804	965.525	0.814988	667963	1.56244e+06	1.22596	4.412
5443	338.094	1.29278	561428	1.31246e+06	1.2251	3.22361
23051	237.08	6.73484	108384	252872	1.22225	0.760944
7486	119.05	1.67322	348312	812474	1.22194	3.67892
5746	301.165	1.29297	551073	1.28541e+06	1.22191	2.66374
24483	620.363	7.12249	276059	643842	1.22173	1.48226
31090	130.087	9.07038	26575000	61950000	1.22103	4.38309
25078	563.212	7.16293	35488.3	82538.6	1.21773	0.63602
14639	660.213	4.12103	135197	313922	1.21535	2.02629
42904	338.988	15.607	291253	675827	1.21438	2.23146
28023	656.34	7.89964	91621.6	212536	1.21395	0.76818
24774	854.522	7.12422	279820	648847	1.21338	1.12552
40415	446.15	14.0545	148591	343709	1.20984	0.999661
19680	897.495	5.3884	749225	1.73175e+06	1.20876	2.76291
16196	916.554	4.61653	506480	1.17047e+06	1.20851	2.5939
6390	399.347	1.43645	31390	72538.2	1.20844	0.726616
10425	554.114	2.42889	694589	1.60437e+06	1.20778	1.5574
43175	231.098	15.7936	2.19137e+06	5.06068e+06	1.2075	3.57497
24626	167.046	7.08585	204907	473040	1.20699	0.620133
27101	722.469	7.61814	168204	387568	1.20423	2.70687
38500	233.077	13.2078	25454.2	58627.5	1.20367	2.94469
33663	360.177	10.5843	250389	575028	1.19946	3.36083
4552	391.172	1.20163	976657	2.24125e+06	1.19838	3.96545
40187	575.137	13.9689	447047	1.02352e+06	1.19504	1.88022
22663	639.289	6.53499	27490.8	62888.2	1.19384	1.19232
33324	315.072	10.3062	689204	1.57552e+06	1.19282	0.350891
37324	202.091	12.6749	1.99647e+06	4.55109e+06	1.18876	2.37484
22488	389.063	6.51917	1.67418e+06	3.81404e+06	1.18786	1.75255
31939	246.02	9.66346	8.56556e+06	19500000	1.18686	6.05867
22306	438.216	6.4209	357870	813916	1.18545	1.10451
19957	515.121	5.44222	90724.1	206276	1.18502	1.11494
21381	637.176	5.96191	53089.1	120636	1.18417	1.15077
22369	343.105	6.4279	20454.1	46435.2	1.18283	1.6725
43573	347.215	16.7882	1.46816e+06	3.32928e+06	1.1812	5.7844
5058	243.123	1.22959	1.002e+06	2.26956e+06	1.17953	2.22331
32190	404.139	9.7215	100439	227475	1.17939	2.444
14403	628.151	4.01108	154725	349883	1.17717	5.39152
33248	431.119	10.2639	65274.8	147529	1.1764	2.79341
31196	408.127	9.10156	376774	850474	1.17457	3.61875
17498	478.134	4.87298	486528	1.09821e+06	1.17455	2.45465
22462	190.035	6.50437	16525000	37300000	1.17453	3.59292
10264	491.118	2.3766	1.11253e+06	2.51035e+06	1.17404	1.80355
5665	643.186	1.31459	820683	1.84736e+06	1.17057	2.311
27072	580.362	7.62005	145126	326494	1.16975	2.26547
21234	400.088	5.92597	213399	479258	1.16725	2.14411
15455	462.125	4.3883	222237	499017	1.16699	1.38617
17569	787.192	4.83474	37819	84886.3	1.16642	0.604045
39500	344.182	13.8933	528593	1.18587e+06	1.16572	3.98459
32351	200.056	9.81055	213069	477635	1.16459	2.88692
31891	327.108	9.62216	79120.8	176756	1.15963	3.32979
12099	248.041	3.20262	36278.3	81044	1.1596	3.71551
6759	189.077	1.48547	238615	532713	1.15867	2.50069
35368	217.119	11.8298	483348	1.07734e+06	1.15634	2.80247
34859	413.108	11.2679	213779	476237	1.15556	3.63074
24631	737.442	7.12351	388738	865832	1.15529	1.2452
21340	577.155	5.957	773159	1.7206e+06	1.15408	1.0425
19814	868.524	5.31307	1.88089e+06	4.17946e+06	1.1519	3.77671
17891	163.024	4.94702	1.05614e+07	23425000	1.14925	2.93776
24364	188.056	6.87515	1.15921e+07	25700000	1.14862	3.01958
15444	581.299	4.39178	573790	1.27143e+06	1.14786	0.851936
7471	163.04	1.67143	3.37254e+06	7.47198e+06	1.14765	5.04512
9980	315.1	2.34103	277885	614729	1.14546	1.39492
34919	102.056	11.411	1.32533e+06	2.93121e+06	1.14514	4.5462
25844	535.141	7.5144	1.2888e+06	2.84931e+06	1.14458	1.30698
17880	190.035	4.92227	12400000	27400000	1.14384	2.99971
30293	165.04	8.62157	307668	679068	1.14218	2.05113
22512	103.003	6.54631	2.54222e+06	5.60815e+06	1.14144	3.75157
15646	326.233	4.45778	43350.5	95485.1	1.13923	1.65317
26489	664.17	7.48438	31985.2	70395.1	1.13807	0.370876
37878	742.246	12.7591	76290.4	167839	1.13751	3.54563
33775	146.045	10.6945	1.63424e+06	3.59369e+06	1.13685	4.09082
36778	620.24	12.5907	1.71358e+06	3.76771e+06	1.13668	0.597809
25254	229.155	7.25649	1.73462e+06	3.80978e+06	1.13509	2.05058
22305	398.166	6.42288	1.18389e+06	2.60012e+06	1.13504	2.77654
43534	217.082	16.6889	2.11912e+06	4650942	1.13406	2.09044
21061	368.106	5.81029	2.30286e+06	5053745	1.13393	3.5749
23359	455.275	6.90888	388052	851457	1.13368	0.777227
4358	685.415	1.28968	60741.1	133133	1.13212	1.7106
26196	329.065	7.41769	486773	1066546	1.13163	2.58061
24455	117.019	7.04465	4.70685e+06	1.03047e+07	1.13046	1.16057
38506	203.028	13.2437	1.86737e+06	4.08351e+06	1.1288	6.65804
16765	489.128	4.72026	26381.5	57656.5	1.12796	0.59238
24512	128.035	7.08779	5.25187e+06	1.14735e+07	1.12741	0.694114
29621	133.05	8.42718	3.49254e+06	7.62734e+06	1.1269	3.71394
14626	269.062	4.13783	1.48272e+07	32325000	1.1244	1.55993
40387	358.197	14.0059	317029	687414	1.11656	5.14627
2810	951.546	0.837287	659339	1.42892e+06	1.11583	3.65949
32510	403.146	9.86425	349015	755720	1.11456	0.87391
18390	907.587	5.15003	467552	1.01132e+06	1.11304	3.62156
24876	463.217	7.07885	47315.6	102283	1.11217	1.23957
25692	258.062	7.27365	1574803	3.40034e+06	1.11051	5.01777
11425	87.0085	3.04944	852828	1.83748e+06	1.1074	4.72591
42558	259.129	15.4247	1.45626e+06	3.12987e+06	1.10384	3.53673
29737	390.103	8.4685	169666	364533	1.10336	4.1982
20159	707.429	5.36217	434828	933366	1.102	1.9544
22504	163.024	6.50145	1.17815e+07	25250000	1.09975	3.71169
26310	421.113	7.44394	475052	1.01776e+06	1.09924	1.4519
29117	368.097	8.39236	2.18697e+06	4.67818e+06	1.09702	3.64539
38050	460.167	12.7367	41625000	89025000	1.09676	3.41168
41092	400.145	14.4082	378890	808997	1.09435	3.05502
17153	391.224	4.7642	168651	359775	1.09306	1.04302
33452	371.097	10.4603	1.04043e+06	2.21485e+06	1.09002	0.682748
30009	483.223	8.53779	209356	445448	1.0893	2.89842
3218	666.457	1.08694	3995876	8.49862e+06	1.08872	1.85353
37957	559.234	12.9659	354638	753849	1.08793	2.34568
41229	230.114	14.5422	1.05317e+06	2.2384e+06	1.08773	3.2149
43376	217.082	16.2659	1.27587e+06	2.71145e+06	1.08758	2.76834
4716	473.309	1.21799	86039.4	182642	1.08595	0.377668
20987	369.108	5.80339	414513	877063	1.08126	3.23075
35908	260.077	12.0927	1.19126e+06	2.52053e+06	1.08123	2.87402
19407	713.472	5.32979	1.75121e+06	3.70523e+06	1.08121	2.5284
40246	262.086	13.9612	237357	502190	1.08117	2.88195
19605	311.077	5.35583	411397	868435	1.07789	1.7453
36909	461.17	12.7245	7665963	16175000	1.07723	3.23033
14633	114.019	4.10456	1.18296e+07	24950000	1.07664	4.38496
26973	431.119	7.55995	557602	1.17223e+06	1.07194	2.73863
1439	163.039	0.851415	219061	459762	1.06956	1.11387
29488	341.087	8.34815	818264	1.71496e+06	1.06753	3.72164
43050	541.08	15.7223	3923.1	8208.11	1.06505	0.184243
43513	233.077	16.6368	684401	1430612	1.06372	2.82821
12022	114.019	3.25531	283336	591966	1.063	4.99166
4656	734.171	1.21179	17176	35883.1	1.06291	0.289024
39987	473.161	13.945	1.03751e+07	21650000	1.06124	3.08983
26530	167.034	7.51098	2.95132e+06	6.157e+06	1.06087	2.91212
34644	165.04	11.1566	893537	1.86248e+06	1.05963	3.89519
21002	367.103	5.79485	13200000	27500000	1.05889	3.77776
26167	533.129	7.41035	169772	353495	1.05809	3.39615
1739	836.513	0.878529	338886	703703	1.05417	1.37213
25776	628.2	7.29928	262571	544930	1.05337	1.61675
27233	902.531	7.64404	104905	217527	1.05212	2.7987
39601	263.088	13.8522	1.07016e+06	2.216e+06	1.05013	2.27978
37102	202.098	12.6858	465707	963998	1.04961	1.91787
15349	491.119	4.34823	55458.5	114765	1.04921	1.48318
37792	405.136	12.764	7022525	14525000	1.04848	6.21395
38120	542.169	12.8413	262284	542413	1.04826	3.20368
3854	551.266	1.18527	980080	2.02379e+06	1.04609	0.773566
12829	847.532	3.41293	6604.62	13626.4	1.04486	0.264286
28000	476.277	7.89526	512394	1.05633e+06	1.04373	0.825938
20637	827.528	5.5266	542574	1.11724e+06	1.04204	2.17444
14334	727.454	3.92921	108464	223193	1.04108	2.81936
41145	244.13	14.4605	1.02322e+06	2.10468e+06	1.04049	3.33922
15407	357.115	4.40245	443443	911089	1.03884	1.04788
21033	193.05	5.80398	187483	384210	1.03514	2.91397
23236	735.379	6.84044	72785.1	148958	1.03319	1.67129
18604	933.605	5.1473	261716	535418	1.03266	2.30424
3726	836.513	1.12826	167447	342485	1.03234	2.66982
24669	539.261	7.11778	554814	1.13463e+06	1.03215	1.55777
19610	369.108	5.34333	791554	1.61817e+06	1.03161	2.2912
26593	906.387	7.39968	117146	239314	1.03059	1.18924
1410	277.217	0.838652	5.56948e+06	11375000	1.03025	2.84961
24783	363.165	7.09907	99794.6	203703	1.02944	2.32278
12011	87.0085	3.24692	1.40149e+06	2.85981e+06	1.02896	4.3699
23490	861.545	6.94118	960827	1.96048e+06	1.02885	2.78234
41488	245.114	14.6523	353895	722047	1.02877	3.15447
22158	577.268	6.309	21670.4	44177.2	1.02757	1.10148
2077	364.152	0.925532	769177	1.56731e+06	1.0269	2.06719
20062	865.505	5.33562	6.13291e+06	12475000	1.0244	4.09104
4399	329.233	1.20565	28025000	56925000	1.02235	2.35957
37060	202.095	12.6773	961573	1.9521e+06	1.02156	1.96703
36971	202.095	12.6808	961573	1.9521e+06	1.02156	1.96703
27273	722.971	7.62052	149893	303877	1.01956	2.09456
21376	662.172	5.95837	44513.4	90196.2	1.01883	0.857514
2063	357.264	0.857313	1.06547e+06	2.15861e+06	1.01861	2.15172
14624	215.031	4.2179	1.51189e+06	3.06084e+06	1.01757	2.85034
31776	322.114	9.58632	11328.5	22919.1	1.0166	0.519606
40080	463.145	13.9596	2.40998e+06	4.87047e+06	1.01504	3.27901
38087	187.108	12.9465	1.99113e+06	4.01576e+06	1.01208	2.96085
17140	918.569	4.60937	1.61151e+06	3.24871e+06	1.01145	2.62938
37706	259.091	12.766	13325000	26825000	1.00944	4.17192
28070	840.573	7.87568	91218.7	183557	1.00883	2.1581
21972	413.075	6.24929	73690.7	148229	1.00827	1.02963
1895	413.29	0.831507	1.22622e+06	2.46515e+06	1.00746	3.06698
27708	316.103	7.80657	588199	1.1824e+06	1.00735	2.78267
27270	680.378	7.62883	106266	213573	1.00704	2.06255
28379	429.175	7.85823	363399	730090	1.00652	1.53631
37428	219.08	12.7001	2.57455e+06	5.16813e+06	1.00532	4.34916
14478	160.025	4.08689	702633	1.4088e+06	1.00362	2.62803
7351	167.034	1.63603	1.76307e+06	3.53174e+06	1.00229	3.59891
4701	809.495	1.13235	181055	362492	1.00152	1.39456
28258	409.235	7.95357	686472	1.37408e+06	1.00119	2.36458
20995	302.088	5.77827	4.8346e+06	9.65706e+06	0.998187	3.90177
27176	812.5	7.63088	110307	220332	0.998149	2.66262
30756	429.175	8.82566	27444	54814.7	0.998069	1.18051
41526	293.114	14.6847	360408	719090	0.996539	4.43423
30600	310.15	8.74877	29100000	58000000	0.995034	4.46991
40228	461.14	13.9461	58000000	115500000	0.993768	4.09111
41896	171.006	14.9631	1.75351e+06	3.4917e+06	0.99368	3.9571
35897	547.165	12.1124	158356	315050	0.992405	3.23744
21970	598.14	6.28015	144667	287699	0.991824	2.64962
21373	613.132	5.95845	155333	308884	0.991704	0.843792
28235	462.149	7.90194	106437	211631	0.991552	0.367996
42893	244.022	15.6069	831044	1.65131e+06	0.99061	2.26293
18325	905.575	5.07914	1.3557e+06	2.68782e+06	0.987399	3.58528
4825	330.236	1.21945	1.69957e+06	3367648	0.986574	0.349964
29265	343.104	8.32655	76113.7	150771	0.986126	1.27523
19301	905.575	5.20791	453107	896978	0.985223	1.23651
40266	567.156	13.9837	196476	388579	0.983858	1.28533
23148	331.067	6.80687	1.37296e+06	2.71452e+06	0.983411	2.89179
22950	327.129	6.69566	310419	613590	0.983058	0.90837
16792	273.134	4.72811	1.9473e+06	3.84118e+06	0.980076	3.25463
30076	299.098	8.47181	2.54557e+06	5.02037e+06	0.979807	4.19785
25761	465.225	7.31092	958064	1.88494e+06	0.976322	2.35283
5544	446.275	1.30551	549032	1.07952e+06	0.975422	3.19898
18426	695.527	5.05808	387080	760523	0.974359	4.60116
24518	112.985	7.07679	6.33024e+06	1.24356e+07	0.974145	0.813836
20870	374.111	5.74775	121999	239169	0.971166	0.715239
28219	433.235	7.87888	140889	275853	0.969344	2.12711
27201	682.393	7.62765	578962	1.13329e+06	0.968978	2.84773
42935	259.022	15.6586	561477	1.09809e+06	0.967696	2.82152
3270	664.442	1.09493	4.59874e+06	8.98601e+06	0.966444	2.02499
24511	162.982	7.0727	1.21361e+06	2.37016e+06	0.965677	0.64138
24584	319.176	7.08682	453633	885735	0.965349	3.88861
4655	701.185	1.20689	67805	132256	0.963865	1.05277
23141	440.14	6.8134	134667	262666	0.963834	1.27722
16682	892.554	4.71089	2.85027e+06	5.5543e+06	0.962503	2.81325
35937	355.103	12.1035	378711	737548	0.961639	1.94712
24660	541.259	7.11743	399384	775636	0.957604	1.10787
34648	361.14	11.1295	2.11371e+06	4.10361e+06	0.957118	1.41399
26688	251.056	7.504	783436	1.51904e+06	0.955275	2.60217
36376	515.173	12.4263	137422	266211	0.953962	2.71257
22209	580.151	6.34185	107516	207971	0.951828	2.36818
25362	508.121	7.25433	1.58589e+07	3.06552e+07	0.950842	0.619263
14584	87.0085	4.1443	56775000	109500000	0.947603	4.45774
24809	656.34	7.11799	374852	722338	0.946353	1.25653
30151	412.144	8.55994	107419	206771	0.944783	1.40695
40958	189.087	14.3265	1.05759e+06	2.03556e+06	0.944641	3.5016
40887	683.223	14.2502	244378	470212	0.944196	1.67715
4423	312.182	1.19927	257854	495346	0.941884	2.11393
10055	175.061	2.28349	4605137	8.83756e+06	0.940404	1.39797
28680	396.15	8.07902	207457	398044	0.940112	5.10582
18745	711.459	5.32829	6.51797e+06	12500000	0.939432	1.91618
32440	114.056	9.89243	8650386	16575000	0.938172	3.3289
4700	365.209	1.21802	875252	1676863	0.937994	2.85286
42796	491.139	15.6375	570120	1.09076e+06	0.93599	1.82372
24647	154.045	7.10081	1.13329e+07	21650000	0.93385	4.63265
32210	399.165	9.72762	144211	275438	0.933544	2.90391
26566	347.098	7.50263	2.11048e+06	4.02952e+06	0.933038	2.38523
43507	203.067	16.6196	743504	1.41821e+06	0.931662	1.84937
30007	398.129	8.52514	447782	853253	0.930178	1.68704
38907	337.077	13.3953	5172807	9.85412e+06	0.92978	2.39799
30818	563.14	8.85871	3.1066e+06	5.91254e+06	0.928441	1.15664
14361	703.454	4.00296	132791	252714	0.928349	2.57594
37238	202.052	12.6899	286409	544908	0.927935	0.691214
27127	591.355	7.61836	404901	770084	0.927447	2.62361
1754	952.549	0.835787	543754	1.034e+06	0.92721	4.27726
21740	593.381	6.16958	295021	559997	0.924601	1.91316
37420	634.197	12.705	117665	223275	0.924131	2.00048
17704	457.115	5.00999	251442	476676	0.922783	1.52286
43291	245.114	15.994	3.25274e+06	6.16214e+06	0.921776	2.57537
41185	242.079	14.4974	1.25257e+06	2.3729e+06	0.921761	2.57629
27559	304.082	7.74657	143770	272360	0.921754	2.10219
40203	519.182	13.945	323719	613121	0.921429	1.45157
30575	130.087	8.73959	32300000	61150000	0.920818	3.73681
11956	366.134	3.18314	2.04557e+06	3.87078e+06	0.920126	4.17927
17582	750.203	4.87597	848468	1.6052e+06	0.91982	2.06173
21868	243.171	6.20414	721781	1.36435e+06	0.918575	4.24257
24129	399.142	7.08894	466367	881516	0.918521	3.00042
41184	316.116	14.4969	4152862	7.8452e+06	0.917703	2.51133
9171	530.135	2.05336	314354	593530	0.916931	2.82139
19315	867.52	5.30256	4.64674e+06	8.76762e+06	0.915965	4.20242
39278	341.087	13.7065	34914.1	65865.2	0.915707	2.10185
24532	102.056	7.08785	3.69553e+06	6.96879e+06	0.915128	5.04067
27554	310.114	7.74034	1.86811e+06	3.52102e+06	0.914415	1.57116
41764	259.129	14.8281	2.39143e+06	4.50622e+06	0.914043	3.72479
11976	270.025	3.27807	46880.2	88285.4	0.913196	2.03002
19584	799.497	5.35271	230023	433146	0.913077	2.49454
40285	673.213	13.9992	46144.4	86886.3	0.912972	0.414966
31360	892.317	9.36178	667790	1.2565e+06	0.911943	1.47351
38160	683.224	12.9706	391131	735240	0.910563	2.21083
1846	473.307	0.884785	650148	1.22102e+06	0.909252	0.33496
28762	402.14	8.06668	354652	665867	0.908829	2.32508
22381	397.197	6.43321	47384	88826.1	0.906585	1.07977
24563	401.139	7.08437	168171	315040	0.905605	2.58448
24611	152.048	7.09472	31375000	58700000	0.903745	4.32569
14043	317.16	3.77968	63665.6	119113	0.903743	2.63776
29452	504.114	8.38112	48329.6	90295.2	0.901743	1.0392
21106	636.423	5.83992	98667.8	184278	0.901236	1.77722
21551	281.066	6.10602	707228	1.32061e+06	0.90096	3.68015
25193	275.103	7.18689	1.35709e+06	2.53325e+06	0.900479	3.21312
7337	187.097	1.6298	466820	870271	0.898599	2.08441
21018	555.152	5.82348	151192	281766	0.898112	2.60295
42693	295.093	15.5729	803513	1.49699e+06	0.897668	2.50476
24627	859.53	6.94083	3.67256e+06	6.83934e+06	0.897069	4.21949
21547	394.135	6.08157	74285.8	138308	0.896729	2.35099
40560	290.088	14.0811	4.20687e+06	7.82431e+06	0.895216	3.12035
1779	279.233	0.832909	1.24777e+07	23200000	0.89477	3.04469
37962	747.252	12.7438	216103	401719	0.894471	2.52037
40960	267.072	14.2916	70426.1	130807	0.893255	2.21277
35275	293.049	11.7285	2.14415e+06	3.97607e+06	0.890938	3.7052
39374	277.104	13.7788	448222	831149	0.890893	0.743832
3414	453.209	1.16246	36203.8	67073.1	0.889594	0.434772
37024	202.079	12.6742	349250000	646750000	0.888948	1.9475
43593	173.104	16.7925	22375000	41425000	0.888614	6.0608
37371	201.007	12.6924	85487.1	158183	0.88782	2.35706
37669	546.176	12.7666	1.214e+06	2.24633e+06	0.887808	5.84952
26278	602.151	7.47263	1.49025e+06	2.75733e+06	0.887713	1.67522
22980	260.077	6.71121	234543	433866	0.887397	1.30285
3333	209.118	1.09947	588725	1.08721e+06	0.88497	2.58697
15980	133.014	4.50905	1.57671e+06	2.90989e+06	0.884048	2.26369
21367	640.151	5.95358	223093	411215	0.882245	0.868643
11468	114.019	3.05384	232201	427799	0.881559	2.91916
37274	202.063	12.6865	785602	1.44407e+06	0.878266	1.75031
19278	637.176	5.29529	7.45957e+06	1.36689e+07	0.873732	1.67214
20874	330.105	5.74891	1.01429e+06	1.857e+06	0.872509	3.52414
41884	346.16	14.9248	376367	687920	0.8701	2.85689
22432	281.066	6.46402	133716	244164	0.868674	1.89777
14818	307.08	4.1792	2.59089e+06	4.72622e+06	0.86724	1.93718
34486	477.197	11.0848	468000	853700	0.867223	0.839045
5582	671.176	1.2131	1.06204e+06	1.93619e+06	0.866379	1.40543
37486	202.06	12.7059	514525	937990	0.866331	1.34167
24667	892.496	7.10255	265073	482867	0.865238	1.01022
918	967.534	0.824991	408852	744603	0.864891	3.3086
11881	127.999	3.16622	24377.3	44359.2	0.863693	3.01642
28848	761.358	8.1294	327398	594873	0.861537	1.82189
11843	283.046	3.1669	160290	291192	0.861281	2.11696
38215	529.224	12.9482	819075	1.48771e+06	0.861023	3.93627
7903	227.066	1.75383	673646	1.22292e+06	0.860266	0.692451
2715	359.243	1.04073	2.55237e+06	4.63282e+06	0.860052	1.80634
40781	639.249	14.1767	281778	511333	0.859704	0.924458
12574	458.129	3.28718	51956.1	94239.6	0.859039	3.25399
38249	380.155	13.0426	355673	644970	0.858681	2.70782
6841	223.025	1.54573	88579.9	160496	0.857486	1.48803
13334	582.181	3.57211	404801	733225	0.857043	1.60895
11420	995.592	3.05691	260590	471197	0.85455	2.4781
12296	995.592	3.19182	310855	561621	0.853352	4.46278
37204	202.006	12.6849	176008	317986	0.853322	1.57425
14594	701.44	4.14185	67167	121252	0.852179	2.13774
3452	415.25	1.1307	5.0086e+06	9.03305e+06	0.850808	2.27643
32443	343.036	9.89001	572801	1.03184e+06	0.849113	3.3177
24796	505.281	7.12224	319146	574105	0.847097	1.0653
17157	895.228	4.84439	152963	275001	0.846254	2.82763
19087	893.534	5.29661	1.33508e+06	2.39987e+06	0.846029	2.03796
34527	331.091	11.1118	240437	432117	0.845759	2.33747
43166	132.03	15.8012	40850000	73400000	0.845444	4.41066
16376	734.474	4.62295	96079.6	172558	0.844776	1.79568
16051	761.495	4.70061	254148	456110	0.843712	1.3783
8664	985.651	1.79793	71317	127951	0.843272	1.195
23262	738.353	6.84343	45163.7	81013.8	0.843003	1.23261
39827	247.047	13.8901	5.58284e+06	1.00137e+07	0.842911	3.25756
5256	406.259	1.27782	1.0824e+06	1.94139e+06	0.842861	2.23258
9720	128.035	2.28071	1.33872e+06	2.39621e+06	0.839906	3.01235
15986	313.077	4.5308	70737.3	126541	0.839058	0.687233
23338	409.145	6.8732	422779	756291	0.839038	1.83971
21051	401.092	5.86053	62204.3	111268	0.838958	1.32505
8606	218.103	1.84902	73589.7	131547	0.837997	3.33252
29705	405.157	8.47024	190557	340573	0.837736	3.26507
14542	582.146	4.11032	78806.4	140665	0.835875	1.74752
40841	195.051	14.2373	2.45561e+06	4.38017e+06	0.834904	4.66756
22165	325.056	6.35491	683257	1.21872e+06	0.834862	1.90701
21308	571.178	5.95074	30565.5	54406.2	0.831869	1.1664
23495	857.516	6.95046	7.87759e+06	14000000	0.8296	3.61067
27080	729.458	7.62115	112529	199922	0.829141	1.5954
1684	404.228	0.913708	284176	504611	0.828387	2.67091
43581	584.322	16.7898	1.10641e+06	1.96432e+06	0.828139	4.80161
35137	475.166	11.5753	16303.7	28943.1	0.828017	2.14172
30873	585.231	8.87555	35223.8	62461.6	0.826419	0.716044
31006	459.197	9.04545	651229	1.1545e+06	0.826031	2.6127
20697	563.14	5.56211	119912	212569	0.825956	1.27696
16738	475.181	4.71973	161971	286702	0.823818	2.82986
27648	342.082	7.78848	220255	389709	0.82322	1.84232
42844	246.109	15.5369	1.0018e+06	1.77194e+06	0.822739	1.48959
39259	258.061	13.7123	126330	223438	0.822674	1.57003
19124	641.417	5.26246	486142	859125	0.82149	2.60455
18067	221.029	4.97939	93802.5	165503	0.819163	0.726605
15459	313.113	4.4239	927968	1.63711e+06	0.819006	1.51096
18716	887.491	5.27379	1.78964e+06	3.15687e+06	0.818824	3.75201
37173	217.119	12.686	15675000	27650000	0.818814	3.06959
40216	475.155	13.9678	1.71439e+06	3.02222e+06	0.817912	2.58683
43690	233.077	16.9025	955326	1.68108e+06	0.815321	1.83398
29852	429.176	8.53262	92816.2	163132	0.813595	3.13804
19061	889.506	5.25305	5.94579e+06	10444549	0.81281	4.64329
39832	245.043	13.8885	323750000	568500000	0.81228	3.12227
19112	821.48	5.26889	1.09508e+06	1.92126e+06	0.811015	3.91408
35577	533.149	12.001	43937.4	76918.5	0.807881	2.47141
7489	263.043	1.74766	210349	367794	0.806109	2.03936
1575	833.54	0.87112	3.18462e+06	5.56791e+06	0.806014	2.47976
33629	128.029	10.5844	627330	1.0962e+06	0.80521	2.96489
39923	683.223	13.8894	15593.2	27233.6	0.804473	0.814632
15649	303.061	4.40985	23687.5	41363.1	0.804215	0.579303
28231	510.118	7.93857	689093	1.20316e+06	0.804059	1.8173
39445	329.087	13.9633	61600000	107525000	0.80367	4.223
6853	346.15	1.47027	1.45335e+06	2.53638e+06	0.803386	0.392984
27065	590.347	7.61879	138011	240655	0.802181	1.53527
16144	736.49	4.59483	772054	1.34496e+06	0.80079	2.56746
27190	820.497	7.61744	142869	248884	0.80078	1.43492
19621	497.238	5.37479	219158	381691	0.80043	1.75018
14724	201.015	4.16242	8.79013e+06	15300000	0.799576	3.98476
33639	257.077	10.5762	9867826	17175000	0.799506	3.17625
6299	391.179	1.41171	839111	1460080	0.799114	2.2092
22113	485.199	6.32398	649590	1130018	0.798744	0.741733
18022	359.118	4.98144	3.12526e+06	5.43453e+06	0.79818	1.17291
1059	424.423	0.900785	460150	798673	0.7955	1.422
3696	835.55	1.1302	220076	381879	0.795115	1.96688
5691	633.402	1.28716	76885.3	133408	0.795062	0.992906
16168	242.044	4.64549	5.03011e+06	8722129	0.79409	1.53622
32507	535.181	9.93094	388838	674066	0.793719	2.42776
35265	145.014	11.7409	323958	561480	0.793428	2.00418
27204	681.386	7.62848	391083	677502	0.792752	1.95627
18613	691.433	5.11665	4.6223e+06	7.99304e+06	0.790133	3.35857
18556	693.448	5.09496	31375000	54250000	0.790008	3.47882
31925	405.143	9.66342	462384	799395	0.789817	3.88828
16186	244.04	4.61316	1.67343e+06	2.89224e+06	0.789381	1.54087
40882	487.177	14.223	934561	1.61477e+06	0.788969	2.24177
927	289.144	0.825573	1.13121e+06	1.95268e+06	0.787584	0.967406
38385	507.156	13.1262	206049	355554	0.787083	0.871621
24540	783.669	7.04923	561803	969026	0.786472	2.0236
9382	327.085	2.14213	62439.2	107543	0.784383	1.93313
40245	331.092	13.9703	1.58376e+06	2.72658e+06	0.783734	4.09048
6156	459.293	1.19689	886204	1.52473e+06	0.782844	0.267941
29985	395.202	8.52065	3.22652e+06	5.55042e+06	0.78262	2.73862
24786	396.172	7.11321	1.25513e+06	2.15777e+06	0.781706	1.11677
33138	389.129	10.2095	242924	417295	0.78056	2.82626
33451	453.1	10.4594	279262	479255	0.779173	0.518763
16661	597.218	4.71501	201109	344948	0.778398	2.83777
30593	130.081	8.74262	249422	427782	0.778283	4.0645
35926	574.176	12.1108	138371	237298	0.778153	0.963118
6005	812.176	1.37522	1.30359e+06	2.23366e+06	0.776922	3.04944
4896	507.129	1.23569	129151	221296	0.776921	2.42731
40502	167.997	14.0722	14628	25064.3	0.776899	0.366791
22250	197.045	6.38481	376100	643611	0.77507	4.21284
37358	432.171	12.7421	83272.5	142400	0.774035	3.31732
18607	725.51	5.09306	674838	1.15271e+06	0.772414	4.98143
38776	306.112	13.344	245020	418342	0.771784	3.08848
16777	627.228	4.7472	85936.4	146708	0.771606	3.54846
18588	699.492	5.1616	2.83981e+06	4.84017e+06	0.769264	3.19539
18930	891.521	5.22205	4.53842e+06	7.71876e+06	0.76618	3.53213
31996	390.089	9.667	1.11148e+06	1.8897e+06	0.765671	1.72744
33896	477.197	10.8575	381312	647741	0.764444	1.22067
32063	202.091	9.62133	1.10347e+06	1.87388e+06	0.763977	1.67972
32965	296.134	10.188	2.86005e+06	4.84714e+06	0.761095	2.99552
19786	688.463	5.39654	1.62248e+06	2.74932e+06	0.760876	1.72619
16241	269.062	4.62468	6.39069e+06	1.08285e+07	0.760792	2.2936
32426	294.119	9.87515	1.12098e+06	1.89851e+06	0.760112	4.14637
20311	283.067	5.48874	39575000	67000000	0.759572	1.37183
5107	423.095	1.37662	62117.5	105156	0.759466	0.684167
4183	295.227	1.16676	2.14818e+06	3.63529e+06	0.758958	0.71778
25807	536.144	7.3655	268227	453273	0.756925	0.724721
38973	366.994	13.4814	50920.9	86012.8	0.756293	2.19058
27853	508.122	7.92944	2.20675e+06	3.72469e+06	0.755196	1.39105
1885	653.461	0.922228	625015	1.05474e+06	0.754932	1.93971
18917	727.526	5.1858	310772	524284	0.754492	1.95079
34690	522.181	11.1338	270505	456351	0.754492	1.38182
34601	360.129	11.1261	2.94495e+06	4.96814e+06	0.754463	3.54584
7334	936.64	1.63198	275089	463882	0.753861	2.14637
3859	275.129	1.14041	18853460	31750000	0.751927	0.946617
25690	240.051	7.2791	864743	1.45562e+06	0.751292	4.79995
26361	229.155	7.40757	1.64652e+06	2.77119e+06	0.751085	1.04212
10269	325.091	2.25832	91544.1	154022	0.750594	2.24455
41180	603.202	14.4978	574473	965652	0.749266	2.40895
35910	217.119	12.1003	2.0351e+06	3.41045e+06	0.744861	3.72303
26223	629.178	7.48698	22587.4	37780.5	0.742124	0.129741
32078	272.062	9.68868	408676	683202	0.741352	3.04243
29607	313.113	8.43388	2.85841e+06	4.77255e+06	0.739548	2.71967
2281	413.232	0.890846	2.04135e+06	3.40276e+06	0.737179	2.11595
24900	303.1	7.07856	61958	103093	0.734584	0.358673
36481	472.166	12.4676	121901	202811	0.734428	2.82593
40259	475.11	14.0109	427885	711610	0.733864	0.366241
41435	259.118	14.6252	1.99124e+06	3.3113e+06	0.733726	2.3011
11019	533.185	2.69264	519560	863719	0.733272	2.04844
41824	440.081	14.9541	173944	289100	0.732942	2.88214
6112	279.1	1.37969	209373	347936	0.732745	0.834285
43644	274.104	16.8605	774361	1.28681e+06	0.732717	1.01398
27703	196.061	7.7957	2.86012e+06	4.74858e+06	0.731418	3.85474
20640	352.124	5.64318	1.30368e+06	2.1629e+06	0.730373	1.1782
40194	441.079	13.9657	37781.6	62678.3	0.73028	0.314674
4602	392.228	1.21249	2.33656e+06	3.87551e+06	0.729997	1.57926
2031	423.42	0.904155	1.21871e+06	2.02073e+06	0.729521	1.74317
5752	384.202	1.33445	2.04887e+06	3.39606e+06	0.729036	2.38842
43242	261.072	15.9043	793671	1.31442e+06	0.72781	2.80355
3713	485.238	1.12833	141749	234633	0.727071	0.715497
33330	317.076	10.2728	28082.7	46475.6	0.726793	0.251481
3139	291.196	0.876077	3.2802e+06	5427472	0.726496	1.37975
24966	267.123	7.06742	224071	370734	0.726428	0.476769
36006	145.014	11.9915	6.38279e+06	1.05531e+07	0.725411	1.57266
9809	268.075	2.30025	309856	512201	0.725113	0.494439
40414	317.055	14.0152	1.92234e+06	3.17754e+06	0.725048	3.23703
1550	895.554	0.86919	1.30448e+06	2.1555e+06	0.724549	2.93962
19313	676.49	5.2555	240218	396826	0.724161	2.62518
6562	227.128	1.33154	580133	957430	0.722783	0.531856
5556	347.006	1.31599	43500000	71750000	0.721963	2.39684
19338	401.075	5.30433	632830	1.04334e+06	0.721321	0.985054
3843	388.187	1.13703	1.29633e+06	2.13361e+06	0.718858	1.67926
6286	389.163	1.45127	1.05243e+06	1.73116e+06	0.718018	2.23463
7915	389.163	1.4571	1.05243e+06	1.73116e+06	0.718018	2.23463
40865	446.15	14.2247	470164	773240	0.717751	2.27207
43402	135.03	16.3647	63070.3	103698	0.71736	3.62645
40785	174.041	14.1834	195382	321190	0.717132	2.81
16049	794.516	4.55844	55794.7	91693.4	0.716691	3.58401
4791	414.249	1.22382	306660	503804	0.716221	1.48877
26568	604.147	7.47701	1.09254e+06	1.79453e+06	0.715919	1.63621
19684	869.529	5.30553	583526	958371	0.715787	0.916582
36236	358.113	12.2515	254009	416972	0.715072	4.15578
22151	400.088	6.31923	76155.9	124976	0.714617	2.65114
2561	121.024	0.951087	9.6825e+06	1.58885e+07	0.714532	0.507084
18650	865.505	5.30342	7.7397e+06	12675000	0.711636	3.3378
28329	402.138	8.04767	227583	372493	0.710821	0.343272
6238	706.181	1.3103	270597	442686	0.710141	1.31557
23530	149.045	6.87006	372900	609803	0.709553	3.62437
18389	903.556	5.04649	1.88778e+06	3.08631e+06	0.709195	3.84822
28781	327.134	8.10227	521344	852151	0.708873	2.03277
11828	996.595	3.17973	203220	332166	0.708864	3.329
20521	273.145	5.5706	278356	454746	0.708129	3.0483
31140	133.05	9.08603	1.28408e+06	2.09747e+06	0.707914	2.16761
36292	187.108	12.3167	2.20842e+06	3.60723e+06	0.707874	2.70682
19555	892.525	5.27862	2.24842e+06	3.66756e+06	0.705909	2.57114
27460	421.222	7.68317	75998.4	123846	0.704509	0.238298
31077	761.358	9.06364	1.33714e+06	2.17736e+06	0.703431	1.35248
27206	772.424	7.63391	455151	740640	0.702427	2.90243
43156	88.0401	15.8008	2.37639e+06	3.8664e+06	0.702218	3.34511
10451	426.104	2.37352	26360.1	42875	0.701784	0.465148
25535	853.485	7.26101	617767	1.0047e+06	0.701622	2.23003
30286	427.174	8.64165	281788	458106	0.701071	1.88988
27383	243.123	7.65074	334410	543242	0.699976	1.62255
18943	671.523	5.20904	552348	896779	0.699175	2.19966
17278	895.572	4.74425	6.08525e+06	9.87043e+06	0.697795	2.4908
16787	894.569	4.73095	12225000	19825000	0.697486	2.34912
23453	711.335	6.86395	47851.4	77577.4	0.697075	1.74789
15121	548.375	4.24842	1.05834e+06	1.71545e+06	0.696783	0.83243
40714	329.16	14.1413	105248	170487	0.69587	1.62807
3232	669.457	1.07734	478184	774153	0.695053	1.76426
16056	251.056	4.56359	201701	326417	0.694494	1.36246
22565	505.256	6.71617	31843.2	51503	0.693671	0.379664
40941	441.147	14.3063	1.67874e+06	2.71491e+06	0.69352	2.7583
4445	293.212	1.18559	667866	1.0793e+06	0.692471	1.75371
14332	1009.64	3.92828	581131	938969	0.692215	1.87069
5827	205.035	1.32743	1.26811e+06	2.04796e+06	0.691513	2.63784
1906	459.292	0.894953	3.83581e+06	6.1896e+06	0.690316	0.266394
34664	399.095	11.1328	4.947e+06	7.97443e+06	0.688829	2.23875
5571	345.008	1.31482	44700000	72025000	0.688223	2.21599
22727	398.166	6.48098	1.02552e+06	1.65161e+06	0.687515	0.569945
22278	327.041	6.42458	270252	434818	0.686104	2.33739
41178	398.119	14.4963	282566	454617	0.686065	1.72474
40766	461.129	14.2407	68848	110739	0.685672	2.80728
15096	297.119	4.28676	83759.3	134687	0.685291	1.43389
14382	845.562	3.98601	1.2702e+06	2.0411e+06	0.684289	1.88638
39179	426.141	13.5854	34534.4	55481	0.683958	2.34066
20073	103.003	5.473	19075000	30625000	0.683027	1.70236
18612	871.496	5.11558	1.03176e+07	16550000	0.681719	2.39912
38747	329.087	13.3377	2.57749e+06	4.13155e+06	0.680716	1.8491
2564	355.248	0.869254	1.06573e+06	1.70814e+06	0.680583	1.73993
40937	154.062	14.3198	14000000	22425000	0.679681	3.07787
11943	464.227	3.1714	60425.6	96724.8	0.678727	0.742572
30006	215.14	8.52388	4.55453e+06	7.28222e+06	0.677077	2.46337
16164	297.082	4.56802	3.43256e+06	5.48718e+06	0.67678	2.63705
23179	409.171	6.82388	110907	177285	0.676723	1.75055
33900	559.2	10.8578	170209	271832	0.675412	0.895565
17496	896.578	4.77613	2.46448e+06	3.93016e+06	0.673306	2.7171
5781	217.108	1.16704	802625	1.27959e+06	0.672883	2.90652
34650	602.151	11.1313	731123	1.16552e+06	0.672788	2.66512
39031	525.109	13.4882	153070	243929	0.672273	2.5079
22316	218.103	6.42953	27150000	43250000	0.671748	2.28945
13227	392.082	3.52419	220080	350496	0.671365	1.38644
33638	128.035	10.5818	94725000	150750000	0.670341	3.30116
18529	697.477	5.08959	19200000	30500000	0.667703	6.59674
14261	230.012	3.88003	2.1587e+06	3.42827e+06	0.667319	2.88044
4141	404.192	1.16228	923019	1.46558e+06	0.66704	0.812004
7664	989.681	1.73041	731332	1.16097e+06	0.666728	2.06396
40685	202.068	14.0009	4.6506e+06	7.37345e+06	0.664921	2.71881
29527	402.116	8.38734	623352	987308	0.663453	3.34605
32191	500.12	9.72933	524962	831133	0.662868	0.621404
22664	415.124	6.68397	48883.6	77368.5	0.662395	0.725384
6074	734.085	1.38084	784330	1.24032e+06	0.661178	0.901657
20436	535.176	5.59103	15100.7	23851	0.659437	0.214073
13009	999.57	3.27441	917528	1.4491e+06	0.659334	1.47631
42343	491.139	15.2713	61520.7	97159.9	0.65929	1.5123
38302	472.177	13.1649	15477.5	24440	0.659072	1.53341
39338	164.038	13.7289	4.90131e+06	7.73221e+06	0.657714	0.352583
27086	340.124	7.67348	660946	1.04236e+06	0.657251	0.367433
7728	290.063	1.73609	130699	206092	0.657039	1.83343
28290	452.277	7.96161	4.76845e+06	7.51827e+06	0.656881	0.88725
30610	227.139	8.76461	499576	787097	0.655836	3.8528
28259	375.128	7.9515	260631	410412	0.655064	2.21499
1618	666.566	0.8807	169021	266100	0.654769	0.289101
29952	344.134	8.51511	60650000	95450000	0.654238	2.87795
18678	723.495	5.06387	743377	1.16914e+06	0.653284	3.18121
5469	434.008	1.29295	3.63808e+06	5714795	0.651523	2.5069
34651	401.093	11.1313	311800	489638	0.651097	2.16411
24587	890.5	7.08848	377435	592408	0.650365	1.00097
40903	475.129	14.2575	1.05495e+06	1.65388e+06	0.648677	1.41091
29681	473.213	8.44994	1.99665e+06	3.13011e+06	0.648629	2.47027
40177	426.125	13.9813	210872	330530	0.648413	2.48293
7561	987.667	1.71515	446759	699979	0.647816	2.6278
8734	987.667	1.74932	446759	699979	0.647816	2.6278
18523	766.465	5.07088	22040.5	34510	0.646856	0.112936
11323	213.113	2.8905	95942.2	150141	0.646079	2.43093
3594	833.54	1.12363	866437	1.35517e+06	0.64531	2.70043
14348	838.558	3.92409	32243.8	50326	0.642281	1.49661
31080	227.139	9.06749	674233	1.05121e+06	0.640737	3.23063
41682	563.182	14.7659	1.31484e+06	2.04906e+06	0.640075	1.91802
7199	180.029	1.60605	524839	817399	0.639167	1.31802
18298	793.511	5.04226	179239	278955	0.638147	3.23849
37032	221.093	12.6468	1.5256e+06	2.3742e+06	0.638071	1.74702
19151	359.119	5.21603	3.82894e+06	5.95877e+06	0.638068	1.45489
4417	375.176	1.17	416655	648182	0.637544	2.46955
23352	431.1	6.89202	52492.8	81631.2	0.637001	1.8069
14368	841.531	3.94557	881115	1.36968e+06	0.63644	1.36278
6406	341.196	1.31067	2.57258e+06	3.99654e+06	0.635535	1.24615
31036	375.121	9.05305	599298	930973	0.635466	1.9121
21219	423.154	5.90232	142991	221990	0.634568	1.73888
41398	303.108	14.6256	220401	341966	0.633722	2.82982
7694	359.207	1.71646	2.02249e+06	3.13705e+06	0.633281	2.28434
19251	823.496	5.25626	3.00312e+06	4.65384e+06	0.631959	3.74006
37501	262.093	12.7399	141037	218466	0.631336	1.74035
4316	525.139	1.18335	355799	550979	0.630934	2.13778
42203	246.109	15.0929	836565	1.29495e+06	0.630346	1.1673
19082	671.494	5.23164	1.37922e+06	2.1349e+06	0.630316	1.92393
22631	451.12	6.5807	21072.6	32613.3	0.630092	0.66468
10237	262.093	2.36442	59453.3	92008.1	0.630005	0.390297
35193	419.139	11.6599	45163.1	69863.6	0.629395	1.52404
27535	130.051	7.75681	1.30802e+06	2.0233e+06	0.629331	2.90938
19946	607.166	5.44429	852893	1.31899e+06	0.629	1.27452
984	389.29	0.83591	1.30593e+06	2.01863e+06	0.628296	2.19124
28150	390.107	7.89531	36722.4	56730.5	0.627463	0.195076
18934	643.433	5.26246	1.21247e+06	1.87282e+06	0.627264	3.86374
36259	325.092	12.2648	647464	999914	0.627005	2.48529
1644	835.55	0.873258	1.00914e+06	1.55816e+06	0.626715	1.18134
30755	661.116	8.8572	116572	179987	0.626675	1.34247
40917	496.178	14.2789	3.86915e+06	5.96974e+06	0.625652	1.16125
18497	695.464	5.08055	73575000	113500000	0.625405	4.22131
3602	294.171	1.16104	834479	1.287e+06	0.625066	2.13553
14551	117.019	4.16569	2.37563e+06	3.65732e+06	0.622481	1.4436
29665	217.108	8.4472	10112490	1.55595e+07	0.621661	0.477325
4533	357.097	1.20376	110246	169622	0.621597	1.54581
26126	847.495	7.4773	1.17942e+06	1.81415e+06	0.621214	2.7531
28798	579.227	8.08498	143590	220828	0.620965	1.53163
18949	671.54	5.22886	648571	995629	0.618344	3.17834
18827	674.481	5.22138	4.61807e+06	7.08862e+06	0.618217	3.39915
39983	294.109	13.9247	84616.8	129830	0.617607	0.368127
3709	444.275	1.13101	403732	619075	0.616718	2.44189
37023	559.234	12.6452	3.39841e+06	5.20169e+06	0.61412	0.396696
30993	344.218	9.0422	427237	651999	0.609833	3.71189
15055	596.234	4.25107	607427	926955	0.609788	0.831327
33029	116.072	10.1838	90175000	137500000	0.608632	2.35035
18972	673.475	5.23534	15175000	23125000	0.607757	3.28153
34643	180.058	11.1318	519665	791414	0.60685	1.58011
13363	829.513	3.48048	783581	1.19318e+06	0.606655	1.98169
13359	750.187	3.57835	254533	387093	0.604824	1.69739
37844	118.048	12.8057	445227	677005	0.604624	0.621223
18915	669.449	5.21557	43975000	66850000	0.604244	4.56099
25614	873.511	7.37094	149224	226690	0.603243	1.86022
29597	441.187	8.36779	555801	843948	0.602586	0.821155
29947	346.139	8.50937	1.66493e+06	2.52467e+06	0.600632	3.16863
36183	457.134	12.2013	243750	369409	0.599816	2.88102
25312	345.064	7.1969	761716	1.15426e+06	0.599645	1.37847
1948	341.232	1.07943	5.95467e+06	9.01012e+06	0.597525	1.43222
17512	453.129	4.86706	1.93584e+06	2.92912e+06	0.597504	2.1512
18551	873.511	5.09238	72375000	109500000	0.597368	2.26796
29179	403.124	8.28469	71822.3	108613	0.596693	1.16049
10639	329.02	2.53719	147421	222923	0.596602	1.12023
7572	985.653	1.69963	84640.8	127951	0.596164	1.06326
30604	375.121	8.75024	486625	735303	0.595529	2.91368
9740	101.024	2.25367	5.02033e+06	7579557	0.594332	2.81737
31154	368.108	9.07446	392243	592150	0.594214	2.38671
33086	116.066	10.1863	539642	814605	0.594096	2.15518
9701	190.035	2.26592	824516	1.24435e+06	0.593774	2.13011
19188	707.428	5.27317	2.24218e+06	3.3834e+06	0.593571	2.48399
31178	367.104	9.07881	2.76837e+06	4.17361e+06	0.592258	2.99715
18460	695.543	5.07116	536600	808658	0.591683	3.06733
33004	271.106	10.1896	1.43702e+06	2.1643e+06	0.590814	2.7544
4403	257.139	1.19639	306201	461035	0.590397	2.42662
9249	237.124	2.05627	2.17352e+06	3.26994e+06	0.589227	1.11457
3824	397.368	1.14014	992711	1.49167e+06	0.587485	0.652393
32964	534.168	10.1735	1.44326e+06	2.16657e+06	0.586082	2.23781
32673	316.077	10.0546	74213.2	111391	0.585891	2.8194
7064	411.214	1.51865	398791	597961	0.584419	2.50196
39483	291.13	13.8103	7.82035e+06	11725000	0.584283	3.47674
7863	539.242	1.69763	111848	167691	0.584266	1.57043
1863	325.988	0.879784	3.56293e+06	5.3405e+06	0.583912	0.698269
28815	435.149	8.07137	203032	304262	0.583602	0.798785
29933	374.145	8.50714	497283	745201	0.583562	1.83461
25373	202.068	7.20942	3.31967e+06	4.97284e+06	0.583033	2.44254
7338	148.04	1.6335	873388	1.30701e+06	0.581579	2.44009
25684	849.51	7.48381	757138	1.13297e+06	0.581479	2.33964
37718	195.051	12.6987	258533	386754	0.581069	1.9026
24845	422.182	7.11451	479464	717123	0.580797	1.111
20107	421.234	5.5546	1.2755e+06	1.90639e+06	0.579777	1.17431
27910	341.108	7.93307	2.08929e+06	3.12152e+06	0.579236	1.44475
18042	901.561	4.91869	176382	263331	0.578176	1.53108
11068	831.491	2.7421	24149.5	36022.3	0.576894	0.962644
5887	436.006	1.29144	3.66414e+06	5.46143e+06	0.575804	2.37417
30786	443.14	8.8855	484315	721186	0.574427	2.49024
5043	345.992	1.25056	1.63599e+06	2.43408e+06	0.573212	1.64523
42846	146.046	15.5951	181750000	270250000	0.572339	3.8265
28226	401.129	7.95191	396629	588619	0.569545	1.22628
3625	451.188	1.13353	660277	979619	0.569149	1.80369
31508	202.006	9.37276	352850	523487	0.569097	1.55518
18953	839.522	5.25668	588813	873248	0.568582	1.02719
20835	430.098	5.75265	473764	702518	0.568367	1.65052
35411	244.13	11.9038	552612	819397	0.568295	3.01412
14363	843.547	3.94331	2.62113e+06	3.88636e+06	0.568232	1.26103
20408	866.509	5.44096	886426	1.31365e+06	0.567508	1.06175
43722	145.098	16.9565	1.06817e+07	15825000	0.567063	4.20508
27125	593.87	7.62066	140655	208293	0.566447	0.990509
34459	559.2	11.0366	149850	221855	0.566093	0.833858
16709	313.113	4.79484	285718	422755	0.565229	2.89415
14737	100.004	4.12854	84675000	125250000	0.564803	3.6344
35531	341.088	11.9047	155185	229484	0.5644	2.52269
32942	428.141	10.1717	580161	857675	0.563977	1.49655
34629	276.054	11.1291	1.05584e+06	1.56038e+06	0.563505	2.09732
28305	632.34	7.96655	1.41561e+06	2.09008e+06	0.562138	0.747882
28216	409.218	7.94307	16575000	24425000	0.55935	2.37048
19452	907.588	5.24452	434803	640666	0.559208	2.03166
2004	698.628	0.894961	622701	917501	0.559171	1.22933
42855	128.035	15.5947	6.58504e+06	9.69971e+06	0.55875	3.6648
3495	137.024	1.19329	1.10835e+07	16325000	0.558671	2.49786
30787	419.095	8.88612	416790	613764	0.558362	2.05702
31151	299.098	9.08444	1.60291e+06	2.35965e+06	0.55788	2.96416
33812	553.176	10.7372	139059	204599	0.557103	1.04197
7858	963.666	1.74708	720064	1.05941e+06	0.557063	1.83561
15287	769.5	4.34944	379952	558905	0.556785	1.52061
28749	482.213	8.08118	329946	485307	0.556666	1.65378
29717	412.125	8.46126	29414.1	43260	0.556528	0.296974
28209	229.155	7.93912	17050000	25075000	0.556478	2.4141
31014	612.25	8.88723	38172.5	56114.8	0.555845	0.375351
20880	723.423	5.73891	212140	311728	0.555266	2.17486
37442	388.145	12.712	3.03637e+06	4.46053e+06	0.554867	4.39625
23924	836.007	7.01821	1.66849e+06	2.45086e+06	0.554748	0.800342
37434	542.17	12.711	446362	654881	0.553017	1.06935
21988	119.05	6.26559	3.44514e+06	5.05442e+06	0.552985	1.17023
35392	201.124	11.8459	2.00055e+06	2.93063e+06	0.550812	2.95823
17756	637.176	4.89301	189041	276808	0.550186	0.890545
23192	229.108	6.82763	724049	1.06012e+06	0.550065	0.68058
21453	489.27	6.01166	1.05461e+06	1.5429e+06	0.548928	0.991871
41984	472.158	15.0665	94400	138086	0.54871	1.71911
25311	859.53	7.20203	4443589	6.49774e+06	0.548212	2.69998
24754	875.337	7.0277	454758	664733	0.547676	2.18623
27185	238.093	7.63192	8.19494e+06	11975000	0.547221	3.24092
7793	287.088	1.66446	374542	547099	0.546673	2.55549
30717	330.203	8.83011	577835	843811	0.546263	3.5983
22290	281.098	6.41603	3.63873e+06	5.3095e+06	0.545141	2.59157
5711	448.089	1.33372	100407	146500	0.545048	1.03529
28084	472.145	7.92629	1.20886e+06	1.76312e+06	0.544481	1.36291
14773	103.003	4.13571	8.34925e+06	12175000	0.544203	2.47169
25075	175.024	7.16983	91687.9	133631	0.543455	1.58526
22365	361.077	6.44425	93441.4	136173	0.543307	0.797794
35374	477.145	11.8421	512445	746564	0.542868	2.98024
3822	390.187	1.143	489382	712561	0.542053	1.43803
34590	789.232	11.1261	864155	1.25808e+06	0.541864	1.76845
28296	756.48	7.87249	395256	575017	0.540817	1.85772
41636	170.046	14.7511	156748	227974	0.54042	1.24373
21034	122.024	5.80049	1.01438e+07	14750000	0.540113	2.53152
27135	592.362	7.61814	757936	1.10189e+06	0.539832	1.11731
12963	828.509	3.38508	1.66147e+06	2.4144e+06	0.539205	1.9345
39410	244.13	13.8344	2.07916e+06	3.02047e+06	0.538772	1.06395
18865	685.48	5.20635	530156	770078	0.538587	2.10269
35562	101.024	11.9737	2.72984e+06	3965172	0.538568	3.10648
41430	217.108	14.6254	128277	186279	0.538206	2.20631
12245	490.137	3.18219	18799.3	27298.2	0.538127	0.130083
18633	878.544	5.08599	22625000	32850000	0.537976	3.46968
5512	365.112	1.29571	2.0092e+06	2.91699e+06	0.537865	0.671734
5049	347.99	1.25143	1.61549e+06	2.34413e+06	0.537082	1.63629
16522	523.217	4.68303	222897	323144	0.535799	0.873099
18895	880.56	5.15367	3.44111e+06	4.9878e+06	0.535528	4.23997
20003	591.171	5.47876	2.51437e+06	3.64174e+06	0.534433	0.733308
42814	146.038	15.5949	1.20145e+06	1.74008e+06	0.534377	2.32182
16972	380.119	4.81685	385288	558017	0.534372	1.54027
29043	609.18	8.21426	89746.1	129920	0.533706	1.08381
27361	443.202	7.67446	2.26807e+06	3.2808e+06	0.532579	1.64076
996	589.447	0.853886	1.3091e+06	1.89112e+06	0.530664	2.02542
17117	381.191	4.81411	7.25898e+06	1.04844e+07	0.530411	1.89432
13433	628.187	3.54696	42345	61135.5	0.529819	1.2863
40102	202.091	13.9019	4.13962e+06	5.97637e+06	0.529772	1.81087
11312	498.218	2.873	198528	286543	0.529408	2.42063
24826	398.169	7.1175	570473	823215	0.52911	1.37523
11051	351.106	2.69247	163608	236078	0.529022	1.43675
40303	671.203	13.974	2.60438e+06	3.75729e+06	0.528752	0.704886
34484	253.082	11.0849	1.78335e+06	2.57219e+06	0.528413	0.61974
4218	147.045	1.18905	107803	155401	0.527592	0.978016
14736	72.993	4.13333	135500000	195250000	0.52703	4.28633
19076	709.443	5.2509	6.42569e+06	9257936	0.526839	3.05757
3587	716.593	1.07855	352950	508375	0.526432	1.60238
14336	840.573	3.92228	88746.1	127787	0.525987	1.04241
32788	382.171	10.1283	98114.5	141236	0.525574	0.563895
18417	875.614	5.059	1.47131e+06	2.11762e+06	0.525343	3.43812
1825	585.434	0.867258	778562	1.12033e+06	0.525046	0.206044
11754	977.585	3.15441	1.29083e+06	1.85744e+06	0.52501	0.84808
5886	111.02	1.35015	654760	942136	0.524969	0.989678
36600	351.087	12.529	40471.2	58176.4	0.523537	0.434522
33801	323.134	10.7121	229079	329294	0.523528	1.23958
14406	831.491	4.05318	389511	559669	0.522908	1.62878
14441	112.985	3.98859	5.46337e+06	7.8489e+06	0.5227	0.282058
26518	696.179	7.48637	925821	1.3299e+06	0.522516	1.46279
22553	735.38	6.54758	203168	291789	0.522252	1.05765
41880	745.177	14.951	102242	146837	0.522235	1.43053
24494	831.501	7.31817	27800000	39925000	0.522208	3.51402
26225	409.219	7.48959	670505	962093	0.520929	1.65161
24349	188.024	7.07082	1.38366e+06	1.98485e+06	0.520539	2.57445
29373	289.069	8.43943	901159	1.29269e+06	0.52052	0.778456
17374	561.254	4.81541	991663	1.42109e+06	0.519078	3.22784
27740	609.19	7.84048	229514	328238	0.516161	1.07795
19767	675.489	5.30818	731851	1.0466e+06	0.516086	1.49191
18502	900.523	5.08642	865981	1.23827e+06	0.515918	0.465163
34605	180.066	11.1316	121350000	173500000	0.515762	1.48081
33232	117.019	10.166	12050000	17225000	0.515471	2.27577
42834	102.056	15.5929	4.16852e+06	5.95811e+06	0.515321	3.61122
43070	333.059	15.7062	59675000	85275000	0.514996	3.39707
16643	712.491	4.704	2.59008e+06	3699977	0.514518	2.58038
39574	74.0245	13.8416	1.65263e+06	2.36055e+06	0.514359	3.40428
26587	852.529	7.53004	106197	151661	0.514106	1.13863
36283	163.039	12.2924	99067.1	141470	0.514022	1.92196
39656	277.115	13.8553	7.05752e+06	1.00765e+07	0.513757	3.18057
35132	389.129	11.5858	11370.9	16233.4	0.513612	0.303906
43145	574.134	15.8005	259992	371067	0.513212	3.30261
19017	655.432	5.216	612803	874243	0.512612	1.9165
25902	871.495	7.36486	137169	195617	0.512081	1.418
5980	306.111	1.36234	325877	464675	0.511898	0.871329
18485	875.527	5.07393	178500000	254500000	0.511742	3.15178
30247	202.069	8.54133	1.66077e+06	2.36741e+06	0.511454	2.11571
21974	191.034	6.26867	6.6172e+06	9.4226e+06	0.509903	0.994636
25722	833.557	7.28919	880098	1.25318e+06	0.509859	0.41104
14904	817.532	4.05332	2.00788e+06	2.85696e+06	0.508806	1.8284
27903	342.111	7.9143	314213	447029	0.508626	0.932791
19281	754.466	5.28351	88908.9	126372	0.507271	0.237574
8828	989.681	1.83818	679528	965817	0.507218	1.0288
14729	829.514	4.15171	83507	118636	0.506577	1.38906
34528	493.156	11.0883	156138	221793	0.506397	2.06221
21180	189.003	5.8609	179918	255497	0.505968	2.32002
22486	374.119	6.50834	1.35171e+06	1919302	0.505797	0.40097
27081	411.105	7.60832	3.25138e+06	4.61465e+06	0.505168	0.55822
18452	695.385	5.07417	410232	582071	0.504754	2.70909
23967	853.485	7.03356	218132	309376	0.504157	1.46424
42657	343.112	15.5478	78007.4	110604	0.503717	0.667091
38018	217.119	12.9339	4.16446e+06	5900273	0.502652	0.34665
8035	115.04	1.77764	4.57378e+06	6.4792e+06	0.502429	1.78467
28125	449.108	7.86341	413005	584993	0.502259	0.575048
19162	825.511	5.27189	2471909	3.49284e+06	0.498775	2.89239
12082	133.05	3.21923	1.47338e+06	2.08119e+06	0.498281	1.84162
27016	593.368	7.61836	281976	398205	0.497941	1.73768
39573	104.035	13.8348	27725000	39150000	0.497825	3.11151
7678	391.179	1.69904	270862	382439	0.497671	1.27541
29523	404.113	8.38498	214532	302778	0.497065	0.837737
31423	893.317	9.36365	1.06961e+06	1.50891e+06	0.496422	1.21583
4797	177.04	1.22973	17050000	24050000	0.496265	2.48277
8577	443.168	1.86677	374763	528401	0.495654	0.587016
18489	877.539	5.08488	58875000	83000000	0.495456	3.37388
27350	263.139	7.66663	3.28483e+06	4.63064e+06	0.495395	1.32416
27920	814.557	7.89013	228176	321650	0.495342	2.15006
4319	395.201	1.18372	527589	743048	0.494041	1.14474
39319	506.154	13.7102	2.10712e+06	2.96605e+06	0.493268	1.53721
4858	653.165	1.2317	208219	292968	0.492644	0.648754
19002	701.505	5.19471	286588	403187	0.492472	1.23951
39530	128.035	13.8283	2.17787e+06	3.06357e+06	0.492295	3.02107
41661	188.056	14.7557	3483036	4.89642e+06	0.491382	1.47182
35551	435.113	11.9536	922749	1.29639e+06	0.490488	1.25776
3703	354.228	1.13796	1.72013e+06	2.4166e+06	0.490463	1.09895
25594	259.129	7.23073	371301	521596	0.490343	1.14223
17482	452.127	4.87382	1.0166e+07	14275000	0.489745	3.56564
929	323.222	0.864405	1.43349e+06	2.01257e+06	0.489507	2.41037
7244	448.09	1.60245	68269.3	95823.5	0.489143	1.0297
16042	928.578	4.53642	855300	1.20028e+06	0.488866	0.376955
33057	202.091	10.1483	1.11416e+06	1.56184e+06	0.487288	2.61044
32874	431.139	10.1536	299722	420121	0.487179	1.6168
36628	487.178	12.5632	85451.6	119742	0.486755	0.658158
24718	855.5	7.23147	4.32636e+06	6.06074e+06	0.486341	2.40246
2470	619.42	1.01572	3.17688e+06	4.44995e+06	0.486177	2.28424
16461	559.194	4.67822	57417.2	80411.9	0.485925	0.443901
25915	242.111	7.32698	305840	428262	0.485717	0.503211
26918	215.033	7.53249	270750000	379000000	0.485237	1.63188
26420	591.229	7.49832	16659.4	23317.2	0.485058	0.0840695
7153	409.124	1.60822	102387	143246	0.484461	1.1572
29946	419.139	8.42572	80532.4	112471	0.481911	2.11295
22946	713.395	6.76856	249319	347959	0.480924	0.725379
28283	624.199	7.96231	316079	441035	0.480605	0.712427
25232	411.105	7.1955	1.10231e+06	1.53722e+06	0.479796	1.01461
40891	401.129	14.2436	4.33372e+06	6.04339e+06	0.479752	1.57932
33373	571.288	10.3472	227852	317641	0.479298	0.625421
34634	409.046	11.1324	343354	478498	0.478815	1.56609
24734	187.097	7.10091	365537	509246	0.478343	0.806537
22289	256.077	6.40933	351450	489534	0.478091	1.92346
39195	507.156	13.6574	528698	735849	0.476966	1.57881
25469	861.546	7.23534	2.11852e+06	2.94721e+06	0.476293	3.29163
19130	675.486	5.2526	1.14278e+06	1.58952e+06	0.476043	3.17938
39797	202.056	13.9011	696628	968386	0.475193	1.18498
18883	671.389	5.21918	604410	839821	0.474553	1.79815
14499	821.56	4.1029	1.57371e+06	2.18651e+06	0.47446	2.20057
17656	396.077	4.89937	1.5199e+06	2.11171e+06	0.474432	0.721548
18665	865.543	5.1796	1.0724e+06	1.48974e+06	0.474209	1.57387
39529	145.062	13.8218	239250000	332250000	0.47375	3.33848
28325	224.068	7.95594	340369	472342	0.472735	0.592316
33761	418.121	10.6383	532843	739049	0.47196	1.18487
15082	222.134	4.25919	26250000	36400000	0.471621	0.901588
16304	459.15	4.62272	103200	143042	0.470996	2.88907
21886	434.12	6.23374	598953	830170	0.470965	0.226858
19414	903.486	5.34118	470708	652369	0.470858	0.62185
16618	291.144	4.70094	2.01166e+06	2.78777e+06	0.470723	2.76165
18608	879.553	5.1299	9.45562e+06	13100000	0.470322	3.20243
11042	331.089	2.73181	820118	1.13413e+06	0.46768	0.765138
26733	459.163	7.48421	38675.8	53477.8	0.467508	0.147316
32156	202.068	9.64851	1.35814e+06	1.87766e+06	0.467312	1.05994
40296	425.074	13.974	527667	729462	0.467205	1.63297
40452	161.045	14.0293	2.65429e+06	3.66822e+06	0.466756	2.43152
15681	771.515	4.34835	240880	332762	0.466177	1.07341
12666	239.052	3.33619	913649	1.26163e+06	0.465582	1.60149
25390	819.501	7.34231	412873	569842	0.464865	1.33507
39124	74.0245	13.5743	3.45789e+06	4.77209e+06	0.464731	1.72117
16143	738.506	4.59377	2.76875e+06	3.821e+06	0.464715	1.5662
33760	267.098	10.6551	554738	765412	0.46443	1.245
20729	425.121	5.71783	7835.64	10804.9	0.463562	0.080226
3957	338.124	1.17866	1.83501e+06	2.53027e+06	0.463504	0.468086
30581	417.172	8.74507	506056	696878	0.461609	1.4661
4619	341.196	1.16763	1.0624e+07	14625000	0.461116	2.36722
18890	671.465	5.22012	104250000	143500000	0.461003	5.26368
33495	308.098	10.5884	3.09391e+06	4.25827e+06	0.460837	2.5223
21523	443.203	6.08021	246559	339209	0.460242	1.11348
18405	875.639	5.06964	1.3489e+06	1.85539e+06	0.459941	2.40548
15081	712.491	4.26893	125853	173097	0.459839	0.860858
37376	561.195	12.6893	272526	374723	0.45943	0.440541
43071	335.063	15.7068	1.55641e+06	2.13809e+06	0.458101	2.41283
18313	201.007	5.0857	277064	380496	0.457661	0.935214
34613	180.056	11.1328	828171	1.13592e+06	0.455859	1.91608
23542	71.0137	6.88251	1.45983e+06	2.00052e+06	0.454577	3.96028
26546	377.107	7.50332	40480	55437.9	0.453662	0.139856
27834	477.197	7.87344	283824	388657	0.453503	1.32821
33500	440.14	10.5388	196843	269233	0.451814	0.981364
21173	343.114	5.87161	895300	1.22439e+06	0.451623	0.692618
18773	700.498	5.19201	1.00014e+06	1.36654e+06	0.450318	0.584254
22979	507.272	6.71362	182985	249966	0.450004	0.568159
30266	302.062	8.59268	15748.9	21512.1	0.449898	0.105744
11040	839.493	2.67214	132987	181649	0.449866	1.83212
18167	902.541	5.02746	3.73554e+06	5.10004e+06	0.449194	0.3473
34589	492.171	11.1259	1.79443e+06	2.44977e+06	0.449124	1.77835
14296	514.156	3.91108	111429	152092	0.448815	1.57621
39248	634.195	13.6742	67862.8	92574.7	0.447998	0.429465
40899	342.111	14.2412	919932	1.25491e+06	0.44799	1.61184
33030	202.079	10.138	172500000	235250000	0.447598	2.72096
4833	495.129	1.22902	269939	368099	0.447462	1.19961
16184	740.518	4.60397	651518	888427	0.447447	1.65988
4294	175.024	1.19274	252347	344008	0.447031	1.70223
41921	461.129	14.9581	626315	853773	0.446965	1.65727
27538	347.098	7.74085	2.42652e+06	3.30652e+06	0.446426	1.15363
20034	695.182	5.46646	557311	759252	0.446096	1.03957
34610	992.287	11.1293	318296	433617	0.446054	0.801611
22509	483.272	6.74257	3.58613e+06	4.88423e+06	0.445704	0.356374
34624	586.177	11.1287	3.29116e+06	4.48181e+06	0.445484	1.25524
3806	285.17	1.11128	2.52061e+06	3.43164e+06	0.445125	1.36431
39288	246.041	13.6968	708957	965048	0.444903	2.88631
15034	433.113	4.24409	888723	1.20952e+06	0.444628	0.670821
31816	113.024	9.58365	673096	915822	0.444255	1.80777
18887	657.448	5.23806	937624	1.27468e+06	0.443057	2.42427
28961	336.129	8.17613	5.32191e+06	7.23304e+06	0.442658	1.72804
14728	129.055	4.08556	819745	1114117	0.442654	1.726
7864	991.693	1.74274	309985	421166	0.44219	1.31056
40116	209.066	13.9619	770189	1.04532e+06	0.440653	1.75695
42956	302.135	15.6316	787324	1.06816e+06	0.440094	2.30589
22475	598.15	6.50092	125620	170382	0.439707	1.08446
22643	240.051	6.59029	376720	510878	0.439486	2.01223
41868	503.161	14.925	959609	1.30114e+06	0.439253	1.3267
34615	163.039	11.1321	1.94354e+06	2.63488e+06	0.439053	1.28781
20686	554.28	5.61228	267909	363177	0.438929	0.642549
25616	847.534	7.25887	596964	808894	0.438307	2.73805
15489	418.179	4.3879	1.50492e+07	20375000	0.437117	0.514744
41241	295.103	14.5689	710578	961851	0.436819	2.02424
24951	944.51	7.01377	827011	1.11747e+06	0.434261	0.530341
20177	315.145	5.50076	101804	137276	0.431277	1.28386
40851	473.162	14.2282	4.86551e+06	6.55718e+06	0.430484	1.1449
38990	139.003	13.4802	296386	399409	0.430388	2.56766
39528	127.051	13.8262	7.09015e+06	9.55247e+06	0.430057	2.62134
27274	217.029	7.55429	92100000	124000000	0.429067	1.68332
3951	393.204	1.18212	1.73704e+06	2.33689e+06	0.42796	2.38143
7367	157.05	1.63563	7.56434e+06	1.01662e+07	0.426495	2.41882
43165	419.115	15.7988	2.9864e+06	4.01191e+06	0.425881	3.3159
15885	879.545	4.52303	1.8869e+06	2.53352e+06	0.425121	0.852834
39943	202.067	13.9224	5.16662e+06	6.93297e+06	0.424253	1.23049
4657	310.21	1.06509	9.11214e+06	12225000	0.423973	0.592324
21301	398.13	5.94052	296703	397959	0.423601	2.43275
4969	749.449	1.23798	249969	334987	0.422357	0.425676
36172	215.032	12.1984	1.48745e+06	1.99309e+06	0.422164	2.12569
23536	89.0242	6.89935	3.61227e+06	4.83503e+06	0.420618	3.69977
18470	462.125	5.14354	270053	361145	0.419337	0.288914
22474	369.219	6.51408	155237	207569	0.419119	1.83507
19273	685.443	5.29546	7408245	9.90292e+06	0.418722	1.89651
42742	160.061	15.5466	4.52265e+06	6.04406e+06	0.41835	1.13499
28954	156.066	8.15544	1.59657e+06	2.13223e+06	0.41739	2.00542
22427	713.395	6.47056	194256	259315	0.416744	1.24486
24771	247.047	7.13385	462610	617304	0.416184	0.745108
11511	973.608	3.10525	431939	575633	0.414324	2.96298
18818	849.618	5.20544	734643	978923	0.414153	3.05597
23994	872.674	7.02082	696324	927813	0.414076	0.657864
17506	451.124	4.87776	58400000	77800000	0.413802	4.62693
36138	242.051	12.1859	1.27492e+06	1.69767e+06	0.413151	1.90125
38984	182.993	13.487	254578	338742	0.412075	2.17489
21839	438.124	6.21016	47420.7	63055.4	0.411103	1.444
40888	341.108	14.2401	6.97342e+06	9.27046e+06	0.410775	1.39014
31239	337.054	9.14186	1.35608e+06	1.80254e+06	0.410588	2.7866
2360	623.451	0.955306	7.62637e+06	1.01361e+07	0.410441	0.722694
32787	370.171	10.1178	3.48343e+06	4.6289e+06	0.41016	0.588902
34303	249.088	10.9661	577845	767857	0.410155	0.762105
30520	291.066	8.66207	91552.7	121652	0.41009	0.737633
22135	237.078	6.36522	53636.3	71256.8	0.409818	0.755198
30591	228.064	8.74679	949215	1.26092e+06	0.409668	3.13892
40346	343.123	13.9829	53768.8	71419.6	0.409551	0.140355
15011	714.506	4.25505	506472	672458	0.408963	1.57329
41958	501.133	15.0129	986909	1310055	0.408638	1.99542
32975	214.048	10.1773	2.66563e+06	3.53739e+06	0.408207	3.27154
27528	167.034	7.73017	2.50339e+06	3.31963e+06	0.407142	0.974948
43364	259.022	16.245	679936	901280	0.406577	2.19719
33260	563.14	10.2638	431729	572157	0.406286	0.607599
40684	625.176	14.1233	139882	185267	0.405396	0.384694
7165	321.155	1.57626	68761.1	91061.3	0.405245	1.04452
12262	973.608	3.1999	434376	575016	0.404657	2.96344
[truncated: 2,222 more rows]

## Sheet: HILICZnegAdometase#3_GPD
Dataset S3. List of differentially abundant features in AdoMetase sorghum lines.
[truncated: 3,826 more rows]

[truncated: 8 more sheets: HILICZnegAdometase#1_Boot, HILICZnegAdometase#3_Boot, HILICZposAdoMetase#1_Threeleaf, HILICZposAdoMetase#3_Threeleaf, HILICZposAdoMetase#1_GPD, HILICZposAdoMetase#3_GPD, HILICZposAdoMetase#1_Boot, HILICZposAdoMetase#3_Boot]
